# Supplementary material for: Clinical outcomes of chikungunya across age groups: A systematic review
Source: PLoS Negl Trop Dis. 2025 Oct 21;19(10):e0013580. doi: 10.1371/journal.pntd.0013580 (PMC12539745; doi:10.1371/journal.pntd.0013580)
Supplement: S1 Table — (XLSX) [file pntd.0013580.s005.xlsx]

## Sheet: Phase 1 screening outcomes
title	year	journal	Included/excluded	Reason	issn	volume	issue	authors	url	language	abstract	doi
Monoclonal antibody applications in travel medicine	2024	Tropical Diseases, Travel Medicine and Vaccines	Excluded	wrong population,wrong study design	2055-0936	10	1	de Jong, H.K. and Grobusch, M.P.	https://www.embase.com/search/results?subaction=viewrecord&id=L2027914923&from=export	English	For decades, immunoglobulin preparations have been used to prevent or treat infectious diseases. Since only a few years, monoclonal antibody applications (mAbs) are taking flight and are increasingly dominating this field. In 2014, only two mAbs were registered; end of October 2023, more than ten mAbs are registered or have been granted emergency use authorization, and many more are in (pre)clini…	10.1186/s40794-023-00212-x
A bibliometric analysis of m6A methylation in viral infection from 2000 to 2022	2024	Virology Journal	Excluded	wrong study design	1743-422X	21	1	Tao, X. and Wang, G. and Wei, W. and Su, J. and Chen, X. and Shi, M. and Liao, Y. and Qin, T. and Wu, Y. and Lu, B. and Liang, H. and Ye, L. and Jiang, J.	https://www.embase.com/search/results?subaction=viewrecord&id=L2027964170&from=export	English	Background: N6-methyladenosine (m6A) methylation has become an active research area in viral infection, while little bibliometric analysis has been performed. In this study, we aim to visualize hotspots and trends using bibliometric analysis to provide a comprehensive and objective overview of the current research dynamics in this field. Methods: The data related to m6A methylation in viral infec…	10.1186/s12985-024-02294-1
A multiplexed, confinable CRISPR/Cas9 gene drive can propagate in caged Aedes aegypti populations	2024	Nature Communications	Excluded	wrong population,wrong study design	2041-1723	15	1	Anderson, M.A.E. and Gonzalez, E. and Edgington, M.P. and Ang, J.X.D. and Purusothaman, D.-K. and Shackleford, L. and Nevard, K. and Verkuijl, S.A.N. and Harvey-Samuel, T. and Leftwich, P.T. and Esvelt, K. and Alphey, L.	https://www.embase.com/search/results?subaction=viewrecord&id=L2028055781&from=export	English	Aedes aegypti is the main vector of several major pathogens including dengue, Zika and chikungunya viruses. Classical mosquito control strategies utilizing insecticides are threatened by rising resistance. This has stimulated interest in new genetic systems such as gene drivesHere, we test the regulatory sequences from the Ae. aegypti benign gonial cell neoplasm (bgcn) homolog to express Cas9 and…	10.1038/s41467-024-44956-2
Climate-influenced vector-borne diseases in Africa: a call to empower the next generation of African researchers for sustainable solutions	2024	Infectious Diseases of Poverty	Excluded	wrong outcome,wrong population,wrong study design	2049-9957	13	1	Obame-Nkoghe, J. and Agossou, A.E. and Mboowa, G. and Kamgang, B. and Caminade, C. and Duke, D.C. and Githeko, A.K. and Ogega, O.M. and Engone EllouÃ©, N. and Sarr, F.B. and Nkoghe, D. and Kengne, P. and Ndam, N.T. and Paupy, C. and Bockarie, M. and Voua Otomo, P.	https://www.embase.com/search/results?subaction=viewrecord&id=L2028996477&from=export	English	We look at the link between climate change and vector-borne diseases in low- and middle-income countries in Africa. The large endemicity and escalating threat of diseases such as malaria and arboviral diseases, intensified by climate change, disproportionately affects vulnerable communities globally. We highlight the urgency of prioritizing research and development, advocating for robust scientif…	10.1186/s40249-024-01193-5
Immunization-induced antigen archiving enhances local memory CD8+ T cell responses following an unrelated viral infection	2024	npj Vaccines	Excluded	wrong outcome,wrong study design	2059-0105	9	1	Doan, T.A. and Forward, T.S. and Schafer, J.B. and Lucas, E.D. and Fleming, I. and Uecker-Martin, A. and Ayala, E. and Guthmiller, J.J. and Hesselberth, J.R. and Morrison, T.E. and Tamburini, B.A.J.	https://www.embase.com/search/results?subaction=viewrecord&id=L2029076251&from=export	English	Antigens from viruses or immunizations can persist or are archived in lymph node stromal cells such as lymphatic endothelial cells (LEC) and fibroblastic reticular cells (FRC). Here, we find that, during the time frame of antigen archiving, LEC apoptosis caused by a second, but unrelated, innate immune stimulus such as vaccina viral infection or CpG DNA administration resulted in cross-presentati…	10.1038/s41541-024-00856-6
A high heterozygosity genome assembly of Aedes albopictus enables the discovery of the association of PGANT3 with blood-feeding behavior	2024	BMC Genomics	Excluded	wrong population,wrong study design	1471-2164	25	1	Deng, Y. and Ren, S. and Liu, Q. and Zhou, D. and Zhong, C. and Jin, Y. and Xie, L. and Gu, J. and Xiao, C.	https://www.embase.com/search/results?subaction=viewrecord&id=L2029287271&from=export	English	The Asian tiger mosquito, Aedes albopictus, is a global invasive species, notorious for its role in transmitting dangerous human arboviruses such as dengue and Chikungunya. Although hematophagous behavior is repulsive, it is an effective strategy for mosquitoes like Aedes albopictus to transmit viruses, posing a significant risk to human health. However, the fragmented nature of the Ae. albopictu…	10.1186/s12864-024-10133-4
Correction to: Enhanced attenuation of chikungunya vaccines expressing antiviral cytokines (npj Vaccines, (2024), 9, 1, (59), 10.1038/s41541-024-00843-x)	2024	npj Vaccines	Excluded	wrong study design,wrong publication type	2059-0105	9	1	Chuong, C. and Cereghino, C. and Rai, P. and Bates, T.A. and Oberer, M. and Weger-Lucarelli, J.	https://www.embase.com/search/results?subaction=viewrecord&id=L2029448915&from=export	English	Correction to: npj Vaccineshttps://doi.org/10.1038/s41541-024-00843-x, published online 12 March 2024 In this article, the authorâ€™s name Chelsea Cereghino was incorrectly written as Chelsea N. Cereghino. The original article has been corrected.	10.1038/s41541-024-00868-2
Therapeutic potential of natural alkaloid emetine against emerging COVID-19 and future viral pandemics	2024	European Journal of Medicinal Chemistry Reports	Excluded	wrong outcome,wrong study design	2772-4174	12		Dinda, B. and Dinda, S. and Dinda, M. and Sarma, I.S. and Majumdar, S. and Saha, S.	https://www.embase.com/search/results?subaction=viewrecord&id=L2032688857&from=export	English	The outbreak of COVID-19 pandemic caused by the infection of SARS-CoV-2, has become a global crisis, threatening public health and disrupting global economy. Until now, effective therapeutics against COVID-19 and other coronavirus diseases are in high demand. Several antiviral strategies of drug discovery have identified many small molecules with potent anti-COVID-19 activity. Emetine, one of the…	10.1016/j.ejmcr.2024.100173
Identification of a Orthohantavirus strain by clinical metagenomics in Brazil	2024	Diagnostic Microbiology and Infectious Disease	Excluded	wrong study design	1879-0070	110	4	Seara-Morais, G.J. and Miraglia, F.F.D.O. and Hidal, J.T. and Camargo, L.F.A. and Mangueira, C.L.P. and Doi, A.M. and Amgarten, D.E. and Dorlass, E.G. and Santana, R.A.F. and Pinho, J.R.R.	https://www.embase.com/search/results?subaction=viewrecord&id=L2034204886&from=export	English	We describe a case of a 33-year-old male presented with fever, myalgia, nausea, and asthenia for six days. The patient lived in a rural area. Initial hypotheses included arbovirus infection, viral hepatitis, and Lyme disease. Reverse transcriptase polymerase chain reaction (RT-PCR) tests for Dengue, Zika, and Chikungunya resulted negative. We were able to recover complete S, L, and M segments of …	10.1016/j.diagmicrobio.2024.116501
Parental exposure to acrylamide disrupts sphingolipid metabolism and impairs transgenerational neurodevelopment in zebrafish (Danio rerio) offspring	2024	Science of the Total Environment	Excluded	wrong population,wrong study design	1879-1026	950		Wang, A. and Huang, Y. and Song, X. and Zeng, J. and Zhu, L. and Wang, B. and Wu, Y. and Xu, Z. and Zheng, R. and Qin, Y. and Wang, J. and Yao, W. and Wan, X. and Li, H. and Zhuang, P. and Jiao, J. and Zhang, Y. and Wu, Y.	https://www.embase.com/search/results?subaction=viewrecord&id=L2033958535&from=export	English	Acrylamide exposure has become an emerging environmental and food safety issue, and its toxicity poses a potential threat to public health worldwide. However, limited studies have paid attention to the detrimental effects of parental exposure to acrylamide on the neurodevelopment in zebrafish offspring. In this study, the embryos were life-cycle exposed to acrylamide (0.125 and 0.25 mM) for 180 d…	10.1016/j.scitotenv.2024.175134
Automated detection of Zika and dengue in Aedes aegypti using neural spiking analysis: A machine learning approach	2024	Biomedical Signal Processing and Control	Excluded	wrong population,wrong study design	1746-8108	96		Sharifrazi, D. and Javed, N. and Alizadehsani, R. and Paradkar, P.N. and Rajendra Acharya, U. and Bhatti, A.	https://www.embase.com/search/results?subaction=viewrecord&id=L2033085348&from=export	English	Mosquito-borne diseases present considerable risks to the health of both animals and humans. Aedes aegypti mosquitoes are the primary vectors for numerous medically important viruses such as dengue, Zika, yellow fever, and chikungunya. To characterize this mosquito neural activity, it is essential to classify the generated electrical spikes. However, no open-source neural spike classification met…	10.1016/j.bspc.2024.106594
Curcuma Longa: Nutraceutical Use and Association With Nanotechnology	2024	Advanced Healthcare Materials	Excluded	wrong outcome,wrong study design	2192-2659	13	22	CorrÃªa Carvalho, G. and Marena, G.D. and Gaspar GonÃ§alves Fernandes, M. and Ricci Leonardi, G. and Santos, H.A. and Chorilli, M.	https://www.embase.com/search/results?subaction=viewrecord&id=L2029887589&from=export	English	Curcumin is a natural product found in the rhizome of Curcuma longa (L.) and other Curcuma spp. As a lipophilic molecule, it has greater affinity for polar, non-polar, alkaline, or extremely acidic organic solvents. Several studies indicate that curcumin has several benefits for human health, for example, against degenerative diseases, cancer, and infectious diseases. To obtain a quality product …	10.1002/adhm.202400506
Leptospirosis in central India: A retrospective study to explore burden of tropical illness	2024	Indian Journal of Medical Microbiology	Excluded	wrong population	1998-3646	51		Manjunathachar, H.V. and Barde, P.V. and Chouksey, V. and Tiwari, P. and Mathapati, B. and Shrivastava, S. and Chakma, T.	https://www.embase.com/search/results?subaction=viewrecord&id=L2033614679&from=export	English	Leptospirosis, an underdiagnosed zoonotic disease in India, was studied retrospectively in Madhya Pradesh, Central India. Between 2018 and 2019, 2617 samples from patients with hepatitis-related symptoms were collected. Of these, 518 tested negative for hepatitis and other tropical viral diseases under the VRDL project were analyzed for leptospira IgM using ELISA. 68 (13.12%) were positive for le…	10.1016/j.ijmmb.2024.100689
Case report of ADEM in an adult patient with chikungunya	2024	Clinical and Experimental Neuroimmunology	Excluded	wrong outcome,wrong study design	1759-1961	15	3	Barros, J.A.M.M. and Vasconcelos, A.F.B. and Carvalho, F.A.D.S.Ã¡. and Filho, G.L.P. and Gomes, A.L.C.B. and Leite, R.N.L.F. and Bezerra, J.F. and Leite, J.M. and Andrade, R.D.S. and Oliveira, B.E.S.D. and Meira, A.T.	https://www.embase.com/search/results?subaction=viewrecord&id=L2029865690&from=export	English	Acute Disseminated Encephalomyelitis (ADEM) is a demyelinating immune-mediated disease characterized by bilateral and confluent lesions in white matter (WM), with an acute onset. This condition may arise due to a myriad of etiological factors, encompassing mainly vaccines and viral infections. This case report describes a 39-y-old patient who presented with a sudden onset of fever, confusion, and…	10.1111/cen3.12795
Infectious optic neuropathy (ION), how to recognise it and manage it	2024	Eye (Basingstoke)	Excluded	wrong outcome,wrong population	1476-5454	38	12	Ambika, S. and Lakshmi, P.	https://www.embase.com/search/results?subaction=viewrecord&id=L2030100605&from=export	English	Optic neuropathy can be of infectious or non-infectious/idiopathic aetiology. Many infectious organisms can cause optic neuropathy that can be of varied presentation including papillitis, retrobulbar optic neuritis, neuroretinitis, and optic perineuritis. Detailed history, ocular, systemic/neurologic examination along with appropriate laboratory evaluation can help clinicians to identify the infe…	10.1038/s41433-024-03152-8
Positive selection analyses identify a single WWE domain residue that shapes ZAP into a more potent restriction factor against alphaviruses	2024	PLoS Pathogens	Excluded	wrong outcome,wrong study design	1553-7374	20	8	Huang, S. and Girdner, J. and Nguyen, L.P. and Sandoval, C. and Fregoso, O.I. and Enard, D. and Li, M.M.H.	https://www.embase.com/search/results?subaction=viewrecord&id=L2034297985&from=export	English	The host interferon pathway upregulates intrinsic restriction factors in response to viral infection. Many of them block a diverse range of viruses, suggesting that their antiviral functions might have been shaped by multiple viral families during evolution. Host-virus conflicts have led to the rapid adaptation of host and viral proteins at their interaction hotspots. Hence, we can use evolutiona…	10.1371/journal.ppat.1011836
A novel interaction between the 5' untranslated region of the Chikungunya virus genome and Musashi RNA binding protein is essential for efficient virus genome replication	2024	Nucleic acids research	Excluded	wrong outcome,wrong study design	1362-4962			Sun, K. and Appadoo, F. and Liu, Y. and MÃ¼ller, M. and Macfarlane, C. and Harris, M. and Tuplin, A.	https://www.embase.com/search/results?subaction=viewrecord&id=L644901924&from=export	English	Chikungunya virus (CHIKV) is a re-emerging, pathogenic alphavirus that is transmitted to humans by Aedesspp. mosquitoes-causing fever and debilitating joint pain, with frequent long-term health implications and high morbidity. The CHIKV replication cycle is poorly understood and specific antiviral therapeutics are lacking. In the current study, we identify host cell Musashi RNA binding protein-2 …	10.1093/nar/gkae619
Sequencing 1206 genomes reveals origin and movement of Aedes aegypti driving increased dengue risk	2024	bioRxiv	Excluded	wrong population,wrong study design	2692-8205			Crawford, J.E. and Balcazar, D. and Redmond, S. and Rose, N.H. and Youd, H.A. and Lucas, E.R. and Made Ali, R.S. and Alnazawi, A. and Badolo, A. and Chen, C.-H. and Cosme, L.V. and Henke, J.A. and Hung, K.Y. and Kluh, S. and Liu, W.-L. and Maringer, K. and Micieli, M.V. and Pless, E. and SombiÃ©, A. and Surendran, S.N. and Wahid, I. and Armbruster, P.A. and Weetman, D. and McBride, C.S. and Glori…	https://www.embase.com/search/results?subaction=viewrecord&id=L2034115221&from=export	English	The number of dengue cases worldwide has increased ten-fold over the past decade as Aedes aegypti, the primary vector of this disease, thrives and expands its distribution, revealing limitations to current control methods. To better understand how Ae. aegypti evolved from a forest dwelling, generalist species to a highly anthropophilic urban species and the impact of contemporary gene flow on the…	10.1101/2024.07.23.604830
Genetic characterization of the complete genome of a strain of Chikungunya virus circulating in Brazil: A strategy for the surveillance and control of Arboviral diseases with epidemic potential in Latin America	2024	bioRxiv	Excluded	wrong outcome,wrong study design	2692-8205			Julio, R.G.V. and PabÃ³n, D. and Palacio, M. and Zapata, J. and SepÃºlveda, J. and Zea, S. and Patino, A.	https://www.embase.com/search/results?subaction=viewrecord&id=L2034113661&from=export	English	Chikungunya virus (CHIKV) is a positive-sense single-stranded RNA virus that belongs to the Alphavirus genus of the Togaviridae family. It is mainly transmitted by mosquitoes Aedes aegypti and albopictus. Its genome encodes four nonstructural proteins (NSP 1-4 encoded at the 5' end) and three structural proteins (C, E1 and E2 structural proteins encoded at the 3' end). Four lineages of this virus…	10.1101/2024.07.21.602720
Wolbachia incompatible insect technique program optimization over large spatial scales using a process-based model of mosquito metapopulation dynamics	2024	bioRxiv	Excluded	wrong population,wrong study design	2692-8205			Lim, P. and Cook, A.R. and Bansal, S. and Chow, J.Y. and Lim, J.T.	https://www.embase.com/search/results?subaction=viewrecord&id=L2034112730&from=export	English	Background Wolbachia incompatible insect technique (IIT) programs have been shown in field trials to be highly effective in suppressing populations of mosquitoes that carry diseases such as dengue, chikungunya and Zika. However, the frequent and repeated release of Wolbachia-infected male mosquitoes makes such programs resource-intensive. While the need for optimization is recognized, potential s…	10.1101/2024.07.01.601531
Goat milk as the connecting link in dengue and brucella coinfection	2024	Clinical Case Reports	Excluded	wrong population	2050-0904	12	7	Khanal, S. and Subedi, P. and Bhandari, S.	https://www.embase.com/search/results?subaction=viewrecord&id=L2030580187&from=export	English	In areas with widespread prevalence of myth of goat milk as a platelet booster, the goat milk can be connecting link in dengue and brucella coinfection.	10.1002/ccr3.9171
A Literature Review on the Role of the Invasive Aedes albopictus in the Transmission of Avian Malaria Parasites	2024	Animals	Excluded	wrong population	2076-2615	14	14	Veiga, J. and Garrido, M. and GarrigÃ³s, M. and Chagas, C.R.F. and MartÃ­nez-de la Puente, J.	https://www.embase.com/search/results?subaction=viewrecord&id=L2030699778&from=export	English	The Asian tiger mosquito (Aedes albopictus) is an invasive mosquito species with a global distribution. This species has populations established in most continents, being considered one of the 100 most dangerous invasive species. Invasions of mosquitoes such as Ae. albopictus could facilitate local transmission of pathogens, impacting the epidemiology of some mosquito-borne diseases. Aedes albopi…	10.3390/ani14142019
Observations on the dengue vaccination strategy in Argentina	2024	Medicina (Buenos Aires)	Excluded	wrong population,wrong study design	1669-9106	84	4	Orellano, P. and Vezzani, D.	https://www.embase.com/search/results?subaction=viewrecord&id=L2030801368&from=export	Spanish	A new dengue vaccine has recently been licensed in Argentina, with the Argentine government planning to acquire it in order to develop a vaccination strategy. As the disease is gradually following a path to endemicity in some regions of the country, the incorporation of these vaccines will have the potential to tackle the growing incidence of the disease and to reduce the disease burden. However,…
Orchard Sports Injury and Illness Classification System (OSIICS) Version 15	2024	Journal of Sport and Health Science	Excluded	wrong study design	2213-2961	13	4	Orchard, J.W. and Rio, E. and Crossley, K.M. and Orchard, J.J. and Mountjoy, M.	https://www.embase.com/search/results?subaction=viewrecord&id=L2031818690&from=export	English	Background: Sports medicine (injury and illnesses) requires distinct coding systems because the International Classification of Diseases is insufficient for sports medicine coding. The Orchard Sports Injury and Illness Classification System (OSIICS) is one of two sports medicine coding systems recommended by the International Olympic Committee. Regular updates of coding systems are required. Meth…	10.1016/j.jshs.2024.03.004
Simulation-based economic evaluation of the Wolbachia method in Brazil: a cost-effective strategy for dengue control	2024	The Lancet Regional Health - Americas	Excluded	wrong population,wrong study design	2667-193X	35		Zimmermann, I.R. and Alves Fernandes, R.R. and Santos da Costa, M.G. and Pinto, M. and Peixoto, H.M.	https://www.embase.com/search/results?subaction=viewrecord&id=L2032584353&from=export	English	Background: Dengue virus (DENV) is an arbovirus transmitted by Aedes aegypti mosquitoes, which can cause severe conditions such as hemorrhagic fever and dengue shock syndrome. These conditions are associated with adverse social, clinical, and economic consequences in Brazil. Herein, the Wolbachia mosquito replacement method is a promising dengue control strategy. Methods: We estimated the economi…	10.1016/j.lana.2024.100783
Erratum: Rapid spread of a new West Nile virus lineage 1 associated with increased risk of neuroinvasive disease during a large outbreak in Italy in 2022 (Journal of Travel Medicine (2022) (taac125) DOI: 10.1093/jtm/taac125)	2024	Journal of Travel Medicine	Excluded	wrong population,wrong publication type	1708-8305	31	5		https://www.embase.com/search/results?subaction=viewrecord&id=L2033187956&from=export	English	In the originally published version of this article, a citation was misnumbered in the following sentence: â€œTesting for other vector-borne viruses (Usutu virus, USUV; Toscana virus, tick-borne encephalitis virus, dengue virus, Zika virus and chikungunya virus) was included in the differential diagnosis, as reported.â€ This has been corrected.	10.1093/jtm/taae047
Duration of Fever in Patients with Dengue: A Systematic Review and Meta-Analysis	2024	American Journal of Tropical Medicine and Hygiene	Excluded	wrong population	1476-1645	111	1	Gupta, N. and Boodman, C. and Jouego, C.G. and Van Den Broucke, S.	https://www.embase.com/search/results?subaction=viewrecord&id=L2033350742&from=export	English	Dengue is an acute febrile illness endemic to tropical countries and associated with high mortality rates. Despite being a viral infection, there is rampant misuse of antibiotics in patients with dengue because of perceived delay in defervescence and fear of secondary bacterial infections. Therefore, there is a need to establish the average fever duration with a confidence interval among patients…	10.4269/ajtmh.23-0542
Post-chikungunya pigmentation	2024	QJM: An International Journal of Medicine	Excluded	wrong study design	1460-2393	117	7	Kiran, S. and Tirlangi, P.K. and Gupta, N. and Saravu, K.	https://www.embase.com/search/results?subaction=viewrecord&id=L2033658784&from=export	English		10.1093/qjmed/hcae050
The role of FHL1 in tumors	2024	Gene	Excluded	wrong study design	1879-0038	911		Zeng, Q. and Jiang, T.	https://www.embase.com/search/results?subaction=viewrecord&id=L2030899182&from=export	English		10.1016/j.gene.2024.148347
Performance evaluation of TaqManâ„¢ Arbovirus Triplex Kit (ZIKV/DENV/CHIKV) for detection and differentiation of Dengue and Chikungunya viral RNA in serum samples of symptomatic patients	2024	medRxiv	Excluded	wrong study design				Panmei, K. and Hakeem, S.A. and Okafor, O. and Mammen, S. and Abraham, A.M.	https://www.embase.com/search/results?subaction=viewrecord&id=L2033109916&from=export	English	Introduction: Global outbreaks of mosquito-transmitted arbovirus infections, such as dengue (DENV) and chikungunya (CHIKV), are increasing. Differentiating these infections is challenging due to non-specific symptoms and serology limitations. PCR-based approaches offer higher sensitivity and specificity. This study evaluated the performance of TaqManâ„¢ Arbovirus Triplex Kit (ZIKV/DENV/CHIKV) (Ta…	10.1101/2024.06.12.24308802
Structure Activity of b-Amidomethyl Vinyl Sulfones as Covalent Inhibitors of Chikungunya nsP2 Cysteine Protease with Anti-alphavirus Activity.	2024	bioRxiv	Excluded	wrong study design	2692-8205			Ghoshal, A. and Asressu, K.H. and Hossain, M.A. and Brown, P.J. and Merten, E.M. and Sears, J.D. and Perveen, S. and Pearce, K.H. and Popov, K.I. and Moorman, N.J. and Heise, M.T. and Willson, T.M.	https://www.embase.com/search/results?subaction=viewrecord&id=L2033285561&from=export	English	Despite their widespread impact on human health there are no approved drugs for combating alphavirus infections. The heterocyclic Î²-aminomethyl vinyl sulfone RA-0002034 (1a) is a potent irreversible covalent inhibitor of the alphavirus nsP2 cysteine protease with broad spectrum antiviral activity. Analogs of 1a that varied each of three regions of the molecule were synthesized to establish struc…	10.1101/2024.06.12.598722
Mapping the extraordinary measure disease outbreak (EMDO): An analysis of health regulations in Indonesia 2000â€“2023	2024	World Medical and Health Policy	Excluded	wrong outcome,wrong study design	1948-4682	16	2	Fahadayna, A.C. and Hair, A.	https://www.embase.com/search/results?subaction=viewrecord&id=L2026513427&from=export	English	This research focused on the Indonesian Government's global pandemic policy mapping from 2000 to 2023 (n = 979). Indonesia has been affected by diseases such as H1N1, H5N1, SARS-Cov-1, and the current SARS-CoV-2 (COVID-19). This research will focus on these outbreaks to see the readiness of Indonesian government policy mapping to emergencies. This research will measure Indonesian health policy ma…	10.1002/wmh3.593
Digital Transformation in the Control of Neglected Tropical Diseases: A Scoping Review	2024	Current Tropical Medicine Reports	Excluded	wrong outcome,wrong study design	2196-3045	11	2	de Souza Rodrigues, D. and de Paula Fonseca, B. and Fernandes, E.	https://www.embase.com/search/results?subaction=viewrecord&id=L2029348950&from=export	English	Purpose of Review: There is an increasing interest in the role of digital health in the healthcare industry, focusing on enhancing patient care through technologies such as electronic health records (EHRs), mobile health applications, telemedicine, and other advancements. The purpose of this review is to highlight the enormous potential of digital transformation tools in managing and mitigating n…	10.1007/s40475-024-00319-x
Diagnosis of Hemophagocytic Lymphohistiocytosis in Pyrexia of Unknown Origin: A Case Report	2024	Journal of the Nepal Medical Association	Excluded	wrong study design	0028-2715	62	274	Thapa, K. and Kharel, B.B. and Shrestha, S. and Ikram, T.	https://www.embase.com/search/results?subaction=viewrecord&id=L2029791404&from=export	English	A case of a 61-year male presented with chief complaints of fever for three months. Diagnosis of hemophagocytic lymphohistiocytosis was made after liver biopsy when Positron-Emission Tomography revealed multiple fluoro deoxy glucose avid lesions in the liver. The patient of this disease typically presents with fever, splenomegaly, hyperferritinemia, hypertriglyceridemia, raised liver enzymes, and…	10.31729/jnma.8626
Dengue virus transmission risk in blood donation: Evidence from Thailand	2024	Journal of Medical Virology	Excluded	wrong population	1096-9071	96	6	Limothai, U. and Tachaboon, S. and Dinhuzen, J. and Singh, J. and Leewongworasingh, A. and Watanaboonyongcharoen, P. and Fernandez, S. and Hunsawong, T. and Farmer, A.R. and Tantawichien, T. and Thisyakorn, U. and Srisawat, N.	https://www.embase.com/search/results?subaction=viewrecord&id=L2030048468&from=export	English	Individuals infected with dengue virus (DENV) often show no symptoms, which raises the risk of DENV transfusion transmission (TT-DENV) in areas where the virus is prevalent. This study aimed to determine the evidence of DENV infection in blood donors from different geographic regions of Thailand. A cross-sectional study was conducted on blood donor samples collected from the Thai Red Cross Nation…	10.1002/jmv.29689
The macroeconomic impact of a dengue outbreak: Case studies from Thailand and Brazil	2024	PLoS Neglected Tropical Diseases	Excluded	wrong population	1935-2735	18	6	Marczell, K. and GarcÃ­a, E. and Roiz, J. and Sachdev, R. and Towle, P. and Shen, J. and Sruamsiri, R. and da Silva, B.M. and Hanley, R.	https://www.embase.com/search/results?subaction=viewrecord&id=L2030100658&from=export	English	Background Dengue is spreading in (sub)tropical areas, and half of the global population is at risk. The macroeconomic impact of dengue extends beyond healthcare costs. This study evaluated the impact of dengue on gross domestic product (GDP) based on approaches tailored to two dengue-endemic countries, Thailand and Brazil, from the tourism and workforce per-spectives, respectively. Findings Beca…	10.1371/journal.pntd.0012201
A 44-Nucleotide Region in the Chikungunya Virus 3â€² UTR Dictates Viral Fitness in Disparate Host Cells	2024	Viruses	Excluded	wrong outcome,wrong population,wrong study design	1999-4915	16	6	Ander, S.E. and Carpentier, K.S. and Sanders, W. and Lucas, C.J. and Jolly, A.J. and Johnson, C.N. and Hawman, D.W. and Heise, M.T. and Moorman, N.J. and Morrison, T.E.	https://www.embase.com/search/results?subaction=viewrecord&id=L2030385391&from=export	English	We previously reported that deletion of a 44-nucleotide element in the 3â€² untranslated region (UTR) of the Chikungunya virus (CHIKV) genome enhances the virulence of CHIKV infection in mice. Here, we find that while this 44-nucleotide deletion enhances CHIKV fitness in murine embryonic fibroblasts in a manner independent of the type I interferon response, the same mutation decreases viral fitne…	10.3390/v16060861
Correction to Lancet Infect Dis 2024; published online Feb 8. (The Lancet Infectious Diseases (2024) 24(5) (441â€“442), (S1473309924000628), (10.1016/S1473-3099(24)00062-8))	2024	The Lancet Infectious Diseases	Excluded	wrong study design,wrong publication type	1474-4457	24	6		https://www.embase.com/search/results?subaction=viewrecord&id=L2030765838&from=export	English	Wilder-Smith AB, Wilder-Smith A. Determining force of infection for chikungunya to support vaccine policy development. Lancet Infect Dis 2024; published online Feb 8. https://doi.org/10.1016/S1473-3099(24)00062-8â€”In this Comment, the seventh sentence of the fifth paragraph should have read â€œThe results were less robust with regard to mortality; only four studies identified had data available,…	10.1016/S1473-3099(24)00152-X
FINAL SIZE RELATIONS FOR SOME COMPARTMENTAL MODELS IN EPIDEMIOLOGY	2024	Journal of Biological Systems	Excluded	wrong population,wrong study design	1793-6470	32	2	Mukherjee, A. and Kundu, S. and Sasmal, S.K.	https://www.embase.com/search/results?subaction=viewrecord&id=L2031971191&from=export	English	The summary measurement of an epidemic such as the final size is an important quantity that allows us to approximate the impact of the disease on the affected region. In recent years, final size measurements for vector-transmitted diseases have acquired importance because of the increased concern for mosquito-borne diseases like dengue, Zika, Chikungunya, etc. However, analytical expressions for …	10.1142/S0218339024500311
In silico identification of antiviral compounds for the treatment of chikungunya virus infection: qsar modelling and md simulation analysis	2024	Medicine in Novel Technology and Devices	Excluded	wrong outcome,wrong study design	2590-0935	22		Abdulhamza, H.M. and Farhan, M.S. and Hassan, S.S. and Aqeel Al-Hussainy, H. and Oriabi, A.I.	https://www.embase.com/search/results?subaction=viewrecord&id=L2031996677&from=export	English	Chikungunya virus (CHIKV), transmitted by arthropods, has gained global recognition for its impact on public health. It has expanded globally, including Africa, Asia, and the Indian subcontinent, and has a helicase protein in its genome that is crucial for its replication. Thus, the study targeted the helicase protein of CHIKV with 745 antiviral compounds using an ML-based QSAR model and molecula…	10.1016/j.medntd.2024.100304
A comprehensive review on targeting cluster of differentiation: An attractive strategy for inhibiting viruses through host proteins	2024	International Journal of Biological Macromolecules	Excluded	wrong outcome,wrong study design,wrong publication type	1879-0003	269		Zheng, Y. and Feng, J. and Ling, M. and Yu, Y. and Tao, Y. and Wang, X.	https://www.embase.com/search/results?subaction=viewrecord&id=L2032154378&from=export	English	Viral infections continue to pose a significant global public health threat. Targeting host proteins, such as cluster of differentiation (CD) macromolecules, may offer a promising alternative approach to developing antiviral treatments. CDs are cell-surface biological macromolecules mainly expressed on leukocytes that viruses can use to enter cells, thereby evading immune detection and promoting …	10.1016/j.ijbiomac.2024.132200
Exploring SK/S1P/S1PR pathway as a target for antiviral drug development	2024	Health Sciences Review	Excluded	wrong outcome,wrong study design	2772-6320	11		Swain, S.P. and Mahanta, C.S. and Maurya, M. and Mandal, D. and Parihar, V. and Ravichandiran, V.	https://www.embase.com/search/results?subaction=viewrecord&id=L2032370774&from=export	English	Lysophospholipids are a class of simple phospholipids that shows their biological effects through various G protein-coupled receptors (GPCRs). Sphingosine 1-phosphate (S1P) is one of the most studied lysophospholipid having wide role in various pathophysiological and cellular events, via signalling through five distinct GPCR subtypes, S1P receptors 1â€“5 (S1PR1-S1PR5).The importance of S1P pathwa…	10.1016/j.hsr.2024.100177
Infectious Disease Screening prior to Systemic Immunomodulatory Therapy in Hidradenitis Suppurativa: Consensus Guidelines from the Asia-Pacific Hidradenitis Suppurativa Foundation	2024	Dermatology	Excluded	wrong outcome,wrong population,wrong study design	1421-9832	240	3	Kozera, E.K. and Porter, M. and Paek, S.Y. and Mintoff, D. and Mcmeniman, E. and Oon, H.H. and Chandran, N.S. and Glasenhardt, K. and Ring, H.C. and Frew, J.W.	https://www.embase.com/search/results?subaction=viewrecord&id=L2032488830&from=export	English	Background: Current infectious disease screening recommendations for hidradenitis suppurativa (HS) are adopted from recommendations in chronic plaque psoriasis. No HSspecific guidelines for infectious disease screening prior to immunomodulatory therapy have been developed. Objectives: The aim of the study was to establish an expert Delphi consensus of recommendations regarding infectious disease …	10.1159/000534575
Chik Sign: A Clinical Clue to Chikungunya Infection- A Case Series	2024	Journal of Clinical and Diagnostic Research	Excluded	wrong study design	0973-709X	18	6	Danny, G. and Srinivasan, S. and Vignesh, N.R. and Kumar, A. and Santhosh, S.	https://www.embase.com/search/results?subaction=viewrecord&id=L2032813467&from=export	English	Chikungunya, transmitted by Aedes mosquitoes, manifests with fever, joint pain, and a distinctive cutaneous feature known as the â€œChik signâ€ or â€œBrownie nose.â€ The Chik sign is an asymptomatic freckled hyperpigmentation of the tip and ala of the nose and may persist in the post-infective period. This nasal pigmentation can aid in diagnosing this viral infection, especially in resource-poo…	10.7860/JCDR/2024/70377.19493
One Health Concept with Emphasis on Zoonoses	2024	Indian Veterinary Journal	Excluded	wrong population,background article,wrong study design	0974-9365	101	6	Jayathangaraj, M.G. and Raman, M.	https://www.embase.com/search/results?subaction=viewrecord&id=L2033068358&from=export	English	There are many diseases that are communicable from animals to human beings esp. the wild fauna. When population of any one species increases due to multifaceted etiological factors, there may be an increase in the incidences of few zoonotic diseases, which cause more potential risks to the humans, in reality. Outbreaks of diseases have been documented in many incidences, esp. the diseases like Ni…	10.62757/IVA.2024.101.6.29-34
Bacteria isolated from Aedes aegypti with potential vector control applications	2024	Journal of invertebrate pathology	Excluded	wrong outcome,wrong population,wrong study design	1096-0805	204		de Oliveira, J.C. and de Melo Katak, R. and Muniz, V.A. and de Oliveira, M.R. and Rocha, E.M. and da Silva, W.R. and do Carmo, E.J. and Roque, R.A. and Marinotti, O. and Terenius, O. and Astolfi-Filho, S.	https://www.embase.com/search/results?subaction=viewrecord&id=L643751135&from=export	English	Highly anthropophilic and adapted to urban environments, Aedes aegypti mosquitoes are the main vectors of arboviruses that cause human diseases such as dengue, zika, and chikungunya fever, especially in countries with tropical and subtropical climates. Microorganisms with mosquitocidal and larvicidal activities have been suggested as environmentally safe alternatives to chemical or mechanical mos…	10.1016/j.jip.2024.108094
METHOTREXATE REDUCES THE RISK OF SEVERE FORMS OF DENGUE IN PATIENTS WITH RHEUMATOID ARTHRITIS. PROSPECTIVE OBSERVATIONAL STUDY IN A PERUVIAN TERTIARY HOSPITAL	2024	Annals of the Rheumatic Diseases	Excluded	wrong outcome,wrong population	0003-4967	83		LiÃ±Ã¡n Ponce, F. and Leiva Goicochea, J. and Jauregui Rojas, P. and Sevilla Rodriguez, D. and Leiva Rodriguez, C. and Hidalgo Bravo, E. and Obregon Atanacio, G. and Loyola MacalapÃº, I.	https://www.embase.com/search/results?subaction=viewrecord&id=L644868907&from=export	English	Background: It is known that methotrexate is effective in joint involvement caused by the Zika and chikungunya viruses, but its effect on patients with rheumatoid arthritis infected with dengue is unknown. Objectives: To analyze the existing relationship between dengue severity according to the disease-modifying antirheumatic drug used in patients with rheumatoid arthritis. Methods: Prospective o…	10.1136/annrheumdis-2024-eular.4097
Detection of neutralizing antibodies against arboviruses from liver homogenates	2024	bioRxiv	Excluded	wrong population	2692-8205			Costa, T.A. and Arruda, M.S. and Oliveira, G.F.G. and de Sousa Reis, E.V. and GuimarÃ£es, A.C.D.S. and Moreira, G.D. and Arias, N.E.C. and do Vale BeirÃ£o, M. and Vasilakis, N. and Hanley, K.A. and Drumond, B.P.	https://www.embase.com/search/results?subaction=viewrecord&id=L2032807787&from=export	English	Yellow fever virus (YFV) circulates in a sylvatic cycle between non-human primates (NHPs) and arboreal mosquitoes in Brazil. Passive monitoring of ill or deceased NHPs is a key component of the Brazilian yellow fever (YF) surveillance program. Samples from NHPs carcasses are usually suitable for molecular tests but not for serological assays. As an alternative to the conventional plaque reduction…	10.1101/2024.05.28.596289
Antibodies against medically relevant arthropod-borne viruses in the ubiquitous African rodent Mastomys natalensis	2024	bioRxiv	Excluded	wrong outcome,wrong population,wrong study design	2692-8205			De Kesel, W. and Vanden Broecke, B. and Borremans, B. and Fourchault, L. and Willems, E. and Ceulemans, A. and Sabuni, C. and Massawe, A. and Makundi, R.H. and Leirs, H. and Peeters, M. and Verheyen, E. and Gryseels, S. and MariÃ«n, J. and AriÃ«n, K.K.	https://www.embase.com/search/results?subaction=viewrecord&id=L2032807296&from=export	English	Over the past decades, the number of arthropod-borne virus (arbovirus) outbreaks has increased worldwide. Knowledge regarding the sylvatic cycle (i.e., non-human hosts/environment) of arboviruses is limited, particularly in Africa, and the main hosts for virus maintenance are unknown. Previous studies have shown the presence of antibodies against certain arboviruses (i.e., chikungunya-, dengue- a…	10.1101/2024.05.23.595460
Identification and characterization of a nonbiological small-molecular mimic of a Zika virus conformational neutralizing epitope	2024	Proceedings of the National Academy of Sciences of the United States of America	Excluded	wrong outcome,wrong population,wrong study design	1091-6490	121	21	Castanha, P.M.S. and McEnaney, P.J. and Park, Y. and Bouwer, A. and Chaves, E.J.F. and Lins, R.D. and Paciaroni, N.G. and Dickson, P. and Carlson, G. and Cordeiro, M.T. and Magalhaes, T. and Craigo, J. and Marques, E.T.A. and Kodadek, T. and Burke, D.S.	https://www.embase.com/search/results?subaction=viewrecord&id=L2032523759&from=export	English	Antigenic similarities between Zika virus (ZIKV) and other flaviviruses pose challenges to the development of virus-specific diagnostic tools and effective vaccines. Starting with a DNA-encoded one-bead-one-compound combinatorial library of 508,032 synthetic, non-natural oligomers, we selected and characterized small molecules that mimic ZIKV epitopes. High-throughput fluorescence-activated cell …	10.1073/pnas.2312755121
A safe insect-based Chikungunya fever vaccine affords rapid and durable protection in cynomolgus macaques	2024	bioRxiv	Excluded	wrong population,wrong study design	2692-8205			Adam, A. and Woolsey, C. and Lu, H. and Plante, K. and Wallace, S.M. and Rodriguez, L. and Shinde, D.P. and Cui, Y. and Franz, A.W.E. and Thangamani, S. and Comer, J.E. and Weaver, S.C. and Wang, T.	https://www.embase.com/search/results?subaction=viewrecord&id=L2032806986&from=export	English	Chikungunya virus (CHIKV), which induces chikungunya fever and chronic arthralgia, is an emerging public health concern. Safe and efficient vaccination strategies are needed to prevent or mitigate virus-associated acute and chronic morbidities for preparation of future outbreaks. Eilat (EILV)/CHIKV, a chimeric alphavirus which contains the structural proteins of CHIKV and the non-structural prote…	10.1101/2024.05.21.595029
Viral methyltransferase inhibitors: berbamine, venetoclax, and ponatinib as efficacious antivirals against Chikungunya virus	2024	bioRxiv	Excluded	wrong outcome,wrong study design	2692-8205			Bhutkar, M. and Saha, A. and Tomar, S.	https://www.embase.com/search/results?subaction=viewrecord&id=L2032806768&from=export	English	Chikungunya virus (CHIKV), transmitted by mosquitoes, poses a significant global health threat. Presently, no effective treatment options are available to reduce the disease burden. The lack of approved therapeutics against CHIKV and the complex spectrum of chronic musculoskeletal and neurological manifestations raise significant concerns, and repurposing drugs could offer swift avenues in the de…	10.1101/2024.05.19.594723
A Divalent Chikungunya and Zika Nanovaccine with Thermostable Self-Assembly Multivalent Scaffold LS-SUMO	2024	Advanced Healthcare Materials	Excluded	wrong population,wrong study design	2192-2659	13	13	Li, Q. and Zhang, J. and Deng, Q. and Liao, C. and Qian, J. and Chen, Z. and Lu, J.	https://www.embase.com/search/results?subaction=viewrecord&id=L2028631218&from=export	English	The convergence strategies of antigenic subunits and synthetic nanoparticle scaffold platform improve the vaccine production efficiency and enhance vaccine-induced immunogenicity. Selecting the appropriate nanoparticle scaffold is crucial to controlling target antigens immunologically. Lumazine synthase (LS) is an attractive candidate for a vaccine display system due to its thermostability, modif…	10.1002/adhm.202303619
New highly selective antivirals for Chikungunya Virus identified from the 3 screening of a drug-like compound library	2024	bioRxiv	Excluded	wrong outcome,wrong population,wrong study design	2692-8205			Castro, E.F. and Ãlvarez, D.E.	https://www.embase.com/search/results?subaction=viewrecord&id=L2032806757&from=export	English	Chikungunya fever is a mosquito-borne disease caused by Chikungunya virus (CHIKV). Treatment of CHIKV infections is currently supportive and does not limit viral replication or symptoms of persistent chronic arthritis. Although there are multiple compounds reported as antivirals active against CHIKV in vitro, there are still no effective and safe antivirals. Thus, active research aims at the iden…	10.1101/2024.05.17.594707
Oviposition and vertical dispersal of Aedes species Meigen 1818 (Diptera: Culicidae) at different heights and seasonal periods in an urban forest fragment in Manaus, Amazonas, Brazil	2024	bioRxiv	Excluded	wrong population	2692-8205			da Silva, W.R. and Arcos, A.N. and da Silva Ferreira, F.A. and Soares-Da-Silva, J. and Pontes, G.O. and da Silva, M.A.N. and Roque, R.A. and Zequi, J.A.C.	https://www.embase.com/search/results?subaction=viewrecord&id=L2032805775&from=export	English	Mosquitoes of the genus Aedes stand out for their high susceptibility to several groups of arboviruses, especially those that cause dengue fever, Zika, and Chikungunya fever. However, aspects related to the vertical distribution of species in large urban centers are still poorly understood, therefore, this study aims to evaluate the dispersal and oviposition of Aedes at different height levels an…	10.1101/2024.05.09.593399
Development of RT-RPA-based point-of-care tests for epidemic arthritogenic alphaviruses	2024	bioRxiv	Excluded	wrong study design	2692-8205			Sridhar, S. and Tonto, P.B. and Lumkong, L. and Netto, E.M. and Brites, C. and Wang, W.-K. and Herrera, B.B.	https://www.embase.com/search/results?subaction=viewrecord&id=L2032806385&from=export	English	Chikungunya (CHIKV), oâ€™nyong-nyong (ONNV), and Mayaro (MAYV) viruses are transmitted by mosquitoes and known to cause a debilitating arthritogenic syndrome. These alphaviruses have emerged and re-emerged, leading to outbreaks in tropical and subtropical regions of Asia, South America, and Africa. Despite their prevalence, there persists a critical gap in the availability of sensitive and virus-…	10.1101/2024.05.14.594209
Mitigating the impact of blood shortages in England	2024	British Journal of Haematology	Excluded	wrong study design	1365-2141	204	5	Chowdhury, F. and Estcourt, L. and Murphy, M.F.	https://www.embase.com/search/results?subaction=viewrecord&id=L2028803199&from=export	English	The supply of blood components and products in sufficient quantities is key to any effective health care system. This report describes the challenges faced by the English blood service, NHS Blood and Transplant (NHSBT), towards the end of the COVID-19 pandemic, which in October 2022 led to an Amber Alert being declared to hospitals indicating an impending blood shortage. The impact on the hospita…	10.1111/bjh.19344
Diagnostic markers of acute encephalitis syndrome and COVID-associated multisystem inflammatory syndrome in children from Southern India	2024	Journal of Medical Virology	Excluded	wrong population	1096-9071	96	5	Damodar, T. and Dunai, C. and Prabhu, N. and Jose, M. and Akhila, L. and Kinhal, U.V. and Anusha Raj, K. and Marate, S. and Lalitha, A.V. and Dsouza, F.S. and Sajjan, S.V. and Gowda, V.K. and Basavaraja, G.V. and Singh, B. and Prathyusha, P.V. and Tharmaratnam, K. and Ravi, V. and Kolamunnage-Dona, R. and Solomon, T. and Turtle, L. and Yadav, R. and Michael, B.D. and Mani, R.S.	https://www.embase.com/search/results?subaction=viewrecord&id=L2029824773&from=export	English	Acute encephalitis syndrome (AES) in children poses a significant public health challenge in India. This study aims to explore the utility of host inflammatory mediators and neurofilament (NfL) levels in distinguishing etiologies, assessing disease severity, and predicting outcomes in AES. We assessed 12 mediators in serum (n = 58) and 11 in cerebrospinal fluid (CSF) (n = 42) from 62 children wit…	10.1002/jmv.29666
Dengue fever coinfection in COVID-19 era: A public health concern	2024	Health Science Reports	Excluded	wrong population,wrong study design	2398-8835	7	5	Jal, S. and Chhotaray, S. and Pattnaik, G. and Mishra, S. and Mohapatra, R.K. and Kandi, V. and Kudrat-E-Zahan, M.	https://www.embase.com/search/results?subaction=viewrecord&id=L2029885214&from=export	English	Background and Aim: Dengue and SARS-CoV-2 coinfection is commonly encountered and constantly reported in particularly the dengue-endemic regions thus posing a co-epidemic threat. Coinfection is also significantly associated with morbidity and mortality. Comorbidity risk during a coinfection is of a greater concern. Although the pathophysiologies of the two infections vary, their identical clinica…	10.1002/hsr2.2089
A Highly Sensitive Molecular Technique for RNA Virus Detection	2024	Cells	Excluded	wrong study design	2073-4409	13	10	Rozmyslowicz, T. and ArÃ©valo-Romero, H. and Conover, D.O. and Fuentes-PananÃ¡, E.M. and LeÃ³n-JuÃ¡rez, M. and Gaulton, G.N.	https://www.embase.com/search/results?subaction=viewrecord&id=L2029985883&from=export	English	Zika (ZIKV) and Chikungunya (CHIKV) viruses are mosquito-transmitted infections, or vector-borne pathogens, that emerged a few years ago. Reliable diagnostic tools for ZIKV and CHIKVâ€”inexpensive, multiplexed, rapid, highly sensitive, and specific point-of-care (POC) systemsâ€”are vital for appropriate risk management and therapy. We recently studied a detection system with great success in Mexi…	10.3390/cells13100804
Correction to Lancet Infect Dis 2024; 24: 488â€“503 (The Lancet Infectious Diseases (2024) 24(5) (488â€“503), (S1473309923008101), (10.1016/S1473-3099(23)00810-1))	2024	The Lancet Infectious Diseases	Excluded	wrong publication type	1474-4457	24	5		https://www.embase.com/search/results?subaction=viewrecord&id=L2031813690&from=export	English	Kang H, Auzenbergs M, Clapham H, et al. Chikungunya seroprevalence, force of infection, and prevalence of chronic disability after infection in endemic and epidemic settings: a systematic review, meta-analysis, and modelling study. Lancet Infect Dis 2024; 24: 488â€“503â€”In figure 2 of this Article, the y axes were labelled incorrectly. This correction has been made to the online version as of Ap…	10.1016/S1473-3099(24)00256-1
Molecular Epidemiology of Mayaro Virus among Febrile Patients, Roraima State, Brazil, 2018-2021	2024	Emerging Infectious Diseases	Excluded	wrong population	1080-6059	30	5	Forato, J. and Meira, C.A. and Claro, I.M. and Amorim, M.R. and de Souza, G.F. and Muraro, S.P. and Toledo-Teixeira, D.A. and Dias, M.F. and Meneses, C.A.R. and Angerami, R.N. and Lalwani, P. and Weaver, S.C. and Sabino, E.C. and Faria, N.R. and De Souza, W.M. and Granja, F. and Proenca-Modena, J.L.	https://www.embase.com/search/results?subaction=viewrecord&id=L2032007137&from=export	English	We detected Mayaro virus (MAYV) in 3.4% (28/822) of febrile patients tested during 2018-2021 from Roraima State, Brazil. We also isolated MAYV strains and confirmed that these cases were caused by genotype D. Improved surveillance is needed to better determine the burden of MAYV in the Amazon Region.	10.3201/eid3005.231406
Current molecular diagnosis of dengue, zika, and chikungunya in the region of the americas	2024	Clinica Chimica Acta	Excluded	wrong study design	1873-3492	558		Menezes, M. and Souza, U. and Spilki, F. and Campos, F.	https://www.embase.com/search/results?subaction=viewrecord&id=L2032099262&from=export	English	Arboviruses, such as Dengue, Zika, and Chikungunya, present a significant public health challenge in the Americas, prompting the need for enhanced surveillance and diagnostic techniques. Molecular diagnostics play a pivotal role in accurately identifying these infections amidst their concurrent circulation. The intricate clinical similarities among symptoms of Dengue, Zika, and Chikungunya pose c…	10.1016/j.cca.2024.118536
THE EVALUATION OF PATTERN OF WHOLE BLOOD DONOR DEFERRALS IN A TERTIARY CARE CENTER OF NORTH INDIA	2024	Asian Journal of Pharmaceutical and Clinical Research	Excluded	wrong outcome,wrong population,wrong study design	2455-3891	17	5	Bassi, R. and Singal, P. and Kaur, L. and Kapoor, U. and Bansal, S.	https://www.embase.com/search/results?subaction=viewrecord&id=L2032124322&from=export	English	Objectives: Donor recruitment is critical to the supply of safe and adequate blood/blood components to meet patient's need; the first and most crucial step to provide safe blood is proper selection of blood donors. Blood donor selection criteria are designed to ensure the donor as well as the recipient's health. The objective of this study is to analyze the various causes of donor deferral, study…	10.22159/ajpcr.2024v17i5.50314
Osmoregulatory Challenges Faced by Mosquitoes and Techniques for Studying the Transporters Involved in Their Adaptations	2024	Cold Spring Harbor Protocols	Excluded	wrong population	1559-6095	2024	5	Durant, A.C. and Donini, A.	https://www.embase.com/search/results?subaction=viewrecord&id=L2032124366&from=export	English	Mosquitoes are the most important disease vector in the world, and gaining knowledge of their physiology to develop novel population control strategies has been a focus of research for some time. Both aquatic larvae and terrestrial adults face harsh environmental factors that severely challenge their salt and water balance, which are regulated by the function of epithelia of various organs. The r…	10.1101/pdb.top107701
Vertical transmission of chikungunya virus: a worldwide concern	2024	Brazilian Journal of Infectious Diseases	Excluded	wrong study design	1678-4391	28	3	Faria, B.S. and da Silva, L.B. and Avelar, C.F.R. and de Morais, P.A.S. and Bentes, A.A.	https://www.embase.com/search/results?subaction=viewrecord&id=L2032550204&from=export	English	The Chikungunya Virus (CHIKV) already has endemic circulation in about 100 countries and the number of infected patients increases every year, due to the effectiveness of the vector and human universal susceptibility to infection. The virus can also be transmitted from mother to child, more frequently intrapartum. About 50 % of neonates with CHIKV symptoms will have neurodevelopmental delay. It i…	10.1016/j.bjid.2024.103747
Rapid diagnostic test: a critical need for outbreak preparedness and response for high priority pathogens	2024	BMJ Global Health	Excluded	wrong population,wrong study design	2059-7908	9	4	Yimer, S.A. and Booij, B.B. and Tobert, G. and Hebbeler, A. and Oloo, P. and Brangel, P. and L'Azou Jackson, M. and Jarman, R. and Craig, D. and Avumegah, M.S. and Mandi, H. and Endy, T. and Wooden, S. and Clark, C. and Bernasconi, V. and Shurtleff, A. and Kristiansen, P.A.	https://www.embase.com/search/results?subaction=viewrecord&id=L2031984260&from=export	English	Rapid diagnostic tests (RDTs) are critical for preparedness and response against an outbreak or pandemic and have been highlighted in the 100 Days Mission, a global initiative that aims to prepare the world for the next epidemic/pandemic by driving the development of diagnostics, vaccines and therapeutics within 100 days of recognition of a novel Disease X threat. RDTs play a pivotal role in earl…	10.1136/bmjgh-2023-014386
A case series of post-infectious chikungunya myeloradiculoneuropathy	2024	Journal of the Neurological Sciences	Excluded	wrong study design	1878-5883	459		Selvam, S. and Youron, P. and Singh, H. and Shree, R. and Suri, V. and Goyal, M. and Modi, M. and Bhalla, A.	https://www.embase.com/search/results?subaction=viewrecord&id=L2031520393&from=export	English	Chikungunya fever is an arboviral illness caused by chikungunya virus (CHIKV) and transmitted by the bite of Aedes aegypti and Aedes albopictus. It is an RNA virus belonging to the genus Alphavirus and family Togaviridae. We present a case series of three patients with chikungunya illness developing para/post-infectious myeloradiculoneuropathy.These patients developed neurological symptoms in the…	10.1016/j.jns.2024.122955
Wolbachia-carrying Aedes mosquitoes for preventing dengue infection	2024	Cochrane Database of Systematic Reviews	Excluded	wrong population,wrong study design	1465-1858	2024	4	Fox, T. and Sguassero, Y. and Chaplin, M. and Rose, W. and Doum, D. and Arevalo-Rodriguez, I. and Villanueva, G.	https://www.embase.com/search/results?subaction=viewrecord&id=L643920571&from=export	English	Background: Dengue is a global health problem of high significance, with 3.9 billion people at risk of infection. The geographic expansion of dengue virus (DENV) infection has resulted in increased frequency and severity of the disease, and the number of deaths has increased in recent years. Wolbachia,an intracellular bacterial endosymbiont, has been under investigation for several years as a nov…	10.1002/14651858.CD015636.pub2
Maintenance of persistent transmission of a plant arbovirus in its insect vector mediated by the Toll-Dorsal immune pathway	2024	Proceedings of the National Academy of Sciences of the United States of America	Excluded	wrong outcome,wrong population,wrong study design	1091-6490	121	14	He, Y.-J. and Lu, G. and Xu, B.-J. and Mao, Q.-Z. and Qi, Y.-H. and Jiao, G.-Y. and Weng, H.-T. and Tian, Y.-Z. and Huang, H.-J. and Zhang, C.-X. and Chen, J.-P. and Li, J.-M.	https://www.embase.com/search/results?subaction=viewrecord&id=L2032556208&from=export	English	Throughout evolution, arboviruses have developed various strategies to counteract the hostâ€™s innate immune defenses to maintain persistent transmission. Recent studies have shown that, in addition to bacteria and fungi, the innate Toll-Dorsal immune system also plays an essential role in preventing viral infections in invertebrates. However, whether the classical Toll immune pathway is involved…	10.1073/pnas.2315982121
Time to revisit the purported link of leprosy reactions with infective triggers: An unnecessary economic burden for patients	2024	Tropical Doctor	Excluded	wrong population,wrong study design	1758-1133	54	2	Muddebihal, A. and Sardana, K. and Khurana, A. and Ahuja, A. and Singh, I.	https://www.embase.com/search/results?subaction=viewrecord&id=L2026425173&from=export	English	Existing literature on factors triggering leprosy reactions is based only on case reports and case series, and thus probably gives a biased view. We undertook a caseâ€“control study to investigate such purported trigger factors in 42 leprosy reaction patients and 40 non-reactional controls, and the cost of investigations required for the same. Detailed history, clinical evaluation and investigati…	10.1177/00494755231210724
Cytokine storm in Chikungunya: Can we call it multisystem inflammatory syndrome associated with Chikungunya?	2024	Reumatologia Clinica	Excluded	background article,wrong study design	1885-1398	20	4	Morel, Z. and MartÃ­nez, T. and Galeano, F. and Coronel, J. and Quintero, L. and Jimenez, R. and Ayala, J. and Amarilla, S. and Lovera, D. and MartÃ­nez de Cuellar, C.	https://www.embase.com/search/results?subaction=viewrecord&id=L2028809769&from=export	English	Paraguay is currently facing a new outbreak of Chikungunya virus. This report summarizes two severe cases of Chikungunya (CHIKV) infection, confirmed by real-time reverse transcription polymerase chain reaction. We present the cases of patients with acute CHIKV infection and multisystem involvement, with fever, rash, abdominal pain, vomiting, myocarditis, and coronary artery anomalies, very simil…	10.1016/j.reuma.2023.10.003
Hybrid-Capture Target Enrichment in Human Pathogens: Identification, Evolution, Biosurveillance, and Genomic Epidemiology	2024	Pathogens	Excluded	wrong outcome,wrong study design	2076-0817	13	4	Quek, Z.B.R. and Ng, S.H.	https://www.embase.com/search/results?subaction=viewrecord&id=L2029635567&from=export	English	High-throughput sequencing (HTS) has revolutionised the field of pathogen genomics, enabling the direct recovery of pathogen genomes from clinical and environmental samples. However, pathogen nucleic acids are often overwhelmed by those of the host, requiring deep metagenomic sequencing to recover sufficient sequences for downstream analyses (e.g., identification and genome characterisation). To …	10.3390/pathogens13040275
The study on setting priorities of zoonotic agents for medical preparedness and allocation of research resources	2024	PLoS ONE	Excluded	wrong population,wrong study design	1932-6203	19	4	Wang, K.-C. and Chang, C.-L. and Wei, S.-H. and Chang, C.-C.	https://www.embase.com/search/results?subaction=viewrecord&id=L2032006893&from=export	English	The aim of this study is to develop a scoring platform to be used as a reference for both medical preparedness and research resource allocation in the prioritization of zoonoses. Using a case-control design, a comprehensive analysis of 46 zoonoses was conducted to identify factors influencing disease prioritization. This analysis provides a basis for constructing models and calculating prioritiza…	10.1371/journal.pone.0299527
Development and application of a rapid IgG antibody ELISA kit for Chikungunya virus	2024	China Tropical Medicine	Excluded	wrong outcome,wrong study design	1009-9727	24	4	Xu, X. and Hu, X. and Li, C. and Cao, M. and Liu, J. and Liu, J. and Ren, R.	https://www.embase.com/search/results?subaction=viewrecord&id=L2032601546&from=export	Chinese	Objective To develop an ELISA kit to detect IgG antibodies of Chikungunya virus (CHIKV), providing a new method for epidemiological investigation and detection in the field for CHIKV infection. Methods Using the CHIKV-specific recombinant protein pMal-chik23 as diagnostic antigen, HRP-labeled anti-IgG antibody as color-developing antibody, and the working concentration of diagnostic antigen, seru…	10.13604/j.cnki.46-1064/r.2024.04.14
Current situation and prospect of mosquito-borne arboviruses and mosquito-borne arbovirus diseases in China	2024	China Tropical Medicine	Excluded	background article	1009-9727	24	4	Yin, Q. and Fu, S. and Wang, H. and Liang, G.	https://www.embase.com/search/results?subaction=viewrecord&id=L2032601554&from=export	Chinese	More than 300 mosquito-borne arboviruses have been found worldwide, among which Dengue virus, Chikungunya virus, Japanese encephalitis virus, West Nile virus, and Zika virus are circulating around the world, causing a huge public health burden and arousing widespread concern in the whole society. China's vast territory and complex geographical landscapes are suitable for the reproduction of vario…	10.13604/j.cnki.46-1064/r.2024.04.21
A Pilot Seroprevalence Study Suggests Silent Zika virus Transmission in Bhopal Region of Central India	2024	Indian journal of public health	Excluded	wrong population	0019-557X	68	2	Nema, S. and Kale, D. and Jain, R. and Halder, A. and Shrivastava, M. and Vaishnav, D. and Yadav, A.K. and Namdeo, D. and Biswas, D.	https://www.embase.com/search/results?subaction=viewrecord&id=L644677513&from=export	English	BACKGROUND: Several sporadic cases and outbreaks of Zika virus disease have been reported from different states of India. OBJECTIVES: This paper explored the possibility of any ongoing transmission of Zika virus (ZIKV) in the Bhopal region of Central India, where the last outbreak of this disease was reported in 2018. MATERIALS AND METHODS: We screened a group of 75 febrile patients who had alrea…	10.4103/ijph.ijph_1098_23
The First Adolescent Case of Chikungunya Fever in South Korea	2024	Infection and Chemotherapy	Excluded	wrong outcome,wrong study design	2093-2340	56		Baek, J.Y. and Lee, J.-Y. and Kang, J.-M. and Ahn, J.G.	https://www.embase.com/search/results?subaction=viewrecord&id=L645047777&from=export	English	Introduction: Chikungunya fever is an infectious fever caused by the chikungunya virus, transmitted by infected mosquitoes. It is characterized by high fever, severe myalgia, headache, and arthralgia, and is often accompanied by rash and vomiting. Chikungunya fever primarily occurs in regions such as Southeast Asia, Africa, and Central and South America, and is rarely seen in Northeast Asia. To d…
Validation of an unbiased metagenomic detection assay for RNA viruses in viral transport media and plasma	2024	medRxiv	Excluded	wrong study design				Kappell, A.D. and Schulte, K.Q. and Scheuermann, E.A. and Scholz, M.B. and Keplinger, N.C. and Scholes, A.N. and Wolt, T.A. and June, V.M. and Schulte, C.J. and Allen, L.W. and Ternus, K.L. and Hewitt, F.C.	https://www.embase.com/search/results?subaction=viewrecord&id=L2031394737&from=export	English	Unbiased long read sequencing holds enormous potential for the detection of pathogen sequences in clinical samples. However, the untargeted nature of these methods precludes conventional PCR approaches, and the metagenomic content of each sample increases the challenge of bioinformatic analysis. Here, we evaluate a previously described novel workflow for unbiased RNA virus sequence identification…	10.1101/2024.03.26.24304688
Discovery of a cell-active chikungunya virus nsP2 protease inhibitor using a covalent fragment-based screening approach	2024	bioRxiv	Excluded	wrong population,wrong study design	2692-8205			Merten, E.M. and Sears, J.D. and Leisner, T.M. and Hardy, P.B. and Ghoshal, A. and Hossain, M.A. and Asressu, K.H. and Brown, P.J. and Stashko, M.A. and Herring, L. and Mordant, A.L. and Webb, T.S. and Mills, C.A. and Barker, N.K. and Streblow, Z.J. and Perveen, S. and Arrowsmith, C. and Arnold, J.J. and Cameron, C.E. and Streblow, D.N. and Moorman, N.J. and Heise, M. and Willson, T.M. and Popov,…	https://www.embase.com/search/results?subaction=viewrecord&id=L2031597077&from=export	English	Chikungunya virus (CHIKV) is a mosquito-borne alphavirus that has been responsible for numerous large-scale outbreaks in the last twenty years. Currently, there are no FDA-approved therapeutics for any alphavirus infection. CHIKV non-structural protein 2 (nsP2), which contains a cysteine protease domain, is essential for viral replication, making it an attractive target for a drug discovery campa…	10.1101/2024.03.22.586341
The evolutionary and molecular history of a chikungunya virus outbreak lineage	2024	bioRxiv	Excluded	wrong study design	2692-8205			Krambrich, J. and MihaliÄ, F. and Gaunt, M.W. and Bohlin, J. and Hesson, J. and Lundkvist, Ã…. and de Lamballerie, X. and Li, C. and Shi, W. and Pettersson, J.H.-O.	https://www.embase.com/search/results?subaction=viewrecord&id=L2031596182&from=export	English	In 2018â€“2019, Thailand experienced a nationwide spread of chikungunya virus (CHIKV), with approximately 15,000 confirmed cases of disease reported. Here, we investigated the evolutionary and molecular history of the East/Central/South African (ECSA) genotype to determine the origins of the 2018â€“2019 CHIKV outbreak in Thailand. This was done using newly sequenced clinical samples from travelle…	10.1101/2024.03.15.585156
First concrete documentation for presence of Aedes (Stegomyia) albopictus in Bolivia: Dispelling previous anecdotes	2024	bioRxiv	Excluded	wrong population	2692-8205			Lardeux, F. and BoussÃ¨s, P. and Tejerina-Lardeux, R. and Berger, A. and BarnabÃ©, C. and Garcia, L.	https://www.embase.com/search/results?subaction=viewrecord&id=L2031596083&from=export	English	Background: The presence of Aedes albopictus in Bolivia has been a subject of controversy, lacking concrete documentation until now. Objectives: This study aimed to furnish evidence of Ae. albopictus presence in Bolivia. Methods: Larval breeding sites were sampled in two northern Bolivian localities, Rosario del Yata and San Agustin, both situated in the Beni department within the Vaca Diez provi…	10.1101/2024.03.14.585027
Demographic history and the efficacy of selection in the globally invasive mosquito Aedes aegypti	2024	bioRxiv	Excluded	wrong population,wrong study design	2692-8205			Kent, T.V. and Schrider, D.R. and Matute, D.R.	https://www.embase.com/search/results?subaction=viewrecord&id=L2031595333&from=export	English	Aedes aegypti is the main vector species of yellow fever, dengue, zika and chikungunya. The species is originally from Africa but has experienced a spectacular expansion in its geographic range to a large swath of the world, the demographic effects of which have remained largely understudied. In this report, we examine whole-genome sequences from 6 countries in Africa, North America, and South Am…	10.1101/2024.03.07.584008
Non-inflammatory blisters in the case of chikungunya	2024	BMJ Case Reports	Excluded	wrong study design	1757-790X	17	3	Saoji, V. and Madke, B. and Saoji, S. and Talasila, S.R.	https://www.embase.com/search/results?subaction=viewrecord&id=L2030938420&from=export	English	A male toddler was brought by his parents to a dermatology consultation service for multiple cutaneous blisters on the lower limbs and perineum region that have been present for the past 3 days. The parents reported that the child had a few episodes of high-grade fever 4 days prior to the onset of blisters. During the illness, the toddler had poor oral intake of food and fluids. In the first 3 da…	10.1136/bcr-2024-259817
Uncovering the genetic diversity in Aedes aegypti insecticide resistance genes through global comparative genomics	2024	bioRxiv	Excluded	wrong study design	2692-8205			Spadar, A. and Collins, E. and Messenger, L.A. and Clark, T.G. and Campino, S.	https://www.embase.com/search/results?subaction=viewrecord&id=L2031594397&from=export	English	Insecticides are essential to control the transmission of vector-borne diseases to humans and animals, but their efficacy is being threatened by the spread of resistance across multiple medically important mosquito species. An example of this is Aedes aegypti - a major vector of arboviruses, including Zika, dengue, yellow fever, West Nile, and Chikungunya, with widespread insecticide resistance r…	10.1101/2024.02.29.582728
GEOSPATIAL DISTRIBUTION OF MALARIA PARASITE AND ITS ASSOCIATED VECTORS IN DISTRICT NOWSHERA	2024	Journal of Population Therapeutics and Clinical Pharmacology	Excluded	wrong population	2561-8741	31	3	Khan, A. and Khan, S. and Khan, M.A. and Malik, H. and Amin, F. and Noreen, S.	https://www.embase.com/search/results?subaction=viewrecord&id=L2028507189&from=export	English	Mosquitoes achieved top ranking among the lethal creatures in the world, as it causes deaths of millions of people annually by acting as vectors of different diseases globally. It creates chaos in the world by spreading Malaria, Chikungunya, Arbovirus, Encephalitis, Filiarisis, Zika virus, Yellow fever and Dengue. A research study was performed to check the relative abundance of adult mosquito an…	10.53555/jptcp.v31i3.5070
A multiparametric and orthogonal approach indicates low toxicity for zein nanoparticles in a repellent formulation	2024	Toxicology in Vitro	Excluded	wrong outcome,wrong study design	1879-3177	95		Almeida, T.L. and Moreira, A.F. and de Oliveira, J.L. and Rogerio, C.B. and Kiihl, S.F. and Fraceto, L.F. and de Jesus, M.B.	https://www.embase.com/search/results?subaction=viewrecord&id=L2028881870&from=export	English	The incidence of viruses such as Zika, Dengue, and Chikungunya affects human health worldwide, and insect repellents are recommended for individual protection. Formulations incorporating nanotechnology should be carefully assessed for toxicity, particularly regarding the security levels established for human health and the environment. This study evaluates the cytotoxicity of a repellent formulat…	10.1016/j.tiv.2023.105747
A rare case of chikungunya encephalitis and its management: A case report and literature review	2024	Clinical Case Reports	Excluded	wrong study design	2050-0904	12	3	Inban, P. and Chandrasekaran, S.H. and Yadav, P.K. and Vijayakumar, R. and Elavia, Z. and Singh, M.	https://www.embase.com/search/results?subaction=viewrecord&id=L2028938245&from=export	English	Key Clinical Message: Chikungunya encephalitis, though rare, warrants clinical attention due to its severe complications. Early identification and appropriate management are crucial for improved outcomes in patients with this rare manifestation of chikungunya virus (CHIKV) infection. Abstract: CHIKV infection is commonly associated with fever and joint pains, but neurological complications such a…	10.1002/ccr3.8656
Beyond Borders: Investigating the Mysteries of CacipacorÃ©, a Lesser-Studied Arbovirus in Brazil	2024	Viruses	Excluded	wrong population	1999-4915	16	3	Saivish, M.V. and Nogueira, M.L. and Rossi, S.L. and Vasilakis, N.	https://www.embase.com/search/results?subaction=viewrecord&id=L2029211352&from=export	English	CacipacorÃ© virus (CPCV) was discovered in 1977 deep in the Amazon rainforest from the blood of a black-faced ant thrush (Formicarius analis). As a member of the family Flaviviridae and genus orthoflavivirus, CPCVâ€™s intricate ecological association with vectors and hosts raises profound questions. CPCVâ€™s transmission cycle may involve birds, rodents, equids, bovines, marsupials, non-human pri…	10.3390/v16030336
Integrated Strategies for Aedes aegypti Control Applied to Individual Houses: An Approach to Mitigate Vectorial Arbovirus Transmission	2024	Tropical Medicine and Infectious Disease	Excluded	wrong population,wrong study design	2414-6366	9	3	Melo, D.C.T.V.D. and Santos, E.M.D.M. and Xavier, M.N. and Nascimento, J.D. and Barbosa, V.A. and Oliveira, A.L.D.S. and Meiado, M.V. and Melo-Santos, M.A.V.D. and Paiva, M.H.S. and Wallau, G.D.L. and Oliveira, C.M.F.D.	https://www.embase.com/search/results?subaction=viewrecord&id=L2029232114&from=export	English	Aedes aegypti and Culex quinquefasciatus mosquitoes are vectors of different arboviruses that cause a large burden of disease in humans worldwide. A key step towards reducing the impact of arboviruses on humans can be achieved through integrated mosquito surveillance and control approaches. We carried out an integrated approach of mosquito surveillance and control actions to reduce populations of…	10.3390/tropicalmed9030053
Risk perception about communicable and vector borne diseases among international travellers to Pakistan: A cross sectional study	2024	Journal of the Pakistan Medical Association	Excluded	wrong outcome,wrong population	0030-9982	74	4	Saeed, S. and Tahir, Q. and Kawish, A.B.	https://www.embase.com/search/results?subaction=viewrecord&id=L2030800019&from=export	English	With the rise in air travel, the risk of diseases travelling from one geographical area to another has also increased. Relatively little is known about how travellers know and perceive the health risks associated with travel and how they adopt preventive measures before and while travelling abroad. The objective of this study is to determine the risk perception about communicable and vector-borne…	10.47391/JPMA.7153
Scrub typhus in Northeast India: epidemiology, clinical presentations, and diagnostic approaches	2024	Transactions of the Royal Society of Tropical Medicine and Hygiene	Excluded	wrong population	1878-3503	118	3	Konyak, B.M. and Soni, M. and Saikia, S. and Chang, T. and Gogoi, I. and Khongstid, I. and Chang, C.-M. and Sharma, M. and Pandey, R.P.	https://www.embase.com/search/results?subaction=viewrecord&id=L2030820678&from=export	English	Scrub typhus is one of the most neglected tropical diseases, a leading cause of acute undifferentiated febrile illness in areas of the â€˜tsutsugamushi triangleâ€™, diagnosed frequently in South Asian countries. The bacteria Orientia tsutsugamushi is the causative agent of the disease, which enters the human body through the bite of trombiculid mites (also known as chiggers) of the genus Leptotro…	10.1093/trstmh/trad082
Chikungunya virus infection disrupts MHC-I antigen presentation via nonstructural	2024	PLoS Pathogens	Excluded	wrong study design	1553-7374	20	3	Ware, B.C. and Guston Parks, M. and da Silva, M.O.L. and Morrison, T.E.	https://www.embase.com/search/results?subaction=viewrecord&id=L2030995570&from=export	English	Infection by chikungunya virus (CHIKV), a mosquito-borne alphavirus, causes severe polyarthralgia and polymyalgia, which can last in some people for months to years. Chronic CHIKV disease signs and symptoms are associated with the persistence of viral nucleic acid and antigen in tissues. Like humans and nonhuman primates, CHIKV infection in mice results in the development of robust adaptive antiv…	10.1371/journal.ppat.1011794
A measles IgM rapid diagnostic test to address challenges with national measles surveillance and response in Malaysia	2024	PLoS ONE	Excluded	wrong outcome,wrong study design	1932-6203	19	3	aisah Senin, A. and Noordin, N.M. and Sani, J.A.M. and Mahat, D. and Donadel, M. and Scobie, H.M. and Omar, A. and Chem, Y.K. and Zahari, M.I. and Ismail, F. and Rahman, R.A. and Hussin, H.M. and Selvanesan, S. and Aziz, Z.A. and Afiza W. M. Arifin, W.N. and Bakar, R.S.A. and Rusli, N. and Hanif Zailani, M. and Soo, P. and Lo, Y.-R. and Grabovac, V. and Rota, P.A. and Mulders, M.N. and Feathersto…	https://www.embase.com/search/results?subaction=viewrecord&id=L2031002182&from=export	English	Introduction A lateral flow rapid diagnostic test (RDT) enables detection of measles specific immunoglobulin M (IgM) antibody in serum, capillary blood, and oral fluid with accuracy consistent with enzyme immunoassay (EIA). The objectives of the study were: 1) to assess measles RDT inter-reader agreement between two clinic staff; 2) to assess the sensitivity and specificity of the measles RDT rel…	10.1371/journal.pone.0298730
Deep investigation on Aedes and Anopheles mosquito vector specificity towards the two alphaviruses CHIKV and ONNV	2024	Virologie	Excluded	wrong outcome,wrong population,wrong study design	1267-8694	28	2	Blisnick, A. and Cottis, S. and Bohers, C. and Failloux, A.-B. and Vernick, K.	https://www.embase.com/search/results?subaction=viewrecord&id=L644052362&from=export	English	Most arboviruses transmission are mediated by Aedes aegypti while Anopheles mosquitoes just transmit the Alphavirus O'nyong nyong virus (ONNV). Aedes aegypti and Anopheles coluzzii are peridomestic and anthropophilic mosquitoes and are exposed to human arboviruses. So behavior and ecology do not explain their difference in viral transmission. The simplest hypothesis is that the antiviral mechanis…
Structural characterization of Hepatitis E Virus replication polyprotein pORF1: focus on its MetY domain, the counterpart of alphavirus nsP1	2024	Virologie	Excluded	wrong population,wrong study design	1267-8694	28	2	Fieulaine, S. and Tubiana, T. and Bressanelli, S.	https://www.embase.com/search/results?subaction=viewrecord&id=L644052374&from=export	English	Single-stranded, positive-sense RNA ((+)RNA) viruses are a large class of viruses. One striking feature of (+)RNA viruses is their capacity to build their replication complex on the cytosolic side of remodeled host endomembranes, providing a safe environment to replicate the viral genome. The process of virus-induced membrane remodeling is poorly understood, but the ultrastructural features of me…
Are the sterile insect technique and the incompatible insect techniques effective in reducing Aedes mosquito populations?	2024	medRxiv	Excluded	wrong population,wrong study design				Olive, M.-M. and Le Goff, G. and Baldet, T. and Roiz, D.	https://www.embase.com/search/results?subaction=viewrecord&id=L2030783589&from=export	English	Background. The control of Aedes aegypti and Aedes albopictus mosquitoes, the main vectors of dengue, chikungunya and Zika viruses, presents several challenges. The difficulties encountered in acquiring funding, implementing measures, obtaining community participation, acceptability and effectiveness, and the problem of insecticide resistance demonstrate the need to develop and optimise innovativ…	10.1101/2024.02.03.24302193
MXRA8 promotes adipose tissue whitening to drive obesity	2024	bioRxiv	Excluded	wrong study design	2692-8205			Jia, W. and Giwa, R. and Moley, J.R. and Smith, G.I. and Petersen, M.C. and Field, R.L. and Abousaway, O. and Kim, A.S. and Coffey, S.R. and Varnum, S. and Wright, J.M. and Zhang, X. and Krysa, S. and Lodhi, I.J. and Abumrad, N.A. and Klein, S. and Diamond, M.S. and Brestoff, J.R.	https://www.embase.com/search/results?subaction=viewrecord&id=L2030894663&from=export	English	Matrix-remodeling associated 8 (MXRA8), also known as Dual immunoglobulin domain cell adhesion molecule (DICAM), is a type 1 transmembrane protein that reportedly binds the aVb3 integrin1 and regulates the differentiation of osteoclasts2 and chondrocytes3, tumor growth4, T cell trafficking5, and angiogenesis6. MXRA8 is also an essential entry receptor for chikungunya virus and other related arthr…	10.1101/2024.01.31.578211
What do environment-related illnesses tell us about the character of military medicine and future clinical requirements?	2024	BMJ Military Health	Excluded	wrong study design	2633-3775	170	1	Stacey, M.J. and Brett, S. and Fitchett, G. and Hill, N.E. and Woods, D.	https://www.embase.com/search/results?subaction=viewrecord&id=L2024115666&from=export	English	Extreme environments present medical and occupational challenges that extend beyond generic resuscitation, to formulating bespoke diagnoses and prognoses and embarking on management pathways rarely encountered in civilian practice. Pathophysiological complexity and clinical uncertainty call for military physicians of all kinds to balance intuition with pragmatism, adapting according to the predom…	10.1136/bmjmilitary-2021-001934
A framework for automated scalable designation of viral pathogen lineages from genomic data	2024	Nature Microbiology	Excluded	wrong population,wrong study design	2058-5276	9	2	McBroome, J. and de Bernardi Schneider, A. and Roemer, C. and Wolfinger, M.T. and Hinrichs, A.S. and Oâ€™Toole, A.N. and Ruis, C. and Turakhia, Y. and Rambaut, A. and Corbett-Detig, R.	https://www.embase.com/search/results?subaction=viewrecord&id=L2028461541&from=export	English	Pathogen lineage nomenclature systems are a key component of effective communication and collaboration for researchers and public health workers. Since February 2021, the Pango dynamic lineage nomenclature for SARS-CoV-2 has been sustained by crowdsourced lineage proposals as new isolates were sequenced. This approach is vulnerable to time-critical delays as well as regional and personal bias. He…	10.1038/s41564-023-01587-5
Viral diseases affecting the skin	2024	Dermatological Reviews	Excluded	wrong population,wrong study design	2637-7489	5	1	Gerlicki, C.M.	https://www.embase.com/search/results?subaction=viewrecord&id=L2028599697&from=export	English	This chapter delves into the complex world of viral exanthems, focusing on their diagnostic challenges and distinctive features, with updated presentations and pearls. From Roseola Infantum's atypical fever-rash presentation to Rubeola's resurgence, it underscores the importance of prompt diagnosis. Rubella, frequently confused with measles, demands heightened suspicion, especially in adults and …	10.1002/der2.225
Unveiling the Multifaceted Roles of ISG15: From Immunomodulation to Therapeutic Frontiers	2024	Vaccines	Excluded	wrong study design	2076-393X	12	2	Ãlvarez, E. and Falqui, M. and Sin, L. and McGrail, J.P. and Perdiguero, B. and Coloma, R. and Marcos-Villar, L. and TÃ¡rrega, C. and Esteban, M. and GÃ³mez, C.E. and Guerra, S.	https://www.embase.com/search/results?subaction=viewrecord&id=L2028658860&from=export	English	The Interferon Stimulated Gene 15 (ISG15), a unique Ubiquitin-like (Ubl) modifier exclusive to vertebrates, plays a crucial role in the immune system. Primarily induced by interferon (IFN) type I, ISG15 functions through diverse mechanisms: (i) covalent protein modification (ISGylation); (ii) non-covalent intracellular action; and (iii) exerting extracellular cytokine activity. These various role…	10.3390/vaccines12020153
3D-printed cassette integrated with paper-based aptasensor for the construction of next-generation sensing tool to detect dengue virus towards plaspertronix-commercialization	2024	Biosensors and Bioelectronics: X	Excluded	wrong population,wrong study design	2590-1370	16		Hasan, M.R. and Sharma, P. and Singh, S. and Mishra, A. and Azmi, Z. and Narang, J.	https://www.embase.com/search/results?subaction=viewrecord&id=L2029370094&from=export	English	The present study describes the creation of a 3D printed cassette named â€œ3DP-PACâ€, integrated to an electrochemical-aptasensor for the detection of dengue virus. It consists of an electrode cassette printed from a PLA non-conductive filament that provides a sophisticated design & support system to the delicate conductive paper-electrode. Chemically synthesized GO/ZnO-NC was used, which increa…	10.1016/j.biosx.2023.100431
Evidence of Zika Virus Reinfection by Genome Diversity and Antibody Response Analysis, Brazil	2024	Emerging Infectious Diseases	Excluded	wrong outcome,wrong population,wrong study design	1080-6059	30	2	Castilho, M.D.C. and Filippis, A.M.B.D. and Machado, L.C. and Calvanti, T.Y.V.D.L. and Lima, M.C. and Fonseca, V. and Giovanetti, M. and Docena, C. and Neto, A.M. and BÃ´tto-Menezes, C.H.A. and Kara, E.O. and Barrera, R.D.L. and Modjarrad, K. and Giozza, S.P. and Pereira, G.F. and Alcantara, L.C.J. and Broutet, N.J.N. and Calvet, G.A. and Wallau, G.L. and Franca, R.F.O.	https://www.embase.com/search/results?subaction=viewrecord&id=L2030203274&from=export	English	We generated 238 Zika virus (ZIKV) genomes from 135 persons in Brazil who had samples collected over 1 year to evaluate virus persistence. Phylogenetic inference clustered the genomes together with previously reported ZIKV strains from northern Brazil, showing that ZIKV has been remained relatively stable over time. Temporal phylogenetic analysis revealed limited within-host diversity among most …	10.3201/eid3002.230122
Infectious Myelopathies	2024	CONTINUUM Lifelong Learning in Neurology	Excluded	wrong outcome,wrong study design	1538-6899	30	1	Bhattacharyya, S. and Fletcher, A.M.	https://www.embase.com/search/results?subaction=viewrecord&id=L2030372802&from=export	English	Objective Infectious myelopathy of any stage and etiology carries the potential for significant morbidity and mortality. This article details the clinical presentation, risk factors, and key diagnostic components of infectious myelopathies with the goal of improving the recognition of these disorders and guiding subsequent management. Latest Developments Despite our era of advanced multimodal ima…	10.1212/CON.0000000000001393
Cell-based proteolytic sensing systems: platforms for vaccine and antiviral development	2024	Human Gene Therapy Methods	Excluded	wrong population,wrong study design	1946-6536	35	3	Gonc alves, E. and Almeida, A.I. and Guerreiro, M. and Coroadinha, A.S.	https://www.embase.com/search/results?subaction=viewrecord&id=L643677111&from=export	English	One of the greatest public health challenges is the incidence of infectious diseases. Although the improvement of sanitary conditions, the establishment of quarantines, and rigorous vector control have been used to suppress viral diseases, vaccination and antiviral therapies are the main successful measures for the prevention and treatment of viral diseases, respectively. Their development relies…	10.1089/hum.2023.29258.abstracts
Knowledge, Attitude, and Practice (KAP), and Acceptance and Willingness to Pay (WTP) for Mosquito-Borne Diseases Control through Sterile Mosquito Release in Bangkok, Thailand	2024	medRxiv	Excluded	wrong population,wrong study design				Pattamaporn, K. and Suwannapa, N. and Jalichandra, N. and Luechai, S. and Penchan, S. and Natthani, M.	https://www.embase.com/search/results?subaction=viewrecord&id=L2030219845&from=export	English	Background Arboviral diseases such as dengue, chikungunya and Zika are public health concerns worldwide. Prevention and control of these diseases still depend on controlling Aedes aegypti mosquito vectors. Sterile insect technique (SIT) and incompatible insect technique (IIT) are environmental friendly approaches that show promising impacts. In order to plan an implementation of SIT/IIT technolog…	10.1101/2024.01.23.24301641
Nationwide surveillance identifies yellow fever and chikungunya viruses transmitted by various species of Aedes mosquitoes in Nigeria	2024	bioRxiv	Excluded	wrong population,wrong study design	2692-8205			Nwangwu, U.C. and Oguzie, J.U. and Nwachukwu, W.E. and Onwude, C.O. and Dogunro, F.A. and Diallo, M. and Ezihe, C.K. and Agashi, N.O. and Eloy, E.I. and Anokwu, S.O. and Anioke, C.C. and Ikechukwu, L.C. and Nwosu, C.M. and Nwaogo, O.N. and Ngwu, I.M. and Onyeanusi, R.N. and Okoronkwo, A.I. and Orizu, F.U. and Etiki, M.O. and Onuora, E.N. and Adeorike, S.T. and Okeke, P.C. and Chukwuekezie, O.C. a…	https://www.embase.com/search/results?subaction=viewrecord&id=L2030270199&from=export	English	Background Since its reemergence in 2017, yellow fever (YF) has been active in Nigeria. The Nigeria Centre for Disease Control (NCDC) has coordinated responses to the outbreaks with the support of the World Health Organization (WHO). The National Arbovirus and Vectors Research Centre (NAVRC) handles the vector component of these responses. This study sought to identify the vectors driving YF tran…	10.1101/2024.01.15.575625
Distinct chikungunya virus polymerase palm subdomains contribute to virus replication and virion assembly	2024	bioRxiv	Excluded	wrong study design	2692-8205			Martin, M.-F. and Bonaventure, B. and McCray, N.E. and Peersen, O.B. and Rozen-Gagnon, K. and Stapleford, K.A.	https://www.embase.com/search/results?subaction=viewrecord&id=L2030270203&from=export	English	Alphaviruses encode an error-prone RNA-dependent RNA polymerase (RdRp), nsP4, required for genome synthesis, yet how the RdRp functions in the complete alphavirus life cycle is not well-defined. Previous work using chikungunya virus (CHIKV) has established the importance of the nsP4 residue cysteine 483 in maintaining viral genetic fidelity. Given the location of residue C483 in the nsP4 palm dom…	10.1101/2024.01.15.575630
How much warming can mosquito vectors tolerate?	2024	bioRxiv	Excluded	wrong population,wrong study design	2692-8205			Couper, L.I. and Nalukwago, D.U. and Lyberger, K.P. and Farner, J.E. and Mordecai, E.A.	https://www.embase.com/search/results?subaction=viewrecord&id=L2030269077&from=export	English	Climate warming is expected to substantially impact the global landscape of mosquito-borne disease, but these impacts will vary across disease systems and regions. Understanding which diseases, and where within their distributions, these impacts are most likely to occur is critical for preparing public health interventions. While research has centered on potential warming-driven expansions in vec…	10.1101/2024.01.03.574109
Emerging and re-emerging pediatric viral diseases: a continuing global challenge	2024	Pediatric Research	Excluded	wrong study design	1530-0447	95	2	Hoffman, S.A. and Maldonado, Y.A.	https://www.embase.com/search/results?subaction=viewrecord&id=L2026492450&from=export	English	Abstract: The twenty-first century has been marked by a surge in viral epidemics and pandemics, highlighting the global health challenge posed by emerging and re-emerging pediatric viral diseases. This review article explores the complex dynamics contributing to this challenge, including climate change, globalization, socio-economic interconnectedness, geopolitical tensions, vaccine hesitancy, mi…	10.1038/s41390-023-02878-7
Complementary Medication for COVID-19 Outbreak Concerns in the Leprosy Community - A Passionate Proposal	2024	Current Traditional Medicine	Excluded	wrong population,wrong study design	2215-0846	10	3	Thangaraju, P. and Venkatesan, S. and Gurunthalingam, M.P. and Velmurugan, H. and Sree Sudha, T.Y. and Thangadurai, K. and Thangaraju, E. and Balasundaram, M.K.	https://www.embase.com/search/results?subaction=viewrecord&id=L2026535161&from=export	English	The number of COVID-19-positive cases continues to climb, causing alarm around the world. The Nilavembu (Andrographis paniculata) Kudineer of Siddha medicine, an alternative medicine practiced in India, has already been shown to be beneficial in viral outbreaks like Chikungunya and Dengue fever. Several investigations have demonstrated that these herbs have anti-inflammatory, analgesic, antipyret…	10.2174/2215083810666230411093851
The impact of anthropogenic climate change on pediatric viral diseases	2024	Pediatric Research	Excluded	wrong outcome,wrong study design	1530-0447	95	2	Chitre, S.D. and Crews, C.M. and Tessema, M.T. and PlÄ—Å¡tytÄ—-BÅ«tienÄ—, I. and Coffee, M. and Richardson, E.T.	https://www.embase.com/search/results?subaction=viewrecord&id=L2026974506&from=export	English	Abstract: The adverse effects of climate change on human health are unfolding in real time. Environmental fragmentation is amplifying spillover of viruses from wildlife to humans. Increasing temperatures are expanding mosquito and tick habitats, introducing vector-borne viruses into immunologically susceptible populations. More frequent flooding is spreading water-borne viral pathogens, while pro…	10.1038/s41390-023-02929-z
A citizen science reportâ€”Tiger mosquitoes (Aedes albopictus) in allotment gardens in Graz, Styria, Austria	2024	Parasitology Research	Excluded	wrong study design	1432-1955	123	1	Reichl, J. and Prossegger, C. and Eichholzer, B. and Plauder, P. and UnterkÃ¶fler, M.S. and Bakran-Lebl, K. and Indra, A. and Fuehrer, H.-P.	https://www.embase.com/search/results?subaction=viewrecord&id=L2027692348&from=export	English	Aedes albopictus, the Asian tiger mosquito, is an invasive species not native to Europe. Due to its ability to transmit pathogens, such as dengue, chikungunya and Zika viruses, Ae. albopictus is considered a major health threat. In Austria, it was first reported in 2012 in the Western province of Tyrol and was documented in the metropolitan area of Vienna in 2020, demonstrating its ability to col…	10.1007/s00436-023-08106-9
A Multiplex Nanopore Sequencing Approach for the Detection of Multiple Arboviral Species	2024	Viruses	Excluded	wrong study design	1999-4915	16	1	Xavier, J. and Fonseca, V. and Adelino, T. and Iani, F.C.M. and Pereira, G.C. and Duarte, M.M. and Lima, M. and Castro, E. and Oliveira, C. and Fritsch, H. and GuimarÃ£es, N. and Lamounier, L.O. and Barreto, F.K. and Braga de Oliveira, C.M.M. and Maymone GonÃ§alves, C.C. and Malta Lima, D. and de Oliveira, E.C. and de Castro Lichs, G.G. and Gomes, I. and Mazaro, J. and Rodrigues, J.T.N. and Abran…	https://www.embase.com/search/results?subaction=viewrecord&id=L2028106732&from=export	English	The emergence and continued geographic expansion of arboviruses and the growing number of infected people have highlighted the need to develop and improve multiplex methods for rapid and specific detection of pathogens. Sequencing technologies are promising tools that can help in the laboratory diagnosis of conditions that share common symptoms, such as pathologies caused by emerging arboviruses.…	10.3390/v16010023
THE COVID-19 PANDEMIC IN THE PLEVEN REGION FOR A THREE-YEAR PERIOD (MARCH 2020 â€“ MARCH 2023)	2024	Journal of IMAB - Annual Proceeding (Scientific Papers)	Excluded	wrong population	1312-773X	30	1	Gancheva, G.I. and Pakov, I. and Karcheva, M. and Terzieva, K.	https://www.embase.com/search/results?subaction=viewrecord&id=L2028685420&from=export	English	The COVID-19 pandemic had a major impact on the capacity of health systems to continue the delivery of essential health services. While health systems were being challenged by increasing demand for care of COVID-19 patients, it was critical to maintain preventive and curative services, especially for vulnerable populations. Materials and methods: A retrospective analysis was conducted on epidemio…	10.5272/jimab.2024301.5444
Evaluation and efficacy of plant extracts in eradicating medically important mosquitoes: a review	2024	Toxicology and Environmental Health Sciences	Excluded	wrong population,wrong study design	2233-7784			Dass, K.	https://www.embase.com/search/results?subaction=viewrecord&id=L2029507140&from=export	English	Mosquitoes transmit quite a lot of deadly diseases, including chikungunya, brain fever, dengue fever, Japanese encephalitis, hemorrhagic fever, malaria, filariasis, yellow fever, and Zika fever. Every year, mosquito-borne diseases affect millions of people. For that reason, mosquito control is vital for public health, especially in tropical countries. To manage mosquitoes, various synthetic chemi…	10.1007/s13530-024-00214-y
Zika vaccine: development, assemblages, and sociotechnical controversies	2024	Physis	Excluded	wrong population,wrong study design	1809-4481	34		da Silva, L.N. and Dias, F.S.	https://www.embase.com/search/results?subaction=viewrecord&id=L2029629721&from=export	English	The theoretical essay discusses the controversies about the zika vaccine development, highlighting negotiations which involve technical-scientific choices and the effects of defining the Vaccine Target Product Profile (TPP) for use only in the emergency scenario. Three perspectives of analysis are presented aligned with the Social Studies of Science: the f lows of normative establishment provided…	10.1590/S0103-7331202434SP105en
Send it to one, throw it to another: the Zika health emergency on the margins of the State	2024	Physis	Excluded	wrong population,wrong study design	1809-4481	34		Moreira, M.C.N. and Oliveira, E.H.S.A. and Campos, D.S. and Do Nascimento, M.A.F. and Peiter, P.C.	https://www.embase.com/search/results?subaction=viewrecord&id=L2029657027&from=export	English	Temporarily distant from the declaration of the Public Health Emergency of International Importance (ESPII) and Public Health Emergency of National Importance (ESPIN) caused by the Zika epidemic, in 2015, we enunciate the legacy of the humanitarian emergency. Based on qualitative research, through focus groups with health professionals and families of children affected by the Zika epidemic in Nat…	10.1590/S0103-7331202434SP108en
Dimeric immunoglobulin A as a novel diagnostic marker of measles infection	2024	Microbiology Spectrum	Excluded	wrong study design	2165-0497	12	1	Hanafiah, K.M. and Hiebert, J. and Zubach, V. and Severini, A. and Anderson, D.A. and Drummer, H.E.	https://www.embase.com/search/results?subaction=viewrecord&id=L2029776152&from=export	English	Despite tremendous measles incidence reduction through universal vaccination, elimination efforts rely on improved surveillance. The detection of anti-measles immunoglobulin M (IgM) by enzyme-linked immunosorbent assay is the standard laboratory diagnostic method. However, true infection is rare, and serocon-version following measles, mumps, and rubella vaccination also generates IgM, which resul…	10.1128/spectrum.03437-23
Hidden viral proteins: How powerful are they?	2024	PLoS Pathogens	Excluded	wrong study design	1553-7374	20	1	Li, F. and Jia, M. and Wang, A.	https://www.embase.com/search/results?subaction=viewrecord&id=L2029832487&from=export	English		10.1371/journal.ppat.1011905
Effectiveness of Eupatorium perfoliatum 30C in Prevention of Dengue Fever and Acute Febrile Illness during 2017 Dengue Outbreak in Urban Slums of Delhi: A Prospective, Open-Label, Community-Based, Parallel Cohort Study	2024	Complementary Medicine Research	Excluded	wrong population	2504-2106	30	6	Nayak, D. and Bhalla, R. and Bhalerao, R. and Kaur, L. and Gupta, A. and Dev, V. and Singh, S. and Khurana, A. and Manchanda, R.K.	https://www.embase.com/search/results?subaction=viewrecord&id=L2029929995&from=export	English	Objective: This study was undertaken to assess the effectiveness of Eupatorium perfoliatum (EP) 30C on the incidence of dengue fever and acute febrile illness (AFI) during the 2017 dengue outbreak. Methods: We conducted a prospective, open-label, community-based parallel cohort study involving apparently healthy individuals residing in 06 urban slums (JJ colony) of Delhi. The participants were en…	10.1159/000534461
Mosquito species identity matters: unraveling the complex interplay in vector-borne diseases	2024	Infectious Diseases	Excluded	wrong population,wrong study design	2374-4235	56	9	Ferraguti, M.	https://www.embase.com/search/results?subaction=viewrecord&id=L2030000691&from=export	English	Background: Research on vector-borne diseases has traditionally centred on a limited number of vertebrate hosts and their associated pathogens, often neglecting the broader array of vectors within communities. Mosquitoes, with their vast species diversity, hold a central role in disease transmission, yet their capacity to transmit specific pathogens varies considerably among species. Quantitative…	10.1080/23744235.2024.2357624
Toxicity of Sonneratia caseolaris-Derived Silver Nanomaterials and Related Histological Changes in the Dengue Vector, Aedes albopictus	2024	BioNanoScience	Excluded	wrong population,wrong study design	2191-1649			Roni, M. and Harilal, C.C. and Panneerselvam, C.	https://www.embase.com/search/results?subaction=viewrecord&id=L2030338511&from=export	English	Worldwide, dengue, Zika, and Chikungunya have the greatest potential for epidemics since they are primarily spread by the bites of infected Aedes mosquitoes. There is an urgent need for eco-friendly control tools on dengue vectors. The present research suggested a novel method of mangrove-mediated synthesis of silver nanoparticles (AgNPs) employing a leaf extract of Sonneratia caseolaris, acting …	10.1007/s12668-024-01485-y
Elevated NS1 serum levels reduce CD119 expression and CXCL-10 synthesis in patients with dengue hemorrhagic fever	2024	Revista da Sociedade Brasileira de Medicina Tropical	Excluded	wrong population,wrong study design	0037-8682	57		Garcia, F.G. and Helmo, F.R. and da Silva, M.V. and Rodrigues, V. and Oliveira, C.J.F. and Teixeira, L.A.S. and RogÃ©rio, A.P. and Teixeira, D.N.S.	https://www.embase.com/search/results?subaction=viewrecord&id=L2030592622&from=export	English	Background: The intensity of dengue virus (DV) replication and circulating non-structural protein 1 (NS1) levels may promote changes in the human immune response and favor severe forms of infection. We investigated the correlations between NS1 with CXCL-8, CXCL-10, IFN-Î³, and IL-12p40 serum levels, and IFN-Î³ receptor Î± chain (CD119) expression, and CXCL10 production by peripheral blood mononuc…	10.1590/0037-8682-0577-2023
Genomic characterization of a reemerging Chikungunya outbreak in Kedougou, Southeastern Senegal, 2023	2024	Emerging Microbes and Infections	Excluded	wrong population,wrong study design	2222-1751	13	1	Dieng, I. and Sadio, B.D. and Gaye, A. and Sagne, S.N. and Ndione, M.H.D. and Kane, M. and Diallo, M.K. and Sow, B. and Sankhe, S. and Sene, O. and Diallo, A. and Dieng, M. and Doukanda, S.F.M. and Mbanne, M. and Diop, S.M.B.S. and Balde, D. and Ndiaye, M. and Sow, K.D. and Diarra, M. and Sam, A. and Mbaye, A. and Diallo, B. and Sall, Y. and Faye, O. and Diop, B. and Sow, A. and Sall, A.A. and Lo…	https://www.embase.com/search/results?subaction=viewrecord&id=L2030671530&from=export	English	Chikungunya virus has caused millions of cases worldwide over the past 20 years, with recent outbreaks in Kedougou region in the southeastern Senegal, West Africa. Genomic characterization highlights that an ongoing epidemic in Kedougou in 2023 is not due to an introduction event but caused by the re-emergence of an endemic strain evolving linearly in a sylvatic context.	10.1080/22221751.2024.2373308
Genetically Engineered Microorganisms and Their Impact on Human Health	2024	International Journal of Clinical Practice	Excluded	wrong population,wrong study design	1742-1241	2024		Mahdizade Ari, M. and Dadgar, L. and Elahi, Z. and Ghanavati, R. and Taheri, B.	https://www.embase.com/search/results?subaction=viewrecord&id=L2031081834&from=export	English	The emergence of antibiotic-resistant strains, the decreased effectiveness of conventional therapies, and the side effects have led researchers to seek a safer, more cost-effective, patient-friendly, and effective method that does not develop antibiotic resistance. With progress in synthetic biology and genetic engineering, genetically engineered microorganisms effective in treatment, prophylaxis…	10.1155/2024/6638269
Unveiling the antiviral activity of 2â€²,3,5,7-Tetrahydroxyflavanone as potential inhibitor of chikungunya virus envelope glycoprotein	2024	Informatics in Medicine Unlocked	Excluded	wrong study design	2352-9148	47		Siddiquee, N.H. and Malek, S. and Tanni, A.A. and Mitu, I.J. and Arpa, S.H. and Hasan, M.R. and Shammi, S.E.J. and Chakma, C. and Mahinur, M. and Wajed, S. and Hossain, M.I. and Aktaruzzaman, M. and Saha, O.	https://www.embase.com/search/results?subaction=viewrecord&id=L2031450107&from=export	English	Global urbanization and the growing geographic range of Aedes mosquitoes are the leading causes of the increase in Chikungunya infections, and the lack of a particular antiviral therapy for the disease is a cause of great concern. This article represents the research done so far to find small compounds, like natural drug candidates, that could block the activity of envelope glycoprotein and work …	10.1016/j.imu.2024.101486
Current Diagnostics and Biomarkers for Arboviral Infections (a Review on Dengue, Zika, West Nile and Chikungunya Viruses)	2024	Voprosy Virusologii	Excluded	wrong outcome,wrong study design	2411-2097	69	1	Adekola, H.A. and Wahab, K.A. and Odunsi, O.E. and Abesin, T.A. and Oyesanya, O.A.	https://www.embase.com/search/results?subaction=viewrecord&id=L2032144977&from=export	English	Arboviral infections, transmitted to humans primarily through arthropod vectors, constitute a significant global health threat. Arboviruses, such as Dengue, Zika, Chikungunya, and West Nile viruses, continue to cause widespread outbreaks, necessitating advanced diagnostic tools. Emerging technologies including Lab On A Chip (LOC), Lab On A Disc (LOAD), Microfluidic Paper-Based Analytical Devices …	10.36233/0507-4088-209
Tracking mosquito-borne diseases via social media: a machine learning approach to topic modelling and sentiment analysis	2024	PeerJ	Excluded	wrong population,wrong study design	2167-8359	12		Ong, S.-Q. and Ahmad, H.	https://www.embase.com/search/results?subaction=viewrecord&id=L2032370233&from=export	English	Mosquito-borne diseases (MBDs) are a major threat worldwide, and public consultation on these diseases is critical to disease control decision-making. However, traditional public surveys are time-consuming and labor-intensive and do not allow for timely decision-making. Recent studies have explored text analytic approaches to elicit public comments from social media for public health. Therefore, …	10.7717/PEERJ.17045
Pharmacokinetic and Safety Evaluation of MBZM-N-IBT, A Lead Against Chikungunya Virus	2024	Biomedical and Pharmacology Journal	Excluded	wrong study design	2456-2610	17	2	Moharana, A.K. and Mohapatra, T.K. and Dash, R.N. and Subudhi, B.B.	https://www.embase.com/search/results?subaction=viewrecord&id=L2033201070&from=export	English	Chikungunya virus (CHIKV) infection was previously found to be inhibited by MBZMN-IBT both in vitro and in vivo. To further assess its suitability for in vivo application, toxicity and pharmacokinetics were investigated. It showed no acute toxicity orally with an estimated LD50 of more than 5000 mg/kg in rats. While it showed toxicity at 1000 mg/kg in the chronic toxicity study, it was better tol…	10.13005/bpj/2906
Plant system as a versatile and robust platform for the development of vaccines against arboviral infections	2024	Vacunas	Excluded	wrong study design	1578-8857			Shanmugaraj, B. and Loganathan, N. and Chandra, H.M.	https://www.embase.com/search/results?subaction=viewrecord&id=L2033338598&from=export	English	Arboviral infections are predominantly transmitted by arthropods causing significant mortality, morbidity, and represent a major global health concern. These infections pose significant economic burdens especially in endemic regions. Dengue, chikungunya, yellow fever, and zika are the most common arboviral diseases spread by Aedes mosquitoes. Extensive research has been conducted on vector survei…	10.1016/j.vacun.2024.06.005
Evaluation of in-house dengue real-time PCR assays in West Java, Indonesia	2024	PeerJ	Excluded	wrong population,wrong study design	2167-8359	12	7	Kinanti, D.R. and Ahmad, I. and Putra, R. and Yusmalinar, S. and Wibowo, I. and Anggraeni, T. and Dwiartama, A. and Tjia, T.O.S. and Destiani, P.C. and Khoirunnisa, K. and Tu, W.-C. and Neoh, K.-B. and Apip, R.A. and Raksanagara, A. and Jani, I.D. and Tisnawati, Y. and Warisman, A. and Rostiana, T. and Fibriani, A.	https://www.embase.com/search/results?subaction=viewrecord&id=L2033492094&from=export	English	Dengue is an infectious disease caused by infection of dengue virus (DENV) transmitted by Aedes aegypti and Aedes albopictus. In Indonesia, dengue commonly occurs with an increasing incidence rate annually. It is known that early detection of dengue infection is one of the keys to controlling this disease outbreak. Rapid and accurate early detection to diagnose dengue can be achieved by molecular…	10.7717/peerj.17758
CDC Trioplex diagnostic assay underperforms in detection of circulating Chikungunya West African genotype	2024	Journal of Clinical Microbiology	Excluded	wrong study design	1098-660X	62	7	Ndiaye, M. and Kane, M. and Balde, D. and SankhÃ©, S. and Mbanne, M. and Diop, S.M.S. and Ahmad, U. and Mboowa, G. and Sagne, S.N. and Cisse, M. and Dia, N. and Sall, A.A. and Faye, O. and Fall, G. and Faye, O. and Weidmann, M. and Diagne, M.M. and Dieng, I.	https://www.embase.com/search/results?subaction=viewrecord&id=L2033569963&from=export	English		10.1128/jcm.00405-24
Vitamin D Deficiency as a Factor Associated with Neuropathic Pain in Multibacillary Type Morbus Hansen	2024	Siriraj Medical Journal	Excluded	wrong population,wrong study design	2228-8082	76	8	Tertia, C. and de Liyis, B.G. and Tini, K. and Meidiary, A.A.A. and Widyastuti, K. and Suryapraba, A.A.A. and Widyadharma, I.P.E.	https://www.embase.com/search/results?subaction=viewrecord&id=L2034012079&from=export	English	Objective: Morbus Hansen (MH), caused by Mycobacterium leprae, is marked by neuropathic pain. Prior studies link low vitamin D levels to diabetic neuropathic pain, yet research on its role in MH-related neuropathic pain is limited. This study investigates the role of vitamin D deficiency in MH-related neuropathic pain. Materials and Methods: An analytical cross-sectional study was conducted among…	10.33192/smj.v76i8.268656
Biological factors associated with long COVID and comparative analysis of SARS-CoV-2 spike protein variants: a retrospective study in Thailand	2024	PeerJ	Excluded	wrong population	2167-8359	12	8	Kiatratdasakul, S. and Noisumdaeng, P. and Niyomdecha, N.	https://www.embase.com/search/results?subaction=viewrecord&id=L2034137700&from=export	English	Background. Post-acute COVID-19 syndrome (long COVID) refers to the persistence of COVID-19 symptoms or exceptional symptoms following recovery. Even without conferring fatality, it represents a significant global public health burden. Despite many reports on long COVID, the prevalence and data on associated biological factors remain unclear and limited. This research aimed to determine the preva…	10.7717/peerj.17898
Precognition of Known And Unknown Biothreats: A Risk-Based Approach	2024	Vector-Borne and Zoonotic Diseases	Excluded	wrong population,wrong study design	1557-7759			Lapitan, R.L.	https://www.embase.com/search/results?subaction=viewrecord&id=L2034280723&from=export	English	Data mining and artificial intelligence algorithms can estimate the probability of future occurrences with defined precision. Yet, the prediction of infectious disease outbreaks remains a complex and difficult task. This is demonstrated by the limited accuracy and sensitivity of current models in predicting the emergence of previously unknown pathogens such as Zika, Chikungunya, and SARS-CoV-2, a…	10.1089/vbz.2023.0169
Usefulness of minimally invasive autopsy in the diagnosis of arboviruses to increase the sensitivity of the Epidemiological Surveillance System in CearÃ¡, Brazil	2024	Epidemiologia e servicos de saude : revista do Sistema Unico de Saude do Brasil	Excluded	wrong outcome,wrong study design	2237-9622	33		Almeida, L.M. and Melo, D.N. and Silva, M.M.D. and Souza, P.M.M. and Silva, F.K.S. and Coelho, T.M.S. and Lima, S.T.S. and Mota, A.G.M. and Monteiro, R.A.A. and Saldiva, P.H.N. and Oliveira, G.G.S. and Cavalcanti, L.P.G.	https://www.embase.com/search/results?subaction=viewrecord&id=L644382303&from=export	English	OBJECTIVE: To create a protocol for performing minimally invasive autopsies (MIA) in detecting deaths from arboviruses and report preliminary data from its application in CearÃ¡ state, Brazil. METHODS: Training was provided to medical pathologists on MIA. RESULTS: A protocol was established for performing MIA, defining criteria for sample collection, storage methods, and diagnoses to be carried o…	10.1590/S2237-96222024V33E2024008.en
The role of social media in public health crises caused by infectious disease: A scoping review	2023	BMJ Global Health	Excluded	wrong population	2059-7908	8	12	Terry, K. and Yang, F. and Yao, Q. and Liu, C.	https://www.embase.com/search/results?subaction=viewrecord&id=L2029516183&from=export	English	Importance The onset of the COVID-19 global pandemic highlighted the increasing role played by social media in the generation, dissemination and consumption of outbreak-related information. Objective The objective of the current review is to identify and summarise the role of social media in public health crises caused by infectious disease, using a five-step scoping review protocol. Evidence rev…	10.1136/bmjgh-2023-013515
Clinical applications of spectroscopic techniques in conjunction with multivariate analysis in virus diagnosis	2023	Biomedical Spectroscopy and Imaging	Excluded	wrong population,wrong study design	2212-8808	10	3	Santos, M.C.D. and Mariz, J.V.M. and Silva, R.V.O. and Morais, C.L.M. and Lima, K.M.G.	https://www.embase.com/search/results?subaction=viewrecord&id=L2029246307&from=export	English	In view of the global pandemic that started in 2020, caused by COVID-19, the importance of the existence of fast, reliable, cheap diagnostic techniques capable of detecting the virus even in the first days of infection became evident. This review discusses studies involving the use of spectroscopic techniques in the detection of viruses in clinical samples. Techniques based on mid-infrared, near-…	10.3233/BSI-210213
An amplicon-based Illumina and nanopore sequencing workflow for Chikungunya virus West Africa genotype	2023	medRxiv	Excluded	wrong population,wrong study design				Dieng, I. and Ndiaye, M. and Kane, M. and Balde, D. and Mbanne, M. and Diop, S.M.B.S. and Sankhe, S. and Dia, M. and Dieng, M. and Doukanda, S.F.M. and Faye, O. and Sall, A.A. and Dia, N. and Fall, G. and Faye, O. and Diagne, M.M.	https://www.embase.com/search/results?subaction=viewrecord&id=L2029517854&from=export	English	The Chikungunya virus, a global arbovirus, is currently causing a major outbreak in the Western African region, with the highest cases reported in Senegal and Burkina Faso. Recent molecular evolution analyses reveal that the strain responsible for the epidemic belongs to the West African genotype, with new mutations potentially impacting viral replication, antigenicity, and host adaptation. Real-…	10.1101/2023.12.07.23299611
The Implementation of the International Health Regulations on Vector-Borne Diseases: A Scoping Review of the Qualitative Evidence Performed Worldwide	2023	Portuguese Journal of Public Health	Excluded	wrong outcome,wrong population,wrong study design	2504-3145	41	3	Alho, A.M. and Quelhas, C. and Subtil, I. and Adrego, T. and DurÃ£o, J.	https://www.embase.com/search/results?subaction=viewrecord&id=L2027096124&from=export	English	Introduction: The International Health Regulations were created by the World Health Organization with the purpose of preventing the international spread of diseases. The 196 signatory countries are bound by this international agreement. In this article, we conducted a scoping review of the literature concerning the implementation and operationalization of measures at both the continental and nati…	10.1159/000531752
Temperature dependence of mosquitoes: comparing mechanistic and machine learning approaches	2023	bioRxiv	Excluded	wrong outcome,wrong population,wrong study design	2692-8205			Athni, T.S. and Childs, M.L. and Glidden, C.K. and Mordecai, E.A.	https://www.embase.com/search/results?subaction=viewrecord&id=L2029576392&from=export	English	Mosquito vectors of pathogens (e.g., Aedes, Anopheles, and Culex spp. which transmit dengue, Zika, chikungunya, West Nile, malaria, and others) are of increasing concern for global public health. These vectors are geographically shifting under climate and other anthropogenic changes. As small-bodied ectotherms, mosquitoes are strongly affected by temperature, which causes unimodal responses in mo…	10.1101/2023.12.04.569955
Contributions of musculoskeletal rehabilitation in patients after chikungunya fever: a systematic review	2023	BMC Musculoskeletal Disorders	Excluded	wrong study design	1471-2474	24	1	Sales, W.B. and Leite, D.G. and Truta Ramalho, C.S. and MacÃªdo, S.G.G.F. and de Souza, G.F. and Cavalcanti Maciel, Ã.C.	https://www.embase.com/search/results?subaction=viewrecord&id=L2023066933&from=export	English	Introduction: Chikungunya fever is an infection transmitted by the Chikungunya virus (CHIKV), which is an arbovirus that is transmitted by the mosquitoes Aedes aegypti and Aedes albopictus. The most common sequelae caused by CHIKV are chronic musculoskeletal pain, nerve damage, joint deformation and functional impairment. Objective: To systematically identify the literature on the contributions o…	10.1186/s12891-023-06450-6
Prioritising Cochrane reviews to be updated with health equity focus	2023	International Journal for Equity in Health	Excluded	wrong study design	1475-9276	22	1	Tomlinson, E. and Pardo Pardo, J. and Sivesind, T. and Szeto, M.D. and Laughter, M. and Foxlee, R. and Brown, M. and Skoetz, N. and Dellavalle, R.P. and VA Franco, J. and Clarke, M. and Krentel, A. and Reveiz, L. and Saran, A. and Tse, F. and A Wells, G. and Boyle, R. and Hilgart, J. and Ndi, E.E.-A. and Welch, V. and Petkovic, J. and Tugwell, P.	https://www.embase.com/search/results?subaction=viewrecord&id=L2023092409&from=export	English	Background: The prioritisation of updating published systematic reviews of interventions is vital to prevent research waste and ensure relevance to stakeholders. The consideration of health equity in reviews is also important to ensure interventions will not exacerbate the existing inequities of the disadvantaged if universally implemented. This study aimed to pilot a priority setting exercise ba…	10.1186/s12939-023-01864-z
The oral repellent â€“ science fiction or common sense? Insects, vector-borne diseases, failing strategies, and a bold proposition	2023	Tropical Diseases, Travel Medicine and Vaccines	Excluded	wrong population,wrong study design	2055-0936	9	1	Bauer, I.L.	https://www.embase.com/search/results?subaction=viewrecord&id=L2024076649&from=export	English	Over the last decades, unimaginable amounts of money have gone into research and development of vector control measures, repellents, treatment, and vaccines for vector borne diseases. Technological progress and scientific breakthroughs allowed for ever more sophisticated and futuristic strategies. Yet, each year, millions of people still die or suffer from potentially serious consequences of mala…	10.1186/s40794-023-00195-9
Green adeptness in synthesis of non-toxic copper and cobalt oxide nanocomposites with multifaceted bioactivities	2023	Cancer Nanotechnology	Excluded	wrong study design	1868-6966	14	1	Mane, P.C. and Kadam, D.D. and Khadse, A.N. and Chaudhari, A.R. and Ughade, S.P. and Agawane, S.B. and Chaudhari, R.D.	https://www.embase.com/search/results?subaction=viewrecord&id=L2026097927&from=export	English	Background: In the present era, we are facing different health problems mainly concerning with drug resistance in microorganisms as well as in cancer cells. In addition, we are also facing the problems of controlling oxidative stress and insect originated diseases like dengue, malaria, chikungunya, etc. originated from mosquitoes. In this investigation, we unfurled the potential of Achatina fulic…	10.1186/s12645-023-00226-2
Clinical, Epidemiological, and Laboratory Features of Mayaro Virus Infection: a Systematic Review	2023	Current Tropical Medicine Reports	Excluded	wrong population	2196-3045	10	4	Silva-Ramos, C.R. and Mejorano-Fonseca, J.A. and Hidalgo, M. and RodrÃ­guez-Morales, A.J. and Faccini-MartÃ­nez, Ã.A.	https://www.embase.com/search/results?subaction=viewrecord&id=L2026814213&from=export	English	Purpose of Review: Mayaro virus is an arbovirus that circulates in a wild cycle transmitted by Haemagogus janthinomys; however, case reports in urban areas suggest that other arthropods could be acting as vectors. It shares several similarities with Chikungunya virus, being highly probable that many cases are being misdiagnosed. The disease caused by this pathogen is known as Mayaro fever, which …	10.1007/s40475-023-00308-6
Interaction of Human Behavioral Factors Shapes the Transmission of Arboviruses by Aedes and Culex Mosquitoes	2023	Pathogens	Excluded	wrong study design	2076-0817	12	12	Renard, A. and PÃ©rez Lombardini, F. and Pacheco Zapata, M. and Porphyre, T. and Bento, A. and SuzÃ¡n, G. and Roiz, D. and Roche, B. and Arnal, A.	https://www.embase.com/search/results?subaction=viewrecord&id=L2027306714&from=export	English	Arboviruses, i.e., viruses transmitted by blood-sucking arthropods, trigger significant global epidemics. Over the past 20 years, the frequency of the (re-)emergence of these pathogens, particularly those transmitted by Aedes and Culex mosquitoes, has dramatically increased. Therefore, understanding how human behavior is modulating population exposure to these viruses is of particular importance.…	10.3390/pathogens12121421
Recent developments toward microfluidic point-of-care diagnostic sensors for viral infections	2023	TrAC - Trends in Analytical Chemistry	Excluded	wrong study design	1879-3142	169		Zarean Mousaabadi, K. and Talebi Vandishi, Z. and Kermani, M. and Arab, N. and Ensafi, A.A.	https://www.embase.com/search/results?subaction=viewrecord&id=L2028087025&from=export	English	This review article provides an overview of the application of microfluidics in point-of-care (POC) diagnostics, with a focus on rapid viral infection diagnosis. The introduction defines POC diagnostics and emphasizes the importance of rapid viral infection diagnosis. The history of microfluidics in diagnostics is discussed, along with a comparison to traditional diagnostic techniques. The princi…	10.1016/j.trac.2023.117361
Much ado about nothing? Discrepancy between the available data on the antiviral effect of hydroxychloroquine in March 2020 and its inclusion in COVID-19 clinical trials and outpatient prescriptions	2023	Public Health	Excluded	{"Sara"=>["Systematic literature review"]}	1476-5616	225		Vieux, N. and Perrier, Q. and Bedouch, P. and Epaulard, O.	https://www.embase.com/search/results?subaction=viewrecord&id=L2028097537&from=export	English	Objectives: Many of the 2020 COVID-19 clinical trials included an (hydroxy)chloroquine ((H)CQ) arm. We aimed to juxtapose the state of science before April 2020 regarding the benefits of (H)CQ for viral infections with the number and size of the clinical trials studying (H)CQ and the volume of (H)CQ dispensed in France. Study design: We identified and analysed published scientific material regard…	10.1016/j.puhe.2023.09.018
Automatic mapping of high-risk urban areas for Aedes aegypti infestation based on building facade image analysis	2023	medRxiv	Excluded	wrong population,wrong study design				Laranjeira, C. and Pereira, M.B. and de Oliveira, R.V.F. and Barbosa, G.L. and Fernandes, C.M. and Bermudi, P.M.M. and de Resende, E.F.R. and Fernandes, E.A.M. and Nogueira, K. and Andrade, V.R. and Quintanilha, J.A. and dos Santos, J.A. and Chiaravalloti-Neto, F.	https://www.embase.com/search/results?subaction=viewrecord&id=L2028755820&from=export	English	Background Dengue, Zika, and chikungunya, whose viruses are transmitted mainly by Aedes aegypti, significantly impact human health worldwide. Despite the recent development of promising vaccines against the dengue virus, controlling these arbovirus diseases still depends on mosquito surveillance and control. Nonetheless, several studies have shown that these measures are not sufficiently effectiv…	10.1101/2023.11.30.23298876
A Bayesian spatiotemporal approach to modelling arboviral diseases in Mexico	2023	Transactions of the Royal Society of Tropical Medicine and Hygiene	Excluded	wrong outcome	1878-3503	117	12	Bukhari, M.H. and Shad, M.Y. and Nguyen, U.-S.D.T. and TreviÃ±o, C.J.A. and Jung, W. and Bajwa, W.U. and Gallego-HernÃ¡ndez, A.L. and Robinson, R. and Corral-FrÃ­as, N.S. and Hamer, G.L. and Wang, P. and Annan, E. and Ra, C.K. and Keellings, D. and Haque, U.	https://www.embase.com/search/results?subaction=viewrecord&id=L2029050447&from=export	English	Background: The objective of this study was to evaluate the spatial and temporal patterns of disease prevalence clusters of dengue (DENV), chikungunya (CHIKV) and Zika (ZIKV) virus and how socio-economic and climatic variables simultaneously influence the risk and rate of occurrence of infection in Mexico. Methods: To determine the spatiotemporal clustering and the effect of climatic and socio-ec…	10.1093/trstmh/trad064
Historical Isolates of Semliki Forest and Chikungunya Viruses and Their Virological Characteristic, Whole-Genome Sequences, and Phylogeny	2023	Molecular Genetics, Microbiology and Virology	Excluded	wrong study design	1934-841X	38	4	Mikryukova, T.P. and Protopopova, E.V. and Mezhevalova, A.S. and Bayandin, R.B. and Khoroshavin, Y.A. and Shvalov, A.N. and Taranov, O.S. and Tregubchak, T.V. and Ternovoi, V.A. and Loktev, V.B.	https://www.embase.com/search/results?subaction=viewrecord&id=L2029051513&from=export	English	The purpose of the study was to analyze alphavirus isolates collected in Uganda and Tanzania in the period preceding their global spread dating back to the middle of the last century. We supposed that analysis of their genomes could help to learn more about the specific features and the direction of molecular evolution of alphaviruses in the modern world. Archival samples of Chikungunya (CHIKV) a…	10.3103/S0891416823040055
EPH15 Transmission Dynamics and Vaccination Strategies for Chikungunya Virus (CHIKV): An Outbreak Simulation Study in Rome, Italy	2023	Value in Health	Excluded	wrong population,wrong study design	1524-4733	26	12	Tiozzo, G. and Sloof, B. and Hofstra, H. and Vondeling, G.T. and de Roo, A.	https://www.embase.com/search/results?subaction=viewrecord&id=L2029288621&from=export	English	Objectives: CHIKV is transmitted by Aedes aegypti and Aedes albopictus. The disease is characterized by high morbidity and debilitating long-term sequalae. The global spread of CHIKV has been facilitated by viral adaptation to new vectors and expansion of mosquito habitats due to climate change, posing increased outbreak risks in temperate regions after importation of CHIKV. This study assessed t…	10.1016/j.jval.2023.09.1057
HSD84 Financial Hardship from Neglected Tropical Diseases: A Systematic Literature Review and Meta-Analysis	2023	Value in Health	Excluded	wrong study design	1524-4733	26	12	Patikorn, C. and Cho, J.Y. and Higashi, J. and Huang, X.X. and Chaiyakunapruk, N.	https://www.embase.com/search/results?subaction=viewrecord&id=L2029292969&from=export	English	Objectives: Neglected tropical diseases (NTDs) mainly affect underprivileged populations in low- and middle-income countries who lack timely access to affordable healthcare. These diseases result in catastrophic health expenditure (CHE) and impoverishment for households because of the out-of-pocket (OOP) incurred. This systematic review aimed to summarize financial hardship faced by households wi…	10.1016/j.jval.2023.09.1635
Fever in the returned child traveller: assessing for imported causes	2023	Medicine Today	Excluded	wrong study design	2203-0794	24	12	Mazzocato, P. and Khatami, A.	https://www.embase.com/search/results?subaction=viewrecord&id=L2030569159&from=export	English	Determining the cause of fever in a child returning from international travel can be challenging. The clinical features of many imported infections are nonspecific, making them hard to distinguish from common childhood febrile illnesses coincidentally acquired during or soon after travel. Judicious assessment, starting with a detailed travel history, is key to guiding appropriate investigations. …
Aedes albopictus distribution in IbaguÃ©, Colombia: Potential risk of arboviral outbreaks	2023	Biomedica : revista del Instituto Nacional de Salud	Excluded	wrong population,wrong study design	2590-7379	43	4	Canizales, C.C. and Carranza, J.C. and Vallejo, G.A. and Urrea, D.A.	https://www.embase.com/search/results?subaction=viewrecord&id=L643056955&from=export	English		10.7705/biomedica.7010
IMPACT OF GLOBAL HEALTH RESEARCH IN AFRICA UNDER THE EDCTP-FUNDED â€œONE-HEALTHâ€ PUBLICPRIVATE PARTNERSHIP PANDORA-ID-NET-1	2023	BMJ Global Health	Excluded	wrong study design	2059-7908	8		Kietela, S.D.	https://www.embase.com/search/results?subaction=viewrecord&id=L643211177&from=export	English	Background New emerging and re-emerging infectious diseases continue to cause loss of life around the world. For a rapid, effective, and robust response to these outbreaks, a multidisciplinary public-private consortium â€œONE HEALTHâ€, PANDORA- ID-NET-1 of 22 partner institutions (13 African and 9 European) led by Fondation Congolaise pour la Recherche MÃ©dicale was created following an EDCTP (2…	10.1136/bmjgh-2023-EDC.112
The impact of novel E1:M407I mutation on replicative fitness of the Chikungunya virus ECSA-IOL strain during infection of mammalian and mosquito cells	2023	Open Forum Infectious Diseases	Excluded	wrong study design	2328-8957	10		Khan, B.A. and Ullah, S. and Khan, S.	https://www.embase.com/search/results?subaction=viewrecord&id=L643250192&from=export	English	Background. Chikungunya virus (CHIKV) is an Alpha virus which is transmitted by Aedes genus of mosquitoes. It causes febrile illness with severe arthralgia, myalgia and rashes. Since 2000, the re-emergence of this pathogen have made it a global health security threat as it has caused severe form of diseases with epidemics of large magnitude and also spread to European and American continent. Stud…	10.1093/ofid/ofad500.706
Erythrovirus B19 (B19V) in patients with acute febrile illness suspected of arboviruses in Mato Grosso do Sul, Brazil	2023	medRxiv	Excluded	wrong population				Lichs, G.G.C. and del Carmen Fernandez Grillo, Z. and do Nascimento, V.A. and Alcantara, D.M.C. and Lemos, E.F. and EspÃ­nola Carvalho, C.M. and Demarchi, L.H.F. and GonÃ§alves, C.C.M. and Naveca, F.G. and de MendonÃ§a Favacho, A.R.	https://www.embase.com/search/results?subaction=viewrecord&id=L2028779400&from=export	English	Human Erythrovirus (parvovirus) B19 infection can produce symptoms similar to those produced by Dengue, Chikungunya, and Zika viruses, making clinical diagnosis difficult. The importance of erythrovirus B19 in human pathology has been increased and reported in numerous studies published globally. The B19V infection was investigated by real-time PCR in samples from patients with signs and symptoms…	10.1101/2023.11.29.23299091
Aalbo1200: global genetic differentiation and variability of the mosquito Aedes albopictus	2023	bioRxiv	Excluded	wrong population,wrong study design	2692-8205			Crawford, J.E. and Beebe, N. and Bonizzoni, M. and Caputo, B. and Carter, B.H. and Chen, C.-H. and Cosme, L.V. and De Marco, C.M. and Torre, A.D. and Estallo, E. and Guo, X. and Liu, W.-L. and Maringer, K. and Mains, J. and Maynard, A. and Mogi, M. and Livdahl, T. and Rose, N. and Scarafia, P.Y. and Severson, D. and Stein, M. and Surendran, S.N. and Tuno, N. and Wahid, I. and Wang, X. and Xu, J. …	https://www.embase.com/search/results?subaction=viewrecord&id=L2028999124&from=export	English	The mosquito Aedes albopictus transmits human viruses including dengue and chikungunya and is an extremely successful invasive species expanding into new regions of the world. New tools are needed to complement existing tools to help monitor and control this species. Genomic resources are improving for this species including genome reference sequences, and whole genome sequencing data will help t…	10.1101/2023.11.21.568070
Mosquito virus diversity in Western and North-western Uganda	2023	bioRxiv	Excluded	wrong population,wrong study design	2692-8205			Mayanja, M.N. and Niebel, M. and Ashraf, S. and Hardy, M. and Ssekagiri, A. and Tong, L. and Nanteza, A. and Matovu, E. and Nyakaana, S. and da Silva Filipe, A. and Mwiine, F. and Lutwama, J.J. and Thomson, E.C.	https://www.embase.com/search/results?subaction=viewrecord&id=L2028993516&from=export	English	Introduction Surveillance for mosquito borne arboviruses in Sub Saharan Africa has largely focussed on known viruses including Yellow fever virus (YFV), Rift Valley fever virus (RVFV), Chikungunya virus (CHIKV), West Nile virus (WNV) and Dengue viruses (DENV). Routine surveillance and outbreak investigations traditionally rely on serology, PCR and cell culture. Although such methods are useful, t…	10.1101/2023.11.02.565349
The chikungunya virus E1 glycoprotein fusion loop and hinge alter glycoprotein dynamics leading to cell and host specific changes in infectivity	2023	bioRxiv	Excluded	wrong study design	2692-8205			Thannickal, S.A. and Battini, L. and Spector, S.N. and Noval, M.G. and Ãlvarez, D.E. and Stapleford, K.A.	https://www.embase.com/search/results?subaction=viewrecord&id=L2028993698&from=export	English	Alphaviruses infect both mammals and insects, yet the distinct mechanisms that alphaviruses use to infect different hosts are not well defined. In this study, we characterize CHIKV E1 variants in the fusion loop (E1-M88L) and hinge region (E1-N20Y) in vitro and in vivo to understand how these regions of the E1 glycoprotein contribute to host-specific infection. Through cell culture assays, we fou…	10.1101/2023.11.03.565585
Challenges in the Biotechnological Implementation of Oral RNA Interference as an Antiviral Strategy in Aedes aegypti	2023	bioRxiv	Excluded	wrong population,wrong study design	2692-8205			Romoli, O. and Henrion-Lacritick, A. and Blanc, H. and Frangeul, L. and Saleh, M.-C.	https://www.embase.com/search/results?subaction=viewrecord&id=L2028993759&from=export	English	Mosquitoes, particularly Aedes aegypti, are critical vectors for globally significant pathogenic viruses. This study examines the limitations of oral RNA interference (RNAi) as a strategy to disrupt viral transmission by Ae. aegypti. We hypothesized that double-stranded RNA (dsRNA) targeting the Zika virus (ZIKV) or chikungunya virus (CHIKV) genomes produced by engineered bacterial symbionts coul…	10.1101/2023.11.05.565667
Chikungunya virus infection disrupts MHC-I antigen presentation via nonstructural protein 2	2023	bioRxiv	Excluded	wrong study design	2692-8205			Ware, B.C. and Parks, M.G. and Morrison, T.E.	https://www.embase.com/search/results?subaction=viewrecord&id=L2028993587&from=export	English	Infection by chikungunya virus (CHIKV), a mosquito-borne alphavirus, causes severe polyarthralgia and polymyalgia, which can last in some people for months to years. Chronic CHIKV disease signs and symptoms are associated with the persistence of viral nucleic acid and antigen in tissues. Like humans and nonhuman primates, CHIKV infection in mice results in the development of robust adaptive antiv…	10.1101/2023.11.03.565436
A chikungunya vaccine is likely to get approved. Who will get it?	2023	Science	Excluded	background article	1095-9203	382	6670	Cohen, J.	https://www.embase.com/search/results?subaction=viewrecord&id=L2028362759&from=export	English		10.1126/science.adm6803
Characterization of gene regulatory elements and dynamic antimicrobial immune responses in mosquito cells using PRO-seq	2023	bioRxiv	Excluded	wrong population,wrong study design	2692-8205			van Hout, F.A.H. and Himanen, S.V. and Vihervaara, A. and Miesen, P.	https://www.embase.com/search/results?subaction=viewrecord&id=L2028993692&from=export	English	The Aedes aegypti mosquito transmits arboviruses such as dengue, Zika, and chikungunya virus, posing a substantial threat to global health. The mosquito immune response determines virus transmission, yet, insight into the transcriptional regulation of mosquito immunity remains limited. In this study, we optimized the nascent RNA-sequencing method Precision Run-On sequencing (PRO-seq) for Aedes ae…	10.1101/2023.11.03.565578
Infectious diseases and the impact on transfusion medicine: A historical review and lessons for the future	2023	Transfusion Clinique et Biologique	Excluded	wrong study design	1953-8022	30	4	Dutra, V.D.F. and Bonet-Bub, C. and Sakashita, A.M. and Kutner, J.M.	https://www.embase.com/search/results?subaction=viewrecord&id=L2025424460&from=export	English	Blood transfusion saves millions of lives each year. It is a well-established treatment, and many procedures are applied to avoid transmitted infections. However, throughout the history of transfusion medicine, many infectious diseases arose or were recognised, bringing up an impact on the blood supply, as the difficulties in diagnosing new diseases, the decrease in blood donors, the challenges f…	10.1016/j.tracli.2023.06.004
Role of macrophages in the onset, maintenance, or control of arthritis caused by alphaviruses	2023	Experimental Biology and Medicine	Excluded	wrong outcome,wrong study design	1535-3699	248	22	Atella, M.O. and Carvalho, A.S. and Da Poian, A.T.	https://www.embase.com/search/results?subaction=viewrecord&id=L2027001013&from=export	English	Arthritogenic alphaviruses are mosquito-borne viruses that cause a debilitating rheumatic disease characterized by fever, headache, rash, myalgia, and polyarthralgia with the potential to evolve into a severe and very prolonged illness. Although these viruses have been geographically restricted by vector hosts and reservoirs, recent epidemics have revealed the risks of their spread worldwide. In …	10.1177/15353702231214261
Dengue and climate changes: Increase of DENV-1 in SÃ£o Paulo/Brazil â€“ 2023	2023	Travel Medicine and Infectious Disease	Excluded	wrong population	1873-0442	56		Fujita, D.M. and Salvador, F.S. and Nali, L.H.D.S. and Andrade JÃºnior, H.F.D.	https://www.embase.com/search/results?subaction=viewrecord&id=L2028488602&from=export	English	Dengue is a vector borne disease caused by virus serotypes DENV-1, DENV-2, DENV-3, and DENV-4, representing a significant public health concern in the Region of the Americas (2,997,097 cases in 2023). This study explores the relationship between dengue incidence and climate changes in the city of SÃ£o Paulo-Brazil. During the first semester of 2023, Brazil reported the highest number of dengue ca…	10.1016/j.tmaid.2023.102668
Perceptions of individuals regarding barriers to participation in a pulmonary rehabilitation program after hospitalization due to COVID-19: A qualitative study	2023	PLoS ONE	Excluded	wrong population,wrong study design	1932-6203	18	11	Polato, R.R. and Oliveira, C.C. and de Sousa Miranda, Y.A. and Cabral, L.F. and Malaguti, C. and JosÃ©, A.	https://www.embase.com/search/results?subaction=viewrecord&id=L2028759309&from=export	English	Introduction Several individuals with post-COVID-19 syndrome referred for pulmonary rehabilitation did not participate. This study aimed to explore individualsâ€™ barriers to participating in posthospi-talization COVID-19 rehabilitation. Materials and methods This was a qualitative, multicenter study performed using semistructured interviews. This study included 20 individuals hospitalized for CO…	10.1371/journal.pone.0294963
Effect of climate change on nature and human health with a special focus on infectious diseases in the Mediterranean region	2023	Journal of Infection in Developing Countries	Excluded	wrong study design	1972-2680	17	11	Dal, T. and Ramli, I. and Garaizar, J.	https://www.embase.com/search/results?subaction=viewrecord&id=L2028977653&from=export	English	Introduction: In this short review, the effect of climate change on nature and human health with a special focus on infectious diseases in the Mediterranean region is discussed. This research is a part of the Mediterranean Convention of Human Rights project, which is an organizational work on human rights issues that was established in cooperation with civil society and the national authorities o…	10.3855/jidc.17995
Localized Rift Valley Fever Virus Persistence Depends on a High Transovarial Transmission Fraction	2023	bioRxiv	Excluded	wrong population,wrong study design	2692-8205			Rostal, M.K. and Prentice, J. and Ross, N. and Kemp, A. and Thompson, P.N. and Anyamba, A. and Cleaveland, S. and Cordel, C. and Msimang, V. and van Vuren, P.J. and Haydon, D.T. and Karesh, W.B. and Paweska, J.T. and Matthews, L.	https://www.embase.com/search/results?subaction=viewrecord&id=L2028992858&from=export	English	Rift Valley fever virus (RVFV) has spread beyond continental Africa and threatens to follow West Nile, chikungunya and Zika viruses into the Americas. Its impact in new localities and the capacity to control future outbreaks, depends on whether and how RVFV persists at small spatial scales. Transovarial transmission (TOT) is hypothesized as an important mechanism for local persistence, yet its ro…	10.1101/2023.10.27.564291
Detection and characterization of potential emerging and emergent arboviruses in mosquitoes in Trinidad	2023	West Indian Medical Journal	Excluded	wrong population,wrong study design	0043-3144	70		Ramnarine, S.D.B. and Oura, C. and Ramharrack, L.	https://www.embase.com/search/results?subaction=viewrecord&id=L643239654&from=export	English	Objective: Arboviruses are an emerging problem, exacerbated by climate change and changing land-use. Traditional polymerase chain reaction (PCR)- and cell culture-based approaches for virus surveillance underestimate viral diversity, such that viruses of known or potential public health importance may be missed. In contrast, metagen-omic sequencing can provide a much more comprehensive picture. W…
Viral metagenomics using the SMART-9N approach to screen for viruses in animal and human tissues	2023	West Indian Medical Journal	Excluded	wrong study design	0043-3144	70		Ramjag, A. and Nicholls, S. and Claro, I.M. and Moreira, F.R.R. and Simmons, G. and Faria, N.R. and Carvington, C.	https://www.embase.com/search/results?subaction=viewrecord&id=L643239702&from=export	English	Objective: Ribonucleic acid (RNA) viruses cause many diseases and have been behind several contemporary epidemics. Although traditional polymerase chain reaction (PCR) remains a stalwart for diagnostics and research, modern metagenomic technologies provide an opportunity to describe the full breadth of viral communities and aid the development of treatments and vaccines against emerging infection…
Wastewater-based surveillance for tracing the circulation of Dengue and Chikungunya viruses	2023	medRxiv	Excluded	wrong population,wrong study design				Monteiro, S. and Pimenta, R. and Nunes, F. and Cunha, M.V. and Santos, R.	https://www.embase.com/search/results?subaction=viewrecord&id=L2028195122&from=export	English	Background: Arboviral diseases, transmitted by infected arthropods, pose significant economic and societal threats. Their global distribution and prevalence have increased in recent years, driven by factors such as climate change, biodiversity loss and urbanization. These diseases are often underestimated due to uneven surveillance and asymptomatic cases. Current surveillance relies on monitoring…	10.1101/2023.10.30.23297765
High capacity of Brazilian Aedes aegypti populations to transmit a locally circulating lineage of Chikungunya virus	2023	bioRxiv	Excluded	wrong population,wrong study design	2692-8205			de Freitas, A.C. and Rezende, F.O. and de MendonÃ§a, S.F. and Baldon, L.V. and Silva, E.G. and Ferreira, F.V. and de Almeida, J.P. and Amadou, S.C. and MarÃ§al, B.A. and Comini, S.G. and Rocha, M.N. and Fritsch, H.M. and Giovanetti, M. and Alcantara, L.C. and Moreira, L.A. and Ferreira, A.G.	https://www.embase.com/search/results?subaction=viewrecord&id=L2028429908&from=export	English	The global incidence of chikungunya has surged in recent decades, with South America, particularly Brazil, experiencing devastating outbreaks. The primary vector for transmitting CHIKV in urban areas is the mosquito species Aedes aegypti, which is very abundant in Brazil. However, little is known about the impact of locally circulating CHIKV genotypes and specific combinations of mosquito populat…	10.1101/2023.10.23.563517
A measles virus-based vaccine induces robust chikungunya virus-specific CD4+ T-cell responses in a phase II clinical trial	2023	Vaccine	Excluded	wrong study design	1873-2518	41	43	Schmitz, K.S. and Comvalius, A.D. and Nieuwkoop, N.J. and Geers, D. and Weiskopf, D. and Ramsauer, K. and Sette, A. and Tschismarov, R. and de Vries, R.D. and de Swart, R.L.	https://www.embase.com/search/results?subaction=viewrecord&id=L2027052477&from=export	English	Chikungunya virus (CHIKV) is an alphavirus transmitted by mosquitos that causes a debilitating disease characterized by fever and long-lasting polyarthralgia. To date, no vaccine has been licensed, but multiple vaccine candidates are under evaluation in clinical trials. One of these vaccines is based on a measles virus vector encoding for the CHIKV structural genes C, E3, E2, 6K, and E1 (MV-CHIK)…	10.1016/j.vaccine.2023.09.022
Chikungunya virus infection disrupts lymph node lymphatic endothelial cell composition and function via MARCO	2023	bioRxiv	Excluded	wrong study design	2692-8205			Lucas, C.J. and Sheridan, R.M. and Reynoso, G.V. and Davenport, B.J. and McCarthy, M.K. and Martin, A. and Hesselberth, J.R. and Hickman, H.D. and Tamburini, B.A.J. and Morrison, T.E.	https://www.embase.com/search/results?subaction=viewrecord&id=L2028428466&from=export	English	Infection with chikungunya virus (CHIKV) causes disruption of draining lymph node (dLN) organization, including paracortical relocalization of B cells, loss of the B cell-T cell border, and lymphocyte depletion that is associated with infiltration of the LN with inflammatory myeloid cells. Here, we find that during the first 24 h of infection, CHIKV RNA accumulates in MARCO-expressing lymphatic e…	10.1101/2023.10.12.561615
N6-methyladenosine modification is not a general trait of viral RNA genomes	2023	bioRxiv	Excluded	wrong outcome,wrong population,wrong study design	2692-8205			Baquero-Perez, B. and Yonchev, I.D. and Delgado-Tejedor, A. and Medina, R. and Puig-Torrents, M. and Sudbery, I. and Begik, O. and Wilson, S.A. and Novoa, E.M. and DÃ­ez, J.	https://www.embase.com/search/results?subaction=viewrecord&id=L2028428627&from=export	English	Despite the nuclear localization of the m6A machinery, the genomes of multiple exclusively-cytoplasmic RNA viruses, such as chikungunya (CHIKV) and dengue (DENV), are reported to be extensively m6A-modified. However, these findings are mostly based on m6A-seq, an antibody-dependent technique with a high rate of false positives. Here, we addressed the presence of m6A in CHIKV and DENV RNAs. For th…	10.1101/2023.10.13.561839
Dehydration induced AePer50 regulates midgut infection in Ae. aegypti	2023	bioRxiv	Excluded	wrong outcome,wrong study design	2692-8205			Accoti, A. and Becker, M. and Abu, A.E.I. and Vulcan, J. and Yun, R. and Widen, S. and Sylla, M. and Popov, V.L. and Weaver, S.C. and Dickson, L.B.	https://www.embase.com/search/results?subaction=viewrecord&id=L2028428719&from=export	English	In the face of climate change, mosquitoes will experience evolving climates including longer periods of drought. An important physiological response to dry environments is the protection against water loss or dehydration, here defined as desiccation tolerance. Various environmental factors including temperature are known to alter interactions between the mosquito, Aedes aegypti, and the arbovirus…	10.1101/2023.10.11.561962
Neglected Tropical Diseases in Italy: Introducing IN-NTD, the Italian network for NTDs	2023	Parasitology	Excluded	background article,wrong study design	1469-8161	150	12	Casulli, A. and Antinori, S. and Bartoloni, A. and D'Amelio, S. and Gabrielli, A.F. and Gazzoli, G. and Rinaldi, L. and Bruschi, F.	https://www.embase.com/search/results?subaction=viewrecord&id=L2024623695&from=export	English	The World Health Organization (WHO) defines neglected tropical diseases (NTDs) as a diverse group of primarily infectious diseases, which disproportionately affect poor and marginalized populations worldwide. In this context, NTDs are responsible for important morbidity and mortality and justify a global response. Moreover, NTDs are relatively neglected by research and development as well as by f…	10.1017/S0031182023000422
Trends in public health emergencies in the WHO African Region: An analysis of the past two decades public health events from 2001 to 2022	2023	BMJ Global Health	Excluded	wrong population	2059-7908	8	10	Koua, E.L. and Njingang, J.R.N. and Kimenyi, J.P. and Williams, G.S. and Okeibunor, J. and Oka, S. and Gueye, A.S.	https://www.embase.com/search/results?subaction=viewrecord&id=L2027980763&from=export	English	The African Region reports the heaviest burden of public health emergencies globally. This paper presents an exploratory analysis of public health events data collected the past 22 years in the WHO Africa region, to explore patterns and trends that can inform public health strategies, policy changes and develop appropriate tools to improve disease surveillance, preparedness and response to public…	10.1136/bmjgh-2023-012015
Triaging cases of fever with vesicular rash relevant to the monkeypox epidemic	2023	Tropical Doctor	Excluded	wrong population	1758-1133	53	4	Sardana, K. and Sachdeva, S. and Narula, S. and Gogate, S.	https://www.embase.com/search/results?subaction=viewrecord&id=L2024275503&from=export	English	Fever with a vesicular rash is a common clinical scenario and monkeypox (MPX) characteristically presents as a fever with a vesiculopustular rash. The clinical morphology of MPX mimics many infectious and non-infectious disorders, and narrowing down the differentials of vesiculopustular rash necessitates thorough history taking and physical examination. The clinical evaluation involves the assess…	10.1177/00494755231185616
Non-demyelinating disorders mimicking and misdiagnosed as NMOSD: a literature review	2023	European Journal of Neurology	Excluded	wrong population	1468-1331	30	10	Zara, P. and Dinoto, A. and Carta, S. and Floris, V. and Turilli, D. and Budhram, A. and Ferrari, S. and Milia, S. and Solla, P. and Mariotto, S. and Flanagan, E.P. and LopezÂ Chiriboga, A.S. and Sechi, E.	https://www.embase.com/search/results?subaction=viewrecord&id=L2024535604&from=export	English	Background: Differentiating neuromyelitis optica spectrum disorder (NMOSD) from its mimics is crucial to avoid misdiagnosis, especially in the absence of aquaporin-4-IgG. While multiple sclerosis (MS) and myelin oligodendrocyte glycoprotein-IgG associated disease (MOGAD) represent major and well-defined differential diagnoses, non-demyelinating NMOSD mimics remain poorly characterized. Methods: W…	10.1111/ene.15983
Infectious Myelitis	2023	Seminars in Ultrasound, CT and MRI	Excluded	wrong population	1558-5034	44	5	Miyoshi, I.C. and de Toledo, A.H.N. and Pereira, F.V. and Villarinho, L.D.L. and Dalaqua, M. and de Ãvila Duarte, J. and Reis, F.	https://www.embase.com/search/results?subaction=viewrecord&id=L2024543452&from=export	English	Myelitis is an extensive group of pathologies, including inflammatory, demyelinating, and infectious disorders, sometimes mimicking tumors. This article will discuss infectious myelitis, mainly the patterns of spinal cord involvement caused by each infectious agent and the contribution of magnetic resonance imaging as a major tool to establish the specific diagnosis.	10.1053/j.sult.2023.03.015
New Vaccines on the Immediate Horizon for Travelers: Chikungunya and Dengue Vaccines	2023	Current Infectious Disease Reports	Excluded	wrong study design	1534-3146	25	10	Menon, S. and Wilder-Smith, A.	https://www.embase.com/search/results?subaction=viewrecord&id=L2025044701&from=export	English	Purpose of Review: Both chikungunya and dengue virus infections are frequent in international travelers to endemic areas. Recent Findings: More than 11 chikungunya vaccines are in development, with one having completed phase 3 trials using a single dose, based on immune correlates as endpoint. Two live attenuated dengue vaccines are now licensed for use in travelers. Dengvaxia can only be used fo…	10.1007/s11908-023-00811-x
The many â€œNeurofacesâ€ of Prohibitins 1 and 2: Crucial for the healthy brain, dysregulated in numerous brain disorders	2023	Journal of Chemical Neuroanatomy	Excluded	wrong outcome,wrong population,wrong study design	1873-6300	132		Bernstein, H.-G. and Smalla, K.-H. and Keilhoff, G. and Dobrowolny, H. and Kreutz, M.R. and Steiner, J.	https://www.embase.com/search/results?subaction=viewrecord&id=L2026255341&from=export	English	Prohibitin 1 (PHB1) and prohibitin 2 (PHB2) are proteins that are nearly ubiquitously expressed. They are localized in mitochondria, cytosol and cell nuclei. In the healthy CNS, they occur in neurons and non-neuronal cells (oligodendrocytes, astrocytes, microglia, and endothelial cells) and fulfill pivotal functions in brain development and aging, the regulation of brain metabolism, maintenance o…	10.1016/j.jchemneu.2023.102321
Increasing the Awareness of Under-Diagnosed Tropical Cases of Dengue in Romania	2023	Tropical Medicine and Infectious Disease	Excluded	wrong population,wrong study design	2414-6366	8	10	Cismaru, I.M. and Radu, M.A. and Cotar, A.I. and Oancea, F. and Melinte, V. and Vacaroiu, C. and Ghemulet, I. and Gheorghita, V.	https://www.embase.com/search/results?subaction=viewrecord&id=L2026290893&from=export	English	Global travelling increases every year and according to a report released during the COVID-19 pandemic by the UN World Tourism Organization, international travel doubled in 2022, compared to levels in 2021. his fact led also to travel-imported cases of arboviral infections and physicians are often confronted with tropical diseases, such as dengue or chikungunya. Since there is are no pathognomoni…	10.3390/tropicalmed8100469
Emerging infectious diseases of the skin: a review of clinical and histologic findings	2023	Human Pathology	Excluded	wrong study design	1532-8392	140		McMahon, D.E. and Schuetz, A.N. and Kovarik, C.L.	https://www.embase.com/search/results?subaction=viewrecord&id=L2026433234&from=export	English	Emerging infectious diseases are of great importance to public health and clinical practice. This review aims to characterize the clinical and histopathologic features of emerging infectious diseases with cutaneous manifestations in order to increase awareness of these entities among dermatologists, pathologists, and dermatopathologists.	10.1016/j.humpath.2023.07.003
RNA nanotechnology: A new chapter in targeted therapy	2023	Colloids and Surfaces B: Biointerfaces	Excluded	wrong population,wrong study design	1873-4367	230		Lv, T. and Meng, Y. and Liu, Y. and Han, Y. and Xin, H. and Peng, X. and Huang, J.	https://www.embase.com/search/results?subaction=viewrecord&id=L2026952657&from=export	English	Nanoparticles have been widely studied in the fields of biotechnology, pharmacy, optics and medicine and have broad application prospects. Numerous studies have shown significant interest in utilizing nanoparticles for chemically coating or coupling drugs, aiming to address the challenges of drug delivery, including degradability and uncertainty. Furthermore, the utilization of lipid nanoparticle…	10.1016/j.colsurfb.2023.113533
Beyond TORCH: A narrative review of the impact of antenatal and perinatal infections on the risk of disability	2023	Neuroscience and Biobehavioral Reviews	Excluded	wrong study design	1873-7528	153		Devaraju, M. and Li, A. and Ha, S. and Li, M. and Shivakumar, M. and Li, H. and Nishiguchi, E.P. and GÃ©rardin, P. and Waldorf, K.A. and al-Haddad, B.J.S.	https://www.embase.com/search/results?subaction=viewrecord&id=L2026998184&from=export	English	Infections and inflammation during pregnancy or early life can alter child neurodevelopment and increase the risk for structural brain abnormalities and mental health disorders. There is strong evidence that TORCH infections (i.e., Treponema pallidum, Toxoplasma gondii, rubella virus, cytomegalovirus, herpes virus) alter fetal neurodevelopment across multiple developmental domains and contribute …	10.1016/j.neubiorev.2023.105390
A RARE CASE OF CHIKUNGUNYA INFECTION WITH RESPIRATORY SYMPTOMS AND ADULT-ONSET STILL DISEASE	2023	Chest	Excluded	wrong study design	1931-3543	164	4	Chao, C.H.E.N. and Adam, A.D.A.M. and Stojsavljevic, J. and Thawdar Oo, Z.I.N. and Min Htet, Z.I.N. and Bachan, M. and Khan, Z.	https://www.embase.com/search/results?subaction=viewrecord&id=L2027229745&from=export	English	SESSION TITLE: Unusual Chest Infections 2 SESSION TYPE: Rapid Fire Case Reports PRESENTED ON: 10/09/2023 02:10 pm - 02:55 pm INTRODUCTION: Chikungunya infection is caused by an arbovirus transmitted by Aedes mosquitoes, endemic to tropical regions. Symptoms start after a week of incubation, with flu-like symptoms, fever, myo-arthralgias, rash, and nonspecific symptoms, but respiratory symptoms ar…	10.1016/j.chest.2023.07.853
Erratum: Impact, healthcare utilization and costs of travel-associated mosquito-borne diseases in international travellers: a prospective study (Travel Medicine (2023) (taad060) DOI: 10.1093/jtm/taad060)	2023	Journal of Travel Medicine	Excluded	wrong publication type	1708-8305	30	7		https://www.embase.com/search/results?subaction=viewrecord&id=L2028793984&from=export	English	This is a correction to: Yesim Tozan, PhD and others, Impact, healthcare utilization and costs of travel-associated mosquito-borne diseases in international travellers: a prospective study, Journal of Travel Medicine, 2023; taad060, https://doi.org/10.1093/jtm/taa d060	10.1093/jtm/taad074
Evaluation of the Analytical Performance of Rapid Tests to Detect Arboviruses Antibodies Intended for Point-of-Care Screening	2023	Clinical Chemistry	Excluded	wrong population,wrong study design	1530-8561	69		Domingues, R.S. and Martins, L.A. and Zauli, D.A. and De Lima, A.B. and Silva, J.D.	https://www.embase.com/search/results?subaction=viewrecord&id=L642544968&from=export	English	BACKGROUND: Arboviruses are recognized as a group of RNA viruses that can transmit diseases by different sucking arthropods vectors, especially Aedes Aegypti, a mosquito that can transmit several viral diseases including Dengue (DENV) and Chikungunya (CHIKV). The re-emergence and spread of these diseases are considered a concern in global health and Latin American countries, such as Brazil. There…	10.1093/clinchem/hvad097.270
Aedes albopictus is present in the lowlands of southern Zambia	2023	bioRxiv	Excluded	wrong population,wrong study design	2692-8205			Matute, D.R. and Cooper, B.S.	https://www.embase.com/search/results?subaction=viewrecord&id=L2027952664&from=export	English	Identifying the current geographic range of disease vectors is a critical first step towards determining effective mechanisms for controlling and potentially eradicating them. This is particularly true given that historical vector ranges may expand due to changing climates and human activity. The Aedes subgenus Stegomyia contains over 100 species, and among them, Ae. aegypti and Ae. albopictus mo…	10.1101/2023.09.29.560125
Repurposing efavirenz, the HIV antiretroviral drug for Chikungunya virus infection	2023	bioRxiv	Excluded	wrong study design	2692-8205			Nehul, S. and Rani, R. and Panda, P.K. and Kumar, P. and Tomar, S.	https://www.embase.com/search/results?subaction=viewrecord&id=L2027952674&from=export	English	Chikungunya virus (CHIKV) has frequently recurred in recent decades, causing outbreaks worldwide in tropical and subtropical regions. The re-emergence of CHIKV poses a substantial risk to human health as no efficacious drugs are currently available to curb new outbreaks. Here, the anti-CHIKV activity of efavirenz was investigated by in vitro cell culture-based antiviral assay, immunofluorescence …	10.1101/2023.09.29.560149
Programmatic considerations for chikungunya vaccine introduction in countries at risk of chikungunya outbreaks: stakeholder analysis	2023	medRxiv	Excluded	wrong outcome,wrong study design				Auzenbergs, M. and Maure, C. and Kang, H. and Brady, O. and Sahastrabuddhe, S. and Abbas, K.	https://www.embase.com/search/results?subaction=viewrecord&id=L2027603429&from=export	English	Chikungunya can have longstanding effects on health and quality of life. Alongside the licensing of new chikungunya vaccines in the pipeline, it is important to understand the perspectives of stakeholders before vaccine rollout. Our study aim is to identify key programmatic considerations for chikungunya vaccine introduction in countries at risk of chikungunya outbreaks. We used purposive and sno…	10.1101/2023.09.26.23296129
Dimeric immunoglobulin A as a novel diagnostic marker of measles infection DIgA: a new diagnostic marker for measles	2023	medRxiv	Excluded	wrong study design				Hanafiah, K.M. and Hiebert, J. and Zubach, V. and Severini, A. and Anderson, D.A. and Drummer, H.E.	https://www.embase.com/search/results?subaction=viewrecord&id=L2027603201&from=export	English	Despite tremendous measles incidence reduction through universal vaccination, elimination efforts rely on improved surveillance. Detection of anti-measles immunoglobulin M (IgM) by ELISA is the standard laboratory diagnostic method. However, true infection is rare and seroconversion following MMR vaccination also generates IgM, which results in low positive predictive values of assays in eliminat…	10.1101/2023.09.19.23295775
Data from Entomological Collections of Aedes (Diptera: Culicidae) in a post-epidemic area of Chikungunya, City of Kinshasa, Democratic Republic of Congo	2023	bioRxiv	Excluded	wrong population	2692-8205			Nsabatien, V. and Zanga, J. and Agossa, F. and Mvuama, N. and Bamba, M. and Mansiangi, O. and Mbashi, L. and Mvudi, V. and Diza, G. and Kantin, D. and Basosila, N. and Lukoki, H. and Bokulu, A. and Bosulu, C. and Bukaka, E. and Nagahuedi, J. and Palata, J.C. and Metelo, E.	https://www.embase.com/search/results?subaction=viewrecord&id=L2027951454&from=export	English	Arbovirus epidemics (e.g. Chikungunya, dengue, West Nile, Yellow Fever, and Zika), are a growing threat in Africa in areas where Aedes (Ae.) aegypti and A. albopictus are present. The lack of complete sampling of these two vectors limits our ability to understand their propagation dynamics in areas at risk from arboviruses. Here, we describe for the first time the geographical distribution of two…	10.1101/2023.09.20.558445
Live-Attenuated CHIKV Vaccine with Rearranged Genome Replicates in vitro and Induces Immune Response in Mice	2023	bioRxiv	Excluded	wrong study design	2692-8205			Tretyakova, I. and Joh, J. and Lukashevich, I.S. and Alejandro, B. and Gearon, M. and Chung, D. and Pushko, P.	https://www.embase.com/search/results?subaction=viewrecord&id=L2027951161&from=export	English	Chikungunya fever virus (CHIKV) is a mosquito-borne alphavirus that causes wide-spread human infections and epidemics in Asia, Africa and recently, in the Americas. There is no approved vaccine and CHIKV is considered a priority pathogen by CEPI and WHO. Previously, we developed immunization DNA (iDNA) plasmid capable of launching live-attenuated CHIKV vaccine in vivo. Here we report the use of C…	10.1101/2023.09.16.558061
Insecticide resistance in Aedes aegypti from the National Capital Region, Philippines	2023	bioRxiv	Excluded	wrong population,wrong study design	2692-8205			Angeles, J.R. and Malijan, R.P.B. and Apilado, A.M.A. and Ammugauan, M.A.T. and Salazar, F.V.	https://www.embase.com/search/results?subaction=viewrecord&id=L2027950190&from=export	English	Background Human arboviral diseases such as dengue, chikungunya and Zika can be transmitted by the mosquito Aedes aegypti. The insecticide-based vector control strategy is critical in reducing the transmission of these Aedes-borne diseases but is threatened mainly by the emergence of insecticide resistance. Methodology/Principal Findings Adult Aedes aegypti from National Capital Region, Philippin…	10.1101/2023.09.08.556786
Mosquito community composition in two major stopover aquatic ecosystems used by migratory birds in northern Spain	2023	Medical and Veterinary Entomology	Excluded	wrong population,wrong study design	1365-2915	37	3	GonzÃ¡lez, M.A. and Goiri, F. and Cevidanes, A. and HernÃ¡ndez-Triana, L.M. and Barandika, J.F. and GarcÃ­a-PÃ©rez, A.L.	https://www.embase.com/search/results?subaction=viewrecord&id=L2023061907&from=export	English	Mosquitoes (Diptera: Culicidae) are common bloodsucking Diptera frequently found in aquatic environments, which are valuable ecosystems for many animal species, particularly migrating birds. Therefore, interactions between these animal species and mosquitoes may play a critical role in pathogen transmission. During 2018â€“2019, mosquitoes were collected from two aquatic ecosystems in northern Spa…	10.1111/mve.12661
A nonlinear relapse model with disaggregated contact rates: Analysis of a forward-backward bifurcation	2023	Infectious Disease Modelling	Excluded	wrong study design	2468-0427	8	3	Calvo-Monge, J. and Sanchez, F. and Calvo, J.G. and Mena, D.	https://www.embase.com/search/results?subaction=viewrecord&id=L2025534392&from=export	English	Throughout the progress of epidemic scenarios, individuals in different health classes are expected to have different average daily contact behavior. This contact heterogeneity has been studied in recent adaptive models and allows us to capture the inherent differences across health statuses better. Diseases with reinfection bring out more complex scenarios and offer an important application to c…	10.1016/j.idm.2023.06.004
Microorganisms and Climate Change: A Not So Invisible Effect	2023	Microbiology Research	Excluded	wrong population,wrong study design	2036-7481	14	3	IbÃ¡Ã±ez, A. and Garrido-Chamorro, S. and Barreiro, C.	https://www.embase.com/search/results?subaction=viewrecord&id=L2025658506&from=export	English	The effect of climate change on flora and fauna has been widely discussed for years. However, its consequences on microorganisms are generally poorly considered. The main effect of climate change on microbiota is related to biodiversity changes in different regions of the planet, mainly due to variations in temperature. These alterations are resulting in a worldwide (re)distribution of pathogens,…	10.3390/microbiolres14030064
Comprehensive Characterization of Viral Diversity of Female Mosquitoes in Madagascar	2023	Viruses	Excluded	wrong population,wrong study design	1999-4915	15	9	Bennouna, A. and Tantely, M.L. and Raharinosy, V. and Andriamandimby, S.F. and Bigot, T. and ChrÃ©tien, D. and Jacquemet, E. and Volant, S. and Temmam, S. and Dussart, P. and Lacoste, V. and Girod, R. and Eloit, M.	https://www.embase.com/search/results?subaction=viewrecord&id=L2025691786&from=export	English	The diversity and circulation of arboviruses are not much studied in Madagascar. The fact is that arboviral emergences are rarely detected. The existing surveillance system primarily relies on serological detection and records only a few human infections annually. The city of Mahajanga, however, experienced a confirmed dengue fever epidemic in 2020 and 2021. This study aimed to characterize and a…	10.3390/v15091852
National dengue surveillance, Cambodia 2002â€“2020	2023	Bulletin of the World Health Organization	Excluded	wrong population,wrong study design	1564-0604	101	9	Yek, C. and Li, Y. and Pacheco, A.R. and Lon, C. and Duong, V. and Dussart, P. and Young, K.I. and Chea, S. and Lay, S. and Man, S. and Kimsan, S. and Huch, C. and Leang, R. and Huy, R. and Brook, C.E. and Manning, J.E.	https://www.embase.com/search/results?subaction=viewrecord&id=L2025694663&from=export	English	Global dengue incidence has increased dramatically over the past few decades from approximately 500 000 reported cases in 2000 to over 5 million in 2019. This trend has been attributed to population growth in endemic areas, rapid unplanned urbanization, increasing global connectivity, and climate change expanding the geographic range of the Aedes spp. mosquito, among other factors. Reporting deng…	10.2471/BLT.23.289713
Decision-support tools to build climate resilience against emerging infectious diseases in Europe and beyond	2023	The Lancet Regional Health - Europe	Excluded	wrong population,wrong study design	2666-7762	32		RocklÃ¶v, J. and Semenza, J.C. and Dasgupta, S. and Robinson, E.J.Z. and Abd El Wahed, A. and Alcayna, T. and ArnÃ©s-Sanz, C. and Bailey, M. and BÃ¤rnighausen, T. and Bartumeus, F. and Borrell, C. and Bouwer, L.M. and BretonniÃ¨re, P.-A. and Bunker, A. and Chavardes, C. and van Daalen, K.R. and EncarnaÃ§Ã£o, J. and GonzÃ¡lez-Reviriego, N. and Guo, J. and Johnson, K. and Koopmans, M.P.G. and MÃ¡Ã±…	https://www.embase.com/search/results?subaction=viewrecord&id=L2026285043&from=export	English	Climate change is one of several drivers of recurrent outbreaks and geographical range expansion of infectious diseases in Europe. We propose a framework for the co-production of policy-relevant indicators and decision-support tools that track past, present, and future climate-induced disease risks across hazard, exposure, and vulnerability domains at the animal, human, and environmental interfac…	10.1016/j.lanepe.2023.100701
Infectious Causes of Acute Encephalitis Syndrome in India â€“ Decadal Change and the Way Forward	2023	Indian Pediatrics	Excluded	wrong study design	0974-7559	60	9	Tandale, B.V. and Narang, R. and Kumar, G.V. and Jain, M. and Tomar, S.J. and Deshmukh, P.S.	https://www.embase.com/search/results?subaction=viewrecord&id=L2026605121&from=export	English	The diagnosis and management of encephalitis were previously largely based on clinical grounds and minimal laboratory investigations. Japanese encephalitis (JE) gets considered as the probable diagnosis in most encephalitis cases. However, reports of JE in adults and the elderly are increasing after the JE vaccine introduction among children in 2006. The Nipah virus (NiV) emerged in 2002 and cont…	10.1007/s13312-023-2982-6
Molecular Characterization of Circulating Yellow Fever Viruses from Outbreak in Ghana, 2021â€“2022	2023	Emerging Infectious Diseases	Excluded	wrong population,wrong study design	1080-6059	29	9	Bonney, J.H.K. and Sanders, T. and Pratt, D. and Agbodzi, B. and Laryea, D. and Agyeman, N.K.F. and Kumordjie, S. and Attiku, K. and Adams, P.L. and Boateng, G.A. and Ohene, S.-A. and Tamal, C. and Mawuli, G. and Yeboah, C. and Dadzie, S. and Kubio, C. and Asiedu-Bekoe, F. and Odoom, J.K.	https://www.embase.com/search/results?subaction=viewrecord&id=L2026860968&from=export	English	Yellow fever virus, transmitted by infected Aedes spp. mosquitoes, causes an acute viral hemorrhagic disease. During October 2021â€“February 2022, a yellow fever outbreak in some communities in Ghana resulted in 70 confirmed cases with 35 deaths (case-fatality rate 50%). The outbreak started in a predominantly unvaccinated nomadic community in the Savannah region, from which 65% of the cases came…	10.3201/eid2909.221671
A Critical Review on the Potency of Phytoconstituents in the Management of COVID-19	2023	Journal of Pure and Applied Microbiology	Excluded	wrong population,wrong study design	2581-690X	17	3	Raman, K. and Rajagopal, K. and Swaminathan, G. and Jupudi, S. and Dhama, K. and Barua, R. and Bin Emran, T. and Osman, H. and Khandaker, M.U.	https://www.embase.com/search/results?subaction=viewrecord&id=L2027591018&from=export	English	Natural products and their derivatives have traditionally been used as a source of therapeutic agents. Their beneficial properties are due to large varieties in their chemical structures and biochemical actions. The discovery of natural products such as phytoconstituents have crucial role in the development of less toxic and more effective drugs. Phytoconstituents have shown to be beneficial in t…	10.22207/JPAM.17.3.38
Neglected and Emerging Infections of The Kidney	2023	Seminars in Nephrology	Excluded	wrong population,wrong study design	1558-4488	43	5	Ulasi, I.I. and Burdmann, E.A. and Ijoma, C.K. and Chou, L.-F. and Yang, C.-W.	https://www.embase.com/search/results?subaction=viewrecord&id=L2029744917&from=export	English	Individuals, societies, and the environment are affected by neglected and emerging diseases. These diseases result in a variety of severe outcomes, including permanent disabilities, chronic diseases such as chronic kidney disease, and even mortality. Consequences include high health care expenditures, loss of means of support, social stigma, and social exclusion. The burden of these diseases is e…	10.1016/j.semnephrol.2023.151472
Hotblooded - blood borne emerging infections in times of climate change	2023	Transfusion Medicine and Hemotherapy	Excluded	wrong population,wrong study design	1660-3818	50		Offergeld, R.	https://www.embase.com/search/results?subaction=viewrecord&id=L642457480&from=export	English	The currently observed climate change will inevitably change ambient temperature, rainfall patterns, and humidity on a local level but also globally. The effects are manifold and can have positive, neutral, or negative impact on natural hosts, vectors or parasites and the likelihood of human infections. Therefore, a precise modelling of the effects of climate change on transfusion- relevant infec…	10.1159/000533306
Detecting and differentiating past exposure to zoonotic viruses using microsphere immunoassays: Applications in hyperendemic areas	2023	Virologie	Excluded	wrong population,wrong study design	1950-6961	27		Vanhomwegen, J. and Vratskikh, O. and Hoinard, D. and Garcia, L. and Cappucio, L. and PÃªtres, S. and Fritz, M. and Becquart, P. and Njouom, R. and Tagnouakam, P.-A. and Nakoune, E. and Grayo, S. and Tordo, N. and BatÃ©jat, C. and Manuguerra, J.-C.	https://www.embase.com/search/results?subaction=viewrecord&id=L642826795&from=export	English	Serological tests allow detection of asymptomatic and resolved viral infections, but also tell more of the story relative to exposure and thus transmission than prevalence in animal and human populations since they integrate the past and the present. Unfortunately, the circulation of genetically close viruses in susceptible hosts within the same geographic regions impacts the specificity of the t…	10.1684/vir.2023.1011
Genomic and eco-epidemiological investigations in Uruguay reveal local Chikungunya virus transmission dynamics during its expansion across the Americas in 2023.	2023	medRxiv	Excluded	wrong outcome,wrong study design				BurgueÃ±o, A. and Giovanetti, M. and Fonseca, V. and Morel, N. and Lima, M. and Castro, E. and GuimarÃ£es, N.R. and Iani, F.C.M. and Bormida, V. and Cortinas, M.N. and Ramas, V. and Coppola, L. and Bento, A.I. and Franco, L. and Rico, J.M. and LourenÃ§o, J. and Junior Alcantara, L.C. and Chiparelli, H.	https://www.embase.com/search/results?subaction=viewrecord&id=L2026946098&from=export	English	Uruguay experienced its first Chikungunya virus outbreak in 2023, resulting in a significant burden to its healthcare system. We conducted analysis based on real-time genomic surveillance (30 novel whole genomes) to offer timely insights into recent local transmission dynamics and eco-epidemiological factors behind its emergence and spread in the country.	10.1101/2023.08.17.23294156
MOSQUITO RESISTANCE TO INSECTICIDES IN BULGARIA: WHAT DO WE KNOW AND SHOULD WE WORRY?	2023	Problems of Infectious and Parasitic Diseases	Excluded	wrong population	0204-9155	51	1	Mikov, O. and Boneva-Bukovska, S. and Ivanova-Aleksandrova, N. and Nikolova, M. and Stoitsova, S. and Ivanova, A.	https://www.embase.com/search/results?subaction=viewrecord&id=L2027793004&from=export	English	Mosquitoes are a group of blood-sucking insects that plays a major role in disease transmission in both humans and animals. They can pose a heavy nuisance, or serve as vectors of numerous viruses and parasites on most continents, including Europe. The strategy for successful control of the mosquito populations relies on the use of insecticides of five different categories: organochlorines, organo…	10.58395/b9qpvz39
Phagocyte-expressed glycosaminoglycans promote capture of alphaviruses from the blood circulation in a host species-specific manner	2023	bioRxiv	Excluded	wrong outcome,wrong study design	2692-8205			Ander, S.E. and Parks, M.G. and Davenport, B.J. and Li, F.S. and Bosco-Lauth, A. and Carpentier, K.S. and Sun, C. and Lucas, C.J. and Klimstra, W.B. and Ebel, G.D. and Morrison, T.E.	https://www.embase.com/search/results?subaction=viewrecord&id=L2026889157&from=export	English	The magnitude and duration of vertebrate viremia are critical determinants of arbovirus transmission, geographic spread, and disease severity-yet, mechanisms determining arbovirus viremia levels are poorly defined. Previous studies have drawn associations between in vitro virion-glycosaminoglycan (GAG) interactions and in vivo clearance kinetics of virions from blood circulation. From these obser…	10.1101/2023.08.09.552690
The importance of developing potential for rural practice: a student's journey influenced by rural health opportunities	2023	Medical Journal of Australia	Excluded	wrong study design	1326-5377	219		Philibert, J.-B.H.	https://www.embase.com/search/results?subaction=viewrecord&id=L2024837073&from=export	English		10.5694/mja2.52024
Infectious encephalitis in elderly patients: a prospective multicentre observational study in France 2016â€“2019	2023	Infection	Excluded	wrong population	1439-0973	51	4	Petitgas, P. and Tattevin, P. and Mailles, A. and FillÃ¢tre, P. and Stahl, J.-P. and Abgrall, S. and Argaud, L. and Argemi, X. and Asseray, N. and Baille, G. and Baldolli, A. and Biberon, J. and Biron, C. and Blanchet-Fourcade, G. and Blot, M. and Bonnetain, A. and Botelho-Nevers, E. and Bourdain, F. and Boutoille, D. and Brasme, H. and Bruel, C. and Bruneel, F. and Buzele, R. and CanouÃ¯, E. and…	https://www.embase.com/search/results?subaction=viewrecord&id=L2019281439&from=export	English	Purpose: Data on encephalitis in elderly patients are scarce. We aimed to describe the characteristics, aetiologies, management, and outcome of encephalitis in patients older than 65 years. Methods: We performed an ancillary study of ENCEIF, a prospective cohort that enrolled all cases of encephalitis managed in 46 clinical sites in France during years 2016â€“2019. Cases were categorized in three…	10.1007/s15010-022-01927-3
Path toward Sustainability in Wastewater Management in Brazil	2023	International Journal of Environmental Research and Public Health	Excluded	wrong population,wrong study design	1660-4601	20	16	Kligerman, D.C. and Zanatta, A.S. and Toledo, G.D.A. and Nogueira, J.M.D.R.	https://www.embase.com/search/results?subaction=viewrecord&id=L2025063147&from=export	English	Developing countries have not carried out the adequate management of wastewater and are a long way off meeting the sustainability goal of universal access to safely managed sanitation services by 2030. This article discusses sustainability in wastewater management and conducts a narrative literature review to analyze four stages on the path toward sustainability: (1) the prevention of or reductio…	10.3390/ijerph20166597
Understanding liver function tests: part 2	2023	Prescriber	Excluded	wrong population,wrong study design	1931-2253	34	8	Parsons, G.	https://www.embase.com/search/results?subaction=viewrecord&id=L2025485970&from=export	English	Liver function tests (LFTs) are useful blood tests to help identify liver disease, but their interpretation can be challenging. Part 2 in this two-part series on understanding LFTs focuses on a case study of drug-induced liver injury (DILI) to illustrate how to respond to abnormal LFT results.	10.1002/psb.2086
Databases and web resources for neglected tropical disease research	2023	Journal of Applied Pharmaceutical Science	Excluded	wrong outcome,wrong study design	2231-3354	13	8	Arya, P.K. and Barik, K. and Singh, A.K. and Kumar, A.	https://www.embase.com/search/results?subaction=viewrecord&id=L2026256761&from=export	English	The term â€œneglected tropical diseasesâ€ (NTDs) refers to a group of infectious diseases that are common in developing tropical and subtropical nations. There are 20 such diseases that are prevalent in 149 countries according to the World Health Organization. These diseases have a devastating impact on the economies of affected countries and result in enormous losses in terms of morbidity and m…	10.7324/JAPS.2023.137884
A meta-analysis reveals that dragonflies and damselflies can provide effective biological control of mosquitoes	2023	The Journal of animal ecology	Excluded	wrong study design	1365-2656	92	8	Priyadarshana, T.S. and Slade, E.M.	https://www.embase.com/search/results?subaction=viewrecord&id=L641491027&from=export	English	Dragonfly/damselfly naiads have the potential to control mosquitoes, and indirectly the diseases they carry, due to their extensive predation on mosquito larvae. Experimental studies have measured the effectiveness of individual dragonfly/damselfly naiads in controlling mosquitoes by introducing them to mosquito larvae and counting the number of larvae eaten in a given time period (i.e. predation…	10.1111/1365-2656.13965
A structural and functional analysis of opal stop codon translational readthrough during Chikungunya Virus replication	2023	bioRxiv	Excluded	wrong study design	2692-8205			Li, R. and Sun, K. and Tuplin, A. and Harris, M.	https://www.embase.com/search/results?subaction=viewrecord&id=L2026321663&from=export	English	Chikungunya virus (CHIKV) is an alphavirus, transmitted by Aedes species mosquitoes. The CHIKV positive-sense RNA genome contains two open reading frames, coding for the non-structural (nsP) and structural proteins of the virus. The non-structural polyprotein precursor is proteolytically cleaved to generate nsP1-4. Intriguingly most isolates of CHIKV (and other alphaviruses) possess an opal stop …	10.1101/2023.07.24.550286
Downregulation of a cell polarity protein potentiates Chikungunya Virus infection in host cells	2023	bioRxiv	Excluded	wrong study design	2692-8205			Kumar, R. and Tatiya, P. and Dey, D. and Ratra, Y. and Mian, S.Y. and Chaudhary, S. and Suhag, K. and Basak, S. and Banerjee, M.	https://www.embase.com/search/results?subaction=viewrecord&id=L2026321696&from=export	English	Downregulation of the host cell pro-apoptotic pathways confers a selective advantage to viral pathogens, and many viruses interfere with such regulatory mechanisms in order to enhance their propagation in infected cells. The Scribble cell polarity complex, which is composed of multiple adapter proteins including human Scribble, Dlg and MAGI, controls a variety of host cell functionalities includi…	10.1101/2023.07.24.550336
Genetic variability and vector competence of Aedes aegypti populations from Kisumu and Busia Counties, Western Kenya, for Chikungunya and Zika viruses	2023	bioRxiv	Excluded	wrong population,wrong study design	2692-8205			Anyango, V.O. and Langat, S. and Mulwa, F. and Mutisya, J. and Koka, H. and Okoyo, C. and Chepkorir, E. and Konongoi, S. and Karanja, A. and Kerubo, G. and Sang, R. and Lutomiah, J.	https://www.embase.com/search/results?subaction=viewrecord&id=L2026320706&from=export	English	Aedes aegypti is the primary vector of several arboviruses, including dengue virus (DENV), chikungunya virus (CHIKV), yellow fever virus (YFV), and Zika virus (ZIKV). This vector is widespread globally in tropical and subtropical areas, but also found in temperate areas. Kenya experienced its first chikungunya outbreaks in Lamu County in 2004 and later in Mandera: 2016, and Mombasa: 2017. While t…	10.1101/2023.07.14.549035
Heterologous DNA Prime- Subunit Protein Boost with Chikungunya Virus E2 Induces Neutralizing Antibodies and Cellular-Mediated Immunity	2023	International Journal of Molecular Sciences	Excluded	wrong outcome,wrong study design	1422-0067	24	13	Coirada, F.C. and Fernandes, E.R. and Mello, L.R.D. and Schuch, V. and Soares Campos, G. and Braconi, C.T. and Boscardin, S.B. and Santoro Rosa, D.	https://www.embase.com/search/results?subaction=viewrecord&id=L2024461868&from=export	English	Chikungunya virus (CHIKV) has become a significant public health concern due to the increasing number of outbreaks worldwide and the associated comorbidities. Despite substantial efforts, there is no specific treatment or licensed vaccine against CHIKV to date. The E2 glycoprotein of CHIKV is a promising vaccine candidate as it is a major target of neutralizing antibodies during infection. In thi…	10.3390/ijms241310517
Consideration of serum IL-36Î± and Î² levels trends in two patients with chikungunya fever	2023	Clinical Case Reports	Excluded	wrong study design	2050-0904	11	7	Kondo, M. and Matsushima, Y. and Nakanishi, T. and Iida, S. and Habe, K. and Yamanaka, K.	https://www.embase.com/search/results?subaction=viewrecord&id=L2024484704&from=export	English	Key Clinical Message: IL-36 might play a role as an initial immune mechanism against chikungunya fever, and regulating IL-36 production could be a potential treatment approach for this condition. Abstract: Two Japanese siblings visited Cook Islands in 2015 and developed Chikungunya fever upon their return. The sister experienced high fever, joint pain, and leg swelling, while the brother had join…	10.1002/ccr3.7680
Hyperimmune Globulins for the Management of Infectious Diseases	2023	Viruses	Excluded	wrong study design	1999-4915	15	7	Pati, I. and Cruciani, M. and Candura, F. and Massari, M.S. and Piccinini, V. and Masiello, F. and Profili, S. and De Fulvio, L. and Pupella, S. and De Angelis, V.	https://www.embase.com/search/results?subaction=viewrecord&id=L2024746286&from=export	English	This review is focused on the use of hyperimmune globulin therapy to treat some infectious diseases of viral or bacterial origin. Despite the introduction of antibiotics and vaccines, plasma immunoglobulin therapy from whole blood donation can still play a key role. These treatments provide passive transfer of high-titer antibodies that either reduces the risk or the severity of the infection and…	10.3390/v15071543
Equine Polyclonal Antibodies Prevent Acute Chikungunya Virus Infection in Mice	2023	Viruses	Excluded	wrong population,wrong study design	1999-4915	15	7	Barker, D. and Han, X. and Wang, E. and Dagley, A. and Anderson, D.M. and Jha, A. and Weaver, S.C. and Julander, J. and Nykiforuk, C. and Kodihalli, S.	https://www.embase.com/search/results?subaction=viewrecord&id=L2024746468&from=export	English	Chikungunya virus (CHIKV) is a mosquito-transmitted pathogen that causes chikungunya disease (CHIK); the disease is characterized by fever, muscle ache, rash, and arthralgia. This arthralgia can be debilitating and long-lasting, seriously impacting quality of life for years. Currently, there is no specific therapy available for CHIKV infection. We have developed a despeciated equine polyclonal an…	10.3390/v15071479
HEMATOLOGICAL PROFILE OF MALARIA PATIENTS IN FLOOD AFFECTED AREAS OF SINDH	2023	Journal of Population Therapeutics and Clinical Pharmacology	Excluded	wrong population	2561-8741	30	17	Poorani, K.K. and Kumar, R. and Ahmed, A. and Khan, B. and Ali, K. and Sagar, P.	https://www.embase.com/search/results?subaction=viewrecord&id=L2026323104&from=export	English	Objective: To evaluate the hematological profile of malarial patients. Methods: This cross-sectional study was carried out at Bilawal Medical College, Liaquat University of Medical and Health Sciences, Jamshoro. The sampling technique was non â€“probability convenience sampling. A total of 72 patients who were diagnosed with positive malaria parasite on peripheral smears of both genders aged betw…	10.53555/jptcp.v30i17.3022
Self-replicating vehicles based on negative strand RNA viruses	2023	Cancer Gene Therapy	Excluded	wrong study design	1476-5500	30	6	Lundstrom, K.	https://www.embase.com/search/results?subaction=viewrecord&id=L2015050271&from=export	English	Self-replicating RNA viruses have been engineered as efficient expression vectors for vaccine development for infectious diseases and cancers. Moreover, self-replicating RNA viral vectors, particularly oncolytic viruses, have been applied for cancer therapy and immunotherapy. Among negative strand RNA viruses, measles viruses and rhabdoviruses have been frequently applied for vaccine development …	10.1038/s41417-022-00436-7
Simultaneous detection and differentiation of dengue and chikungunya viruses for commercial utility	2023	VirusDisease	Excluded	wrong study design	2347-3517	34	2	Dakhave, M. and Metkar, G. and Suryawanshi, H.	https://www.embase.com/search/results?subaction=viewrecord&id=L2023039909&from=export	English	The diagnosis of Dengue and Chikungunya infections during acute phase is a priority considering emerging pattern and increasing trends of their infections. The present study describes the commercial development and validation of RT-PCR test for the simultaneous detection of of DEN and CHIK viral RNA in a single tube from human plasma samples. Multistep one step RT-PCR assay was developed and vali…	10.1007/s13337-023-00822-1
Estimating the Impact of Consecutive Blood Meals on Vector Competence of Aedes albopictus for Chikungunya Virus	2023	Pathogens	Excluded	wrong population,wrong study design	2076-0817	12	6	Veronesi, E. and Paslaru, A. and Ettlin, J. and Ravasi, D. and Flacio, E. and Tanadini, M. and Guidi, V.	https://www.embase.com/search/results?subaction=viewrecord&id=L2024043039&from=export	English	The continuous expansion of Aedes albopictus in Europe and the increases in autochthonous arboviruses transmissions in the region urge a better understanding of the virus transmission dynamic. Recent work described enhanced chikungunya virus (CHIKV) dissemination in Aedes aegypti mosquitoes exposed to a virus-free blood meal three days after their infection with CHIKV. Our study investigated the …	10.3390/pathogens12060849
Nondestructive Methods of Pathogen Detection: Importance of Mosquito Integrity in Studies of Disease Transmission and Control	2023	Pathogens	Excluded	wrong population,wrong study design	2076-0817	12	6	Meireles, A.C.A. and Rios, F.G.F. and Feitoza, L.H.M. and da Silva, L.R. and JuliÃ£o, G.R.	https://www.embase.com/search/results?subaction=viewrecord&id=L2024043065&from=export	English	Mosquitoes are vectors of many pathogens, including viruses, protozoans, and helminths, spreading these pathogens to humans as well as to wild and domestic animals. As the identification of species and the biological characterization of mosquito vectors are cornerstones for understanding patterns of disease transmission, and the design of control strategies, we conducted a literature review on th…	10.3390/pathogens12060816
Metallic Nanoparticles and Core-Shell Nanosystems in the Treatment, Diagnosis, and Prevention of Parasitic Diseases	2023	Pathogens	Excluded	wrong study design	2076-0817	12	6	KrÃ³l, G. and Fortunka, K. and Majchrzak, M. and Piktel, E. and Paprocka, P. and MaÅ„kowska, A. and Lesiak, A. and KarasiÅ„ski, M. and Strzelecka, A. and DurnaÅ›, B. and Bucki, R.	https://www.embase.com/search/results?subaction=viewrecord&id=L2024043112&from=export	English	The usage of nanotechnology in the fight against parasitic diseases is in the early stages of development, but it brings hopes that this new field will provide a solution to target the early stages of parasitosis, compensate for the lack of vaccines for most parasitic diseases, and also provide new treatment options for diseases in which parasites show increased resistance to current drugs. The h…	10.3390/pathogens12060838
An Overview of Indian Biomedical Research on the Chikungunya Virus with Particular Reference to Its Vaccine, an Unmet Medical Need	2023	Vaccines	Excluded	wrong population	2076-393X	11	6	Varikkodan, M.M. and Kunnathodi, F. and Azmi, S. and Wu, T.-Y.	https://www.embase.com/search/results?subaction=viewrecord&id=L2024043334&from=export	English	Chikungunya virus (CHIKV) is an infectious agent spread by mosquitos, that has engendered endemic or epidemic outbreaks of Chikungunya fever (CHIKF) in Africa, South-East Asia, America, and a few European countries. Like most tropical infections, CHIKV is frequently misdiagnosed, underreported, and underestimated; it primarily affects areas with limited resources, like developing nations. Due to …	10.3390/vaccines11061102
Review on Main Arboviruses Circulating on French Guiana, An Ultra-Peripheric European Region in South America	2023	Viruses	Excluded	wrong population,background article,wrong study design	1999-4915	15	6	Bonifay, T. and Le Turnier, P. and Epelboin, Y. and Carvalho, L. and De Thoisy, B. and Djossou, F. and Duchemin, J.-B. and Dussart, P. and Enfissi, A. and Lavergne, A. and Mutricy, R. and Nacher, M. and Rabier, S. and Talaga, S. and Talarmin, A. and Rousset, D. and Epelboin, L.	https://www.embase.com/search/results?subaction=viewrecord&id=L2024185044&from=export	English	French Guiana (FG), a French overseas territory in South America, is susceptible to tropical diseases, including arboviruses. The tropical climate supports the proliferation and establishment of vectors, making it difficult to control transmission. In the last ten years, FG has experienced large outbreaks of imported arboviruses such as Chikungunya and Zika, as well as endemic arboviruses such as…	10.3390/v15061268
Antiviral Activity of Catechin against Dengue Virus Infection	2023	Viruses	Excluded	wrong study design	1999-4915	15	6	Yi, B. and Chew, B.X.Z. and Chen, H. and Lee, R.C.H. and Fong, Y.D. and Chin, W.X. and Mok, C.K. and Chu, J.J.H.	https://www.embase.com/search/results?subaction=viewrecord&id=L2024185096&from=export	English	Dengue virus (DENV) is the cause of dengue fever, infecting 390 million people worldwide per year. It is transmitted to humans through the bites of mosquitoes and could potentially develop severe symptoms. In spite of the rising social and economic impact inflicted by the disease on the global population, a conspicuous lack of efficacious therapeutics against DENV still persists. In this study, c…	10.3390/v15061377
Susceptibility of Aedes albopictus, Ae. aegypti and human populations to Ross River virus in Kuala Lumpur, Malaysia	2023	PLoS Neglected Tropical Diseases	Excluded	wrong population,wrong study design	1935-2735	17	6	Fu, J.Y.L. and Chua, C.L. and Bakar, A.S.A. and Vythilingam, I. and Sulaiman, W.Y.W. and Alphey, L. and Chan, Y.F. and Sam, I.-C.	https://www.embase.com/search/results?subaction=viewrecord&id=L2024656888&from=export	English	Background Emerging arboviruses such as chikungunya and Zika viruses have unexpectedly caused widespread outbreaks in tropical and subtropical regions recently. Ross River virus (RRV) is endemic in Australia and has epidemic potential. In Malaysia, Aedes mosquitoes are abundant and drive dengue and chikungunya outbreaks. We assessed risk of an RRV outbreak in Kuala Lumpur, Malaysia by determining…	10.1371/journal.pntd.0011423
Clinical Features of Post Fever Retinitis and Visual Outcomes with Oral Corticosteroids: A Retrospective Study	2023	Journal of Clinical and Diagnostic Research	Excluded	wrong population,wrong study design	0973-709X	17	6	Patil, S.S. and Vishalakshi and Gejapati, C.V.	https://www.embase.com/search/results?subaction=viewrecord&id=L2025454722&from=export	English	Introduction: Post Fever Retinitis (PFR) is an infectious or parainfectious uveitis presenting with visual impairment after a fever episode. The condition can cause potential visual impairment in these patients. There is no national guideline for treatment of PFR. Hence, there is a need to study the clinical features and visual outcomes with the use of corticosteroid therapy. Aim: To describe the…	10.7860/JCDR/2023/60128.18037
Research progress on the structure of crystal protein of Bacillus thuringiensis and its mechanism	2023	China Tropical Medicine	Excluded	wrong population,wrong study design	1009-9727	23	6	Zhang, Y. and Zang, C.-H. and Liu, H.-M.	https://www.embase.com/search/results?subaction=viewrecord&id=L2025918341&from=export	Chinese	Mosquitoes are involved in the transmission of serious diseases such as malaria, dengue, chikungunya, yellow fever, Zika virus disease, and filariasis, and their prevention and control have always been a research hotspot. Currently, mosquito control methods mainly include physical control, chemical control and biological control. Physical control methods are environmentally friendly, but they are…	10.13604/j.cnki.46-1064/r.2023.06.17
Probability modelling of the areas of presence of Aedes albopictus in Auvergne-RhÃ´ne-Alpes, France	2023	Epidemiologie et Sante Animale	Excluded	wrong population,wrong study design	0754-2186		81	Jean, L. and Delphine, R. and Gilles, B. and RÃ©mi, F. and Sandra, R. and Dominique, B.J.	https://www.embase.com/search/results?subaction=viewrecord&id=L2033125676&from=export	French	A vector of arboviruses responsible for human diseases including dengue fever, chikungunya and Zika, Aedes albopictus is the subject of national surveillance plans in mainland France. Since 2013, Ae. albopictus is considered to be present and active in five departments of the Auvergne-RhÃ´ne-Alpes region (ArdÃ¨che, DrÃ´me, IsÃ¨re, RhÃ´ne and Savoie). On January 1, 2021, only Allier and Haute-Loir…
Intra-vector viral infection dynamics challenge a common assumption in vector-borne disease modeling	2023	Epidemiologie et Sante Animale	Excluded	wrong population,wrong study design	0754-2186		82	LÃ©a, L. and Barbara, V. and Vincent, R. and Maxime, R. and Pauline, E. and GaÃ«l, B.	https://www.embase.com/search/results?subaction=viewrecord&id=L2033125689&from=export	French	Arbovirus transmission is a complex process, ranging from the intra-vector viral dynamics (IVD) to the spread of the virus in host populations. The IVD in the mosquito has been little studied in modelling research. Vector transmission models generally do not explicitly represent the IVD but consider an average extrinsic incubation period, assuming an exponential distribution of this duration in t…
Design of a multi-epitope subunit vaccine candidate for chikungunya virus using computational methodology	2023	Tropical biomedicine	Excluded	wrong study design	2521-9855	40	2	Tongco, A.M.P. and Rivera, W.L.	https://www.embase.com/search/results?subaction=viewrecord&id=L642162390&from=export	English	Chikungunya virus (CHIKV) is a neglected tropical pathogen that causes fever and long-lasting severe arthralgia. Despite its high morbidity, there is still no licensed specific therapeutic option for it. This study proposes a multi-epitope subunit vaccine candidate for CHIKV, designed using computational methods. It was based on the E2 spike glycoprotein in CHIKV, from which T- and B-cell epitope…	10.47665/tb.40.2.002
Species-specific MARCO-alphavirus interactions dictate chikungunya virus viremia	2023	Cell Reports	Excluded	wrong study design	2211-1247	42	5	Li, F.S. and Carpentier, K.S. and Hawman, D.W. and Lucas, C.J. and Ander, S.E. and Feldmann, H. and Morrison, T.E.	https://www.embase.com/search/results?subaction=viewrecord&id=L2023999766&from=export	English	Arboviruses are public health threats that cause explosive outbreaks. Major determinants of arbovirus transmission, geographic spread, and pathogenesis are the magnitude and duration of viremia in vertebrate hosts. Previously, we determined that multiple alphaviruses are cleared efficiently from murine circulation by the scavenger receptor MARCO (Macrophage receptor with collagenous structure). H…	10.1016/j.celrep.2023.112418
Inhibition of potassium ion channels reduces Semliki Forest virus genome replication	2023	bioRxiv	Excluded	wrong study design	2692-8205			Russell, T. and O'Brien, C. and Gangotia, D. and Fulford, S. and Kenny, R. and Alkhamees, A. and Premchand-Branker, S. and Fragkoudis, R. and Barry, G.	https://www.embase.com/search/results?subaction=viewrecord&id=L2025002270&from=export	English	Introduction Semliki forest virus (SFV) is a model virus used to investigate the Alphavirus genus, which includes human pathogens Chikungunya virus and Ross River virus. Viruses harness cellular machinery to facilitate various steps of their replicative cycles. Ion channels are one group of cellular proteins required for the efficient replication of some viruses, including Influenza A viruses, Eb…	10.1101/2023.05.24.541985
A chikungunya virus-like particle vaccine induces broadly neutralizing and protective antibodies against alphaviruses in humans	2023	Science Translational Medicine	Excluded	{"Sara"=>["Probaly no results of interest"]}	1946-6242	15	696	Raju, S. and Adams, L.J. and Earnest, J.T. and Warfield, K. and Vang, L. and Crowe, J.E. and Fremont, D.H. and Diamond, M.S.	https://www.embase.com/search/results?subaction=viewrecord&id=L2026789881&from=export	English	Chikungunya virus (CHIKV) is a mosquito-transmitted alphavirus that causes epidemics of acute and chronic musculoskeletal disease. Here, we analyzed the human B cell response to a CHIKV-like particle-adjuvanted vaccine (PXVX0317) from samples obtained from a phase 2 clinical trial in humans (NCT03483961). Immunization with PXVX0317 induced high levels of neutralizing antibody in serum against CHI…	10.1126/scitranslmed.ade8273
Innate immune pathway modulator screen identifies STING pathway activation as a strategy to inhibit multiple families of arbo and respiratory viruses	2023	Cell Reports Medicine	Excluded	wrong population,wrong study design	2666-3791	4	5	Garcia, G. and Irudayam, J.I. and Jeyachandran, A.V. and Dubey, S. and Chang, C. and Castillo Cario, S. and Price, N. and Arumugam, S. and Marquez, A.L. and Shah, A. and Fanaei, A. and Chakravarty, N. and Joshi, S. and Sinha, S. and French, S.W. and Parcells, M.S. and Ramaiah, A. and Arumugaswami, V.	https://www.embase.com/search/results?subaction=viewrecord&id=L2024519688&from=export	English	RNA viruses continue to remain a threat for potential pandemics due to their rapid evolution. Potentiating host antiviral pathways to prevent or limit viral infections is a promising strategy. Thus, by testing a library of innate immune agonists targeting pathogen recognition receptors, we observe that Toll-like receptor 3 (TLR3), stimulator of interferon genes (STING), TLR8, and Dectin-1 ligands…	10.1016/j.xcrm.2023.101024
Jamestown Canyon Virus is transmissible by Aedes aegypti and is only moderately blocked by Wolbachia co-infection	2023	bioRxiv	Excluded	wrong population,wrong study design	2692-8205			Lau, M.-J. and Dutra, H.L.C. and Jones, M.J. and McNulty, B.P. and Diaz, A.M. and Ware-Gilmore, F. and McGraw, E.A.	https://www.embase.com/search/results?subaction=viewrecord&id=L2025001108&from=export	English	Jamestown Canyon Virus (JCV), a negative-sense arbovirus, is increasingly common in the upper Midwest of the USA. Transmitted by a range of mosquito genera, JCV has at its primary amplifying host, white-tailed deer. Aedes aegypti is the major transmitter globally of the positive-sense viruses dengue (DENV), Zika, chikungunya, and Yellow Fever. Ae. aegypti's distribution, once confined to the trop…	10.1101/2023.05.11.540455
Leishmania infantum surveillence on dogs from Primavera do Leste, Mato Grosso state, Brazil	2023	Veterinaria Italiana	Excluded	wrong population,wrong study design	1828-1427	59	4	Duarte, P.M. and Dantas, S.O. and da Silva AraÃºjo, V.F. and Dâ€™paula, J.T. and Alves, L.C. and Junior, J.W.P.	https://www.embase.com/search/results?subaction=viewrecord&id=L2029545690&from=export	English	The objective of this research was to determine the seroprevalence of Leishmania infantum in dogs in the city of Primavera do Leste, Mato Grosso, Brazil. A total of 109 serological samples from dogs were analyzed, collected between August 2021 to March 2022, using rapid immunochromatographic test, TR DPPÂ® (LVC BioManguinhos), and Immunoenzymatic Assay (ELISA), EIE-Canine Visceral Leishmaniasis (…	10.12834/VetIt.3074.20907.2
Rapid cloning-free mutagenesis of new SARS-CoV-2 variants using a novel reverse genetics platform	2023	bioRxiv	Excluded	wrong study design	2692-8205			Kipfer, E. and Hauser, D. and Lett, M.J. and Otte, F. and Urda, L. and Zhang, Y. and Lang, C.M.R. and Chami, M. and Mittelholzer, C. and Klimkait, T.	https://www.embase.com/search/results?subaction=viewrecord&id=L2025001018&from=export	English	Reverse genetic systems enable the engineering of RNA virus genomes and are instrumental in studying RNA virus biology. With the recent outbreak of the COVID-19 pandemic, already established methods were challenged by the large genome of SARS-CoV-2. Herein we present an elaborated strategy for the rapid and straightforward rescue of recombinant plus-stranded RNA viruses with high sequence fidelit…	10.1101/2023.05.11.540343
Comprehensive Molecular Interaction Studies to Construe the Repellent/Kill Activity of Geraniol During Binding Event Against Aedes aegypti Proteins	2023	Molecular Biotechnology	Excluded	wrong study design	1559-0305	65	5	Setlur, A.S. and K, C. and Pandey, S. and Sarkar, M. and Niranjan, V.	https://www.embase.com/search/results?subaction=viewrecord&id=L2019336657&from=export	English	Aedes aegypti is an etiological agent for dengue, chikungunya, zika, and yellow fever viruses. With the advent of the use of natural alternatives as repellents, their precise mode of action during the event of binding is still unclear. Geraniol is one such bioactive natural that has been previously shown to have some insecticide properties. Thus, the present study aimed to understand the mechanis…	10.1007/s12033-022-00560-7
Stepwise approach for fundus imaging in the diagnosis and management of posterior uveitis	2023	Survey of Ophthalmology	Excluded	wrong outcome,wrong population,wrong study design	1879-3304	68	3	Agarwal, A. and Pichi, F. and Invernizzi, A. and Grewal, D.S. and Singh, R.B. and Upadhyay, A.	https://www.embase.com/search/results?subaction=viewrecord&id=L2023343928&from=export	English	An array of retinochoroid imaging modalities aid in comprehensive evaluation of the immunopathological changes in the retina and choroid, forming the core component for the diagnosis and management of inflammatory disorders such as uveitis. The recent technological breakthroughs have led to the development of imaging platforms that can evaluate the layers of retina and choroid and the structural …	10.1016/j.survophthal.2023.01.006
Toxic Determination of Cry11 Mutated Proteins Obtained Using Rational Design and Its Computational Analysis	2023	International Journal of Molecular Sciences	Excluded	wrong population,wrong study design	1422-0067	24	10	SuÃ¡rez-Barrera, M.O. and Herrera-Pineda, D.F. and RondÃ³n-Villarreal, P. and PinzÃ³n-Reyes, E.H. and Ochoa, R. and Visser, L. and Rueda-Forero, N.J.	https://www.embase.com/search/results?subaction=viewrecord&id=L2023423971&from=export	English	Cry11 proteins are toxic to Aedes aegypti, the vector of dengue, chikungunya, and Zika viruses. Cry11Aa and Cry11Bb are protoxins, which when activated present their active-toxin form in two fragments between 30 and 35 kDa respectively. Previous studies conducted with Cry11Aa and Cry11Bb genes using DNA shuffling generated variant 8, which presented a deletion in the first 73 amino acids and one …	10.3390/ijms24109079
Prevention of a dengue outbreak via the large-scale deployment of Sterile Insect Technology in a Brazilian city: a prospective study	2023	The Lancet Regional Health - Americas	Excluded	wrong population	2667-193X	21		de Castro Poncio, L. and ApolinÃ¡rio dos Anjos, F. and de Oliveira, D.A. and de Oliveira da Rosa, A. and Piraccini Silva, B. and Rebechi, D. and Pedrosa, J.M. and da Costa Franciscato, D.A. and de Souza, C. and Paldi, N.	https://www.embase.com/search/results?subaction=viewrecord&id=L2024217134&from=export	English	Background: Dengue is a global problem that seems to be worsening, as hyper-urbanization associated with climate change has led to a significant increase in the abundance and geographical spread of its principal vector, the Aedes aegypti mosquito. Currently available solutions have not been able to stop the spread of dengue which shows the urgent need to implement alternative technologies as prac…	10.1016/j.lana.2023.100498
Mosquito repellant activity of extracts of Chandana and Sarshapa	2023	Research Journal of Pharmacy and Technology	Excluded	wrong population,wrong study design	0974-360X	16	5	Hussain, G. and Kadibagil, V.R. and Jebanesan, A.	https://www.embase.com/search/results?subaction=viewrecord&id=L2025039425&from=export	English	Simple herbs are a remedy for various problems and holds good even for mosquito menace. Mosquitoes are well known vectors of several disease-causing pathogens. They are a cause of concern for various diseases like malaria, filariasis, dengue haemorrhagic fever and chikungunya.DEET (N, N-diethyl-3-methylbenzamide) is so far the golden standard for mosquito repellant effect. Many synthetic mosquito…	10.52711/0974-360X.2023.00348
Herbal, Safe and effective Mosquito repellents: Recent Development and Opportunity	2023	Research Journal of Pharmacy and Technology	Excluded	wrong study design	0974-360X	16	5	Sharma, M. and Ajazuddin and Nagori, K. and Jain, V. and Balan, N.S.	https://www.embase.com/search/results?subaction=viewrecord&id=L2025039433&from=export	English	Most of todayâ€™s rapidly spreading infectious diseases are arthropod-borne, and vaccinations are powerless to prevent them. Because insect repellents are effective topical barriers to the spread of arthropod-borne infectious illnesses. Plant-based (natural) and chemical-based products are both used (synthetic) as a mosquito repellents, which come in a variety of forms such as mosquito repeller c…	10.52711/0974-360X.2023.00420
Colocalization of Chikungunya Virus with Its Receptor MXRA8 during Cell Attachment, Internalization, and Membrane Fusion	2023	Journal of Virology	Excluded	wrong study design	1098-5514	97	5	Feng, F. and Bouma, E.M. and Hu, G. and Zhu, Y. and Yu, Y. and Smit, J.M. and Diamond, M.S. and Zhang, R.	https://www.embase.com/search/results?subaction=viewrecord&id=L2025204124&from=export	English	Arthritogenic alphaviruses, including chikungunya virus (CHIKV), preferentially target joint tissues and cause chronic rheumatic disease that adversely impacts the quality of life of patients. Viruses enter target cells via interaction with cell surface receptor(s), which determine the viral tissue tropism and pathogenesis. Although MXRA8 is a recently identified receptor for several clinically r…	10.1128/jvi.01557-22
Î³Î´ T cells mediate protective immune responses following an insect virus-based Chikungunya virus chimera vaccine	2023	Journal of Immunology	Excluded	wrong study design	1550-6606	210	1	Rodriguez, L. and Adam, A. and Luo, H. and Osman, S.R. and Weaver, S.C. and Wang, T.	https://www.embase.com/search/results?subaction=viewrecord&id=L642329896&from=export	English	Chikungunya virus (CHIKV) is a re-emerging alphavirus that causes acute chikungunya fever (CHIKF) which often is accompanied by severe and persistent arthralgia. There are currently no licensed human vaccines against CHIKV. Eilat virus (EILV), a mosquitospecific alphavirus, replicates well in mosquito cells, but not in vertebrate cells. EILV/CHIKV is a chimeric CHIKV vaccine candidate that contai…	10.4049/jimmunol.210.Supp.158.12
Targeting Sex Determination to Suppress Mosquito Populations	2023	bioRxiv	Excluded	wrong population,wrong study design	2692-8205			Li, M. and Kandul, N.P. and Sun, R. and Yang, T. and Benetta, E.D. and Brogan, D.J. and Antoshechkin, I. and SÃ¡nchez, H.M.C. and Zhan, Y. and DeBeaubien, N.A. and Loh, Y.M. and Su, M.P. and Montell, C. and Marshall, J.M. and Akbari, O.S.	https://www.embase.com/search/results?subaction=viewrecord&id=L2024397426&from=export	English	Each year, hundreds of millions of people are infected with arboviruses such as dengue, yellow fever, chikungunya, and Zika, which are all primarily spread by the notorious mosquito Aedes aegypti. Traditional control measures have proven insufficient, necessitating innovations. In response, here we generate a next generation CRISPR-based precision-guided sterile insect technique (pgSIT) for Aedes…	10.1101/2023.04.18.537404
Venezuelan equine encephalitis virus E1 protein interacts with PDIA6 and PDI inhibition reduces alphavirus production	2023	Antiviral Research	Excluded	wrong study design	1872-9096	212		Panny, L. and Akrhymuk, I. and Bracci, N. and Woodson, C. and Flor, R. and Elliott, I. and Zhou, W. and Narayanan, A. and Campbell, C. and Kehn-Hall, K.	https://www.embase.com/search/results?subaction=viewrecord&id=L2023193378&from=export	English	Venezuelan equine encephalitis virus (VEEV) is an alphavirus transmitted by mosquitos that can cause a febrile illness and induce severe neurological complications in humans and equine populations. Currently there are no FDA approved vaccines or antiviral treatments to combat VEEV. Proteomic techniques were utilized to create an interactome of the E1 fusion glycoprotein of VEEV. VEEV E1 interacte…	10.1016/j.antiviral.2023.105560
The protein disulfide isomerase inhibitor 3-methyltoxoflavin inhibits Chikungunya virus	2023	Bioorganic and Medicinal Chemistry	Excluded	wrong study design	1464-3391	83		Puhl, A.C. and Fernandes, R.S. and Godoy, A.S. and Gil, L.H.V.G. and Oliva, G. and Ekins, S.	https://www.embase.com/search/results?subaction=viewrecord&id=L2023374198&from=export	English	Chikungunya virus (CHIKV) is the etiological agent of chikungunya fever, a (re)emerging arbovirus infection, that causes severe and often persistent arthritis, as well as representing a serious health concern worldwide for which no antivirals are currently available. Despite efforts over the last decade to identify and optimize new inhibitors or to reposition existing drugs, no compound has progr…	10.1016/j.bmc.2023.117239
Associated risk factors of severe dengue in Reunion Island: A prospective cohort study	2023	PLoS Neglected Tropical Diseases	Excluded	wrong population,wrong study design	1935-2735	17	4	Carras, M. and Maillard, O. and Cousty, J. and GÃ©rardin, P. and Boukerrou, M. and Raffray, L. and Mavingui, P. and Poubeau, P. and Cabie, A. and Bertolotti, A.	https://www.embase.com/search/results?subaction=viewrecord&id=L2023618801&from=export	English	Background Since 2018, a dengue epidemic has been raging annually in Reunion Island, which poses the major problem of its morbidity and mortality. However, there is no consensus in the literature on factors associated with severity of illness. The objective of this study was to identify the factors associated with the occurrence of severe dengue (SD) according to the criteria adopted in 2009 by t…	10.1371/journal.pntd.0011260
Evolution and immunopathology of chikungunya virus informs therapeutic development	2023	DMM Disease Models and Mechanisms	Excluded	wrong study design	1754-8411	16	4	Henderson Sousa, F. and Ghaisani Komarudin, A. and Findlay-Greene, F. and Bowolaksono, A. and Sasmono, R.T. and Stevens, C. and Barlow, P.G.	https://www.embase.com/search/results?subaction=viewrecord&id=L2024162028&from=export	English	Chikungunya virus (CHIKV), a mosquito-borne alphavirus, is an emerging global threat identified in more than 60 countries across continents. The risk of CHIKV transmission is rising due to increased global interactions, year-round presence of mosquito vectors, and the ability of CHIKV to produce high host viral loads and undergo mutation. Although CHIKV disease is rarely fatal, it can progress to…	10.1242/dmm.049804
Strong Positive Selection in Aedes aegypti and the Rapid Evolution of Insecticide Resistance	2023	Molecular Biology and Evolution	Excluded	wrong study design	1537-1719	40	4	Love, R.R. and Sikder, J.R. and Vivero, R.J. and Matute, D.R. and Schrider, D.R.	https://www.embase.com/search/results?subaction=viewrecord&id=L2024605352&from=export	English	Aedes aegypti vectors the pathogens that cause dengue, yellow fever, Zika virus, and chikungunya and is a serious threat to public health in tropical regions. Decades of work has illuminated many aspects of Ae. aegypti's biology and global population structure and has identified insecticide resistance genes; however, the size and repetitive nature of the Ae. aegypti genome have limited our abilit…	10.1093/molbev/msad072
Impact of Monsoon on the Pattern of Infectious Diseases in the Indian Setting - A Review	2023	Journal of Clinical and Diagnostic Research	Excluded	wrong outcome,wrong study design	0973-709X	17	4	Charles, M.V.P. and Kali, A. and Vidyalakshmi, S.	https://www.embase.com/search/results?subaction=viewrecord&id=L2029741316&from=export	English	The survival of life on earth depends on equilibrium between the organisms and the environment. The monsoon is a seasonal variation prevailing in the Indian sub-continent. Monsoon has two seasons which are separated by a transition. The infectious diseases epidemiology is affected by both climatic and societal influences. An interaction of climatic and societal influence favours the infectious di…	10.7860/JCDR/2023/61624.17718
A novel interaction between the 5' untranslated region of the Chikungunya virus genome and Musashi RNA binding protein is essential for efficient virus genome replication	2023	bioRxiv	Excluded	wrong study design	2692-8205			Sun, K. and Appadoo, F. and Liu, Y. and MÃ¼ller, M. and Macfarlane, C. and Harris, M. and Tuplin, A.	https://www.embase.com/search/results?subaction=viewrecord&id=L2024395444&from=export	English	Chikungunya virus (CHIKV) is a re-emerging, pathogenic alphavirus that is transmitted to humans by Aedes spp. mosquitoes-causing fever and debilitating joint pain, with frequent long-term health implications and high morbidity. The CHIKV replication cycle is poorly understood and specific antiviral therapeutics are lacking. In the current study, we identify host cell Musashi RNA binding protein-2…	10.1101/2023.03.29.534719
Entomopathogenic fungi for the control of larvae and adults of Aedes aegypti (Diptera: Culicidae) vector of dengue, chikungunya and Zika viruses in Mexico	2023	Salud publica de Mexico	Excluded	wrong population,wrong study design	1606-7916	65	2	Cisneros-VÃ¡zquez, L.A. and Penilla-Navarro, R.P. and RodrÃ­guez, A.D. and OrdÃ³Ã±ez-GonzÃ¡lez, J.G. and Valdez-Delgado, K.M. and Danis-Lozano, R. and VÃ¡zquez-MartÃ­nez, G.	https://www.embase.com/search/results?subaction=viewrecord&id=L643031611&from=export	English	OBJECTIVE: To assess larvicide and adulticide activity of different native strains of fungi on Aedes aegypti. MATERIALS AND METHODS: Third instar larvae were exposed for 72 h at a concentration of 1x108 conidia/ml of 15 fungi; only fungi that significantly affected the larvae were evaluated against the adult phase at a concentration of 2x1010 conidia/ml. Mortality readings were performed at 24, 4…	10.21149/13931
Wolbachia-carrying Aedes mosquitoes for preventing dengue infection	2023	Cochrane Database of Systematic Reviews	Excluded	wrong population,wrong study design	1465-1858	2023	3	Fox, T. and Sguassero, Y. and Chaplin, M. and Rose, W. and Doum, D. and Arevalo-Rodriguez, I. and Villanueva, G.	https://www.embase.com/search/results?subaction=viewrecord&id=L640792942&from=export	English	Objectives: This is a protocol for a Cochrane Review (intervention). The objectives are as follows:. To assess the efficacy of wMel-, wMelPop-, and wAlbB-carrying Aedes species deployments for preventing dengue virus infection.	10.1002/14651858.CD015636
Zika, Flavivirus and Malaria Antibody Cocirculation in Nigeria	2023	Tropical Medicine and Infectious Disease	Excluded	wrong population	2414-6366	8	3	Mac, P.A. and Kroeger, A. and Daehne, T. and Anyaike, C. and Velayudhan, R. and Panning, M.	https://www.embase.com/search/results?subaction=viewrecord&id=L2022253885&from=export	English	Introduction. Arboviruses and malaria pose a growing threat to public health, affecting not only the general population but also immunocompromised individuals and pregnant women. Individuals in vulnerable groups are at a higher risk of severe complications from the co-circulation and transmission of ZIKV, malaria, and FLAVI fever. In sub-Saharan countries, such as Nigeria, these mosquito-borne in…	10.3390/tropicalmed8030171
Socio-economic inequalities in burden of communicable and non-communicable diseases among older adults in India: Evidence from Longitudinal Ageing Study in India, 2017â€“18	2023	PLoS ONE	Excluded	wrong population	1932-6203	18	3	Kundu, J. and Chakraborty, R.	https://www.embase.com/search/results?subaction=viewrecord&id=L2023670577&from=export	English	Developing countries like India grapple with significant challenges due to the double burden of communicable and non-communicable disease in older adults. Examining the distribution of the burden of different communicable and non-communicable diseases among older adults can present proper evidence to policymakers to deal with health inequality. The present study aimed to determine socioeconomic i…	10.1371/journal.pone.0283385
Development of a Novel Chikungunya Virus-Like Replicon Particle for Rapid Quantification and Screening of Neutralizing Antibodies and Antivirals	2023	Microbiology Spectrum	Excluded	wrong study design	2165-0497	11	2	Lin, H.-C. and Chiao, D.-J. and Shu, P.-Y. and Lin, H.-T. and Hsiung, C.-C. and Lin, C.-C. and Kuo, S.-C.	https://www.embase.com/search/results?subaction=viewrecord&id=L2024168341&from=export	English	Chikungunya fever is a mosquito-transmitted infectious disease that induces rash, myalgia, and persistent incapacitating arthralgia. At present, no vaccines or antiviral therapies specific to Chikungunya virus (CHIKV) infection have been approved, and research is currently restricted to biosafety level 3 containment. CHIKV-like replicon particles (VRPs) are single-cycle infectious particles conta…	10.1128/spectrum.04854-22
Establishment of qRT-PCR for absolute quantitative detection of Chikungunya virus	2023	China Tropical Medicine	Excluded	wrong population,wrong study design	1009-9727	23	2	Li, C.-Y. and Liu, J. and Liu, J.-R. and Hu, X.-Y. and Cao, M.-T. and Chen, Y. and Tian, J. and Ren, R.-W. and Xu, X.-L.	https://www.embase.com/search/results?subaction=viewrecord&id=L2025484002&from=export	Chinese	Objective To develop a real-time fluorescent quantitative RT-PCR (qRT-PCR) method for qualitative and quantitative Chikungunya virus (CHIKV) analysis. Methods Based on the systematic analysis of the genomic sequences of Chikungunya and its related arboviruses, the specific nucleic acid sequences for Chikungunya virus were screened and identified, and then the primers and TaqMan probe were designe…	10.13604/j.cnki.46-1064/r.2023.02.03
Seroprevalence of Zika Virus IgM Antibodies in Pregnant Women in Nigeria	2023	Infection, Epidemiology and Microbiology	Excluded	wrong population	2588-4115	9	2	Adekola, H.A. and Ojo, D.A. and Balogun, S.A. and Dipeolu, M.A. and Mohammed, M. and Amusan, A.T.	https://www.embase.com/search/results?subaction=viewrecord&id=L2026348249&from=export	English	Backgrounds: In developing countries like Nigeria, screening of Zika virus (ZIKV) infection in pregnant women remains limited due to a lack of diagnostic facilities and non-specific symptoms, leading to potential misdiagnosis of the disease as other febrile illnesses such as malaria or typhoid. Materials & Methods: To address this issue, this study aimed to investigate the prevalence of anti-ZIKV…	10.52547/iem.9.2.179
Tackling chikungunya and dengue crisis in Paraguay amidst COVID-19: an epidemiological alert - a correspondence	2023	International journal of surgery (London, England)	Excluded	wrong study design	1743-9159	109	3	Sadiq, S.U.R. and Eneh, S.C. and Nazir, A. and Mustapha, M.J. and Saleem, F. and Nazir, A. and Uwishema, O.	https://www.embase.com/search/results?subaction=viewrecord&id=L640577608&from=export	English		10.1097/JS9.0000000000000223
The Hsf1-sHsp cascade has pan-antiviral activity in mosquitoes	2023	bioRxiv	Excluded	wrong study design	2692-8205			Qu, J. and Schinkel, M. and Chiggiato, L. and Machado, S.R. and Overheul, G.J. and Miesen, P. and van Rij, R.P.	https://www.embase.com/search/results?subaction=viewrecord&id=L2023663613&from=export	English	Aedes mosquitoes transmit pathogenic arthropod-borne (arbo) viruses, putting nearly half the world's population at risk. Blocking virus replication in mosquitoes is a promising approach to prevent arbovirus transmission, the development of which requires in-depth knowledge of virus-host interactions and mosquito immunity. By integrating multi-omics data, we find that heat shock factor 1 (Hsf1) re…	10.1101/2023.02.21.529413
Identification of Potential Antiviral Hops Compounds against Chikungunya Virus	2023	International Journal of Molecular Sciences	Excluded	wrong study design	1422-0067	24	4	Mandova, T. and Saivish, M.V. and La Serra, L. and Nogueira, M.L. and Da Costa, F.B.	https://www.embase.com/search/results?subaction=viewrecord&id=L2021778462&from=export	English	Chikungunya virus (CHIKV) is an arthropod-borne virus that belongs to the genus Alphavirus (family Togaviridae). CHIKV causes chikungunya fever, which is mostly characterized by fever, arthralgia and, sometimes, a maculopapular rash. The bioactive constituents of hops (Humulus lupulus, Cannabaceae), mainly acylphloroglucinols, known as well as Î±- and Î²-acids, exerted distinct activity against C…	10.3390/ijms24043333
Application of big data and artificial intelligence in epidemic surveillance and containment	2023	Intelligent Medicine	Excluded	wrong population,wrong study design	2667-1026	3	1	Jiao, Z. and Ji, H. and Yan, J. and Qi, X.	https://www.embase.com/search/results?subaction=viewrecord&id=L2022285417&from=export	English	Faced with the current time-sensitive COVID-19 pandemic, the overburdened healthcare systems have resulted in a strong demand to develop newer methods to control the spread of the pandemic. Big data and artificial intelligence (AI) have been leveraged amid the COVID-19 pandemic; however, little is known about their use for supporting public health efforts. In epidemic surveillance and containment…	10.1016/j.imed.2022.10.003
The Clinical, Laboratory, Etiological Profile and Outcome of Acute Necrotizing Encephalitis of Childhood (ANEC) in Tertiary Care Centre from Southern India	2023	Journal of Pediatric Neurology	Excluded	wrong population	1875-9041	21	5	Gowda, V.K. and Channabasappa, B. and Shivappa, S.K. and Veerappa, B.G. and Lakshmikantha, K.M.	https://www.embase.com/search/results?subaction=viewrecord&id=L2027826515&from=export	English	Acute necrotizing encephalitis of childhood (ANEC) is characterized by respiratory or gastrointestinal infection and high-grade fever accompanied by rapid alteration of consciousness and onset of seizures. Diagnosis is based on clinical presentation and characteristic neuroimaging features. The aim of this study was to report the etiological, clinical, and radiological findings and therapeutic ou…	10.1055/s-0043-57244
Combined study of docking and molecular dynamics against DNV-3 SN1 protein by bixinoids	2023	Journal of Biomolecular Structure and Dynamics	Excluded	wrong population,wrong study design	1538-0254	41	10	da Fonseca, A.M. and Soares, N.B. and MeirÃº, M.I.L. and Colares, R.P. and Neto, M.M. and Sobrinho, A.C.N. and dos Santos, H.S. and Marinho, E.S.	https://www.embase.com/search/results?subaction=viewrecord&id=L2016389564&from=export	English	Dengue (DENV), Zica virus (ZIKV), and Chikungunya fever (CHIK) are tropical diseases that have caused a lot of problems in general worldwide. Transmitted by mosquitoes of the species Aedes aegypti and albopictus, they have not been completely eradicated in the country, and their proliferation has only increased in the Northeast region. Within the structure of the virus, it is possible to verify t…	10.1080/07391102.2022.2070282
Correction to: Development of a theoretical model for the inhibition of nsP3 of Chikungunya virus using pyranooxazoles (Journal of Biomolecular Structure and Dynamics, (2020), 38, 10, (3018-3034), 10.1080/07391102.2019.1650830)	2023	Journal of Biomolecular Structure and Dynamics	Excluded	wrong study design,wrong publication type	1538-0254	41	16		https://www.embase.com/search/results?subaction=viewrecord&id=L2022889286&from=export	English	Article title: Model Organism Life Extending Therapeutics Modulate Diverse Nodes in the Drug-Gene-Microbe Tripartite Human Longevity Interactome Authors: Rahagir Salekeen, Michael S. Lustgarten, Umama Khan and Kazi Mohammed Didarul Islam Journal:Journal of Biomolecular Structure and DynamicsDOI:http://dx.doi.org/10.1080/07391102.2023.2192823 When the article was first published online, the co-aut…	10.1080/07391102.2023.2207324
Drug repurposing approach against chikungunya virus: an in vitro and in silico study	2023	Frontiers in Cellular and Infection Microbiology	Excluded	wrong study design	2235-2988	13		Kasabe, B. and Ahire, G. and Patil, P. and Punekar, M. and Davuluri, K.S. and Kakade, M. and Alagarasu, K. and Parashar, D. and Cherian, S.	https://www.embase.com/search/results?subaction=viewrecord&id=L2023135448&from=export	English	The chikungunya virus (CHIKV) is an alphavirus transmitted by Aedes mosquitoes. There are no licenced antivirals or vaccines for treatment or prevention. Drug repurposing approach has emerged as a novel concept to find alternative uses of therapeutics to battle pathogens. In the present study, anti CHIKV activity of fourteen FDA-approved drugs was investigated by in vitro and in silico approaches…	10.3389/fcimb.2023.1132538
Taking medicine in the right way - most important but most neglected	2023	European Journal of Clinical and Experimental Medicine	Excluded	wrong study design	2544-1361	21	1	Mohiuddin, A.K.	https://www.embase.com/search/results?subaction=viewrecord&id=L2023943700&from=export	English	Introduction and aim. To cure any disease, proper use of medicine or taking medicine in the correct order is required. Even patients from developed countries struggle to maintain their drug compliance. There is an odd parallel between underdeveloped, emerging nations and the so-called developed world in the West when it comes to improper medicine use. The understanding and perception of the disea…	10.15584/ejcem.2023.1.19
Expression of anti-chikungunya single-domain antibodies in transgenic Aedes aegypti reduces vector competence for chikungunya virus and Mayaro virus	2023	Frontiers in Microbiology	Excluded	wrong population,wrong study design	1664-302X	14		Webb, E.M. and Compton, A. and Rai, P. and Chuong, C. and Paulson, S.L. and Tu, Z. and Weger-Lucarelli, J.	https://www.embase.com/search/results?subaction=viewrecord&id=L2024007276&from=export	English	Chikungunya virus (CHIKV) and Mayaro virus (MAYV) are closely related alphaviruses that cause acute febrile illness accompanied by an incapacitating polyarthralgia that can persist for years following initial infection. In conjunction with sporadic outbreaks throughout the sub-tropical regions of the Americas, increased global travel to CHIKV- and MAYV-endemic areas has resulted in imported cases…	10.3389/fmicb.2023.1189176
Corrigendum: Drug repurposing approach against chikungunya virus: an in vitro and in silico study(Front. Cell. Infect. Microbiol., (2023), 13, (1132538), 10.3389/fcimb.2023.1132538)	2023	Frontiers in Cellular and Infection Microbiology	Excluded	wrong study design,wrong publication type	2235-2988	13		Kasabe, B. and Ahire, G. and Patil, P. and Punekar, M. and Davuluri, K.S. and Kakade, M. and Alagarasu, K. and Parashar, D. and Cherian, S.	https://www.embase.com/search/results?subaction=viewrecord&id=L2024287403&from=export	English	In the published article, there was an error in Table 4 as published. The target for metyrapone was listed twice while the target for lomibuvir was missed. The corrected Table 4 and its caption [Molecular docking interactions of the nine FDA approved drugs with CHIKV structural and non-structural proteins based on the binding affinity values and best pose] appear below. Molecular docking interact…	10.3389/fcimb.2023.1226054
Study of kaempferol in the treatment of COVID-19 combined with Chikungunya co-infection by network pharmacology and molecular docking technology	2023	Informatics in Medicine Unlocked	Excluded	wrong study design	2352-9148	40		Hossain, M.A. and Sohel, M. and Sultana, T. and Hasan, M.I. and Khan, M.S. and Kibria, K.M.K. and Mahmud, S.M.H. and Rahman, M.H.	https://www.embase.com/search/results?subaction=viewrecord&id=L2025229986&from=export	English	Chikungunya (CHIK) patients may be vulnerable to coronavirus disease (COVID-19). However, presently there are no anti-COVID-19/CHIK therapeutic alternatives available. The purpose of this research was to determine the pharmacological mechanism through which kaempferol functions in the treatment of COVID-19-associated CHIK co-infection. We have used a series of network pharmacology and computation…	10.1016/j.imu.2023.101289
Quantifying the potential impact of mass media campaigns on mitigating the spread of chikungunya virus during outbreaks in heterogeneous population	2023	Informatics in Medicine Unlocked	Excluded	wrong study design	2352-9148	40		Lusekelo, E. and Helikumi, M. and Kuznetsov, D. and Mushayabasa, S.	https://www.embase.com/search/results?subaction=viewrecord&id=L2025342887&from=export	English	In recent decades, media campaigns have played an important role in assessing, preventing and controlling infectious diseases. However, little progress has been made in quantifying its impact during chikungunya epidemics. In order to address this critical gap, this paper develops and analyzes a climate-based model of chikungunya virus disease that incorporates mass media campaigns and heterogeneo…	10.1016/j.imu.2023.101296
Evaluation of Aedes aegypti Penetration, Probing, and Feeding Times on Mice	2023	Cold Spring Harbor Protocols	Excluded	wrong study design	1559-6095	2023	6	Martin-Martin, I. and Williams, A.E. and Calvo, E.	https://www.embase.com/search/results?subaction=viewrecord&id=L2025506789&from=export	English	In mosquitoes, the intradermal search for vertebrate blood (probing time) corresponds to the time taken from initial insertion of the mouthparts in the skin until visualization of the initial engorgement of blood in the midgut. Probing time evaluation provides useful information on the ability of a mosquito to initiate successful blood feeding. In this protocol, we describe how to determine feedi…	10.1101/pdb.prot108024
Leptospirosis in India: a systematic review and meta-analysis of clinical profile, treatment and outcomes	2023	Infezioni in Medicina	Excluded	wrong population	1124-9390	31	3	Gupta, N. and Wilson, W. and Ravindra, P.	https://www.embase.com/search/results?subaction=viewrecord&id=L2025824752&from=export	English	Introduction: Leptospirosis is a zoonotic bacterial infection with significant mortality and morbidity, especially in resource-limited settings. This systematic review aimed to study the clinical profile and outcome of patients with leptospirosis in India. Methodology: All articles up to 02.08.2022 were searched using the two databases, PubMed and Scopus. A total of 542 articles were found using …	10.53854/liim-3103-4
Quercetin against Emerging RNA Viral Diseases: Potential and Challenges for Translation	2023	Current Molecular Medicine	Excluded	wrong study design	1875-5666	23	9	Subudhi, B.B. and Swain, R.P.	https://www.embase.com/search/results?subaction=viewrecord&id=L2025928477&from=export	English	Due to higher adaptability and mutability, there is always a possibility for RNA viral disease outbreaks. There are no approved antivirals for the majority of RNA viruses, including SARS-CoV-2, CHIKV, DENV, JEV, ZIKV, and EBOV. To treat these infections and prepare for future epidemics, it is necessary to identify effective therapeutic strategies with broad-spectrum actions against RNA viruses. U…	10.2174/1566524023666220822102805
A Review of the Therapeutic Importance of Indole Scaffold in Drug Discovery	2023	Current Drug Discovery Technologies	Excluded	wrong study design	1875-6220	20	6	Teraiya, N. and Agrawal, K. and Patel, T.M. and Patel, A. and Patel, S. and Shah, U. and Shah, S. and Rathod, K. and Patel, K.	https://www.embase.com/search/results?subaction=viewrecord&id=L2026251097&from=export	English	Indole is known as a versatile heterocyclic building block for its multiple pharmacological activities and has a high probability of success in the race for drug candidates. Many natural products, alkaloids, and bioactive heterocycles contain indole as the active principle pharmacophore. These en-courage the researchers to explore it as a lead in the drug development process. The current manuscri…	10.2174/1570163820666230505120553
Hantavirus: an overview and advancements in therapeutic approaches for infection	2023	Frontiers in Microbiology	Excluded	wrong population	1664-302X	14		Afzal, S. and Ali, L. and Batool, A. and Afzal, M. and Kanwal, N. and Hassan, M. and Safdar, M. and Ahmad, A. and Yang, J.	https://www.embase.com/search/results?subaction=viewrecord&id=L2026288742&from=export	English	Hantaviruses are a significant and emerging global public health threat, impacting more than 200,000 individuals worldwide each year. The single-stranded RNA viruses belong to the Hantaviridae family and are responsible for causing two acute febrile diseases in humans: Hantavirus pulmonary syndrome (HPS) and hemorrhagic fever with renal syndrome (HFRS). Currently, there are no licensed treatments…	10.3389/fmicb.2023.1233433
High-risk spatial clusters for Zika, dengue, and chikungunya in Rio de Janeiro, Brazil	2023	Revista de Saude Publica	Excluded	wrong study design	0034-8910	57		Souza-Santos, R. and Sobral, A. and PÃ©rissÃ©, A.R.S.	https://www.embase.com/search/results?subaction=viewrecord&id=L2026306911&from=export	English	OBJECTIVE: To analyze the spatial distribution and identify high-risk spatial clusters of Zika, dengue, and chikungunya (ZDC), in the city of Rio de Janeiro, Brazil, and their socioeconomic status. METHODS: An ecological study based on data from a seroprevalence survey. Using a rapid diagnostic test to detect the arboviruses, 2,114 individuals were tested in 2018. The spatial distribution was ana…	10.11606/s1518-8787.2023057004932
Antiviral activity of zinc against hepatitis viruses: current status and future prospects	2023	Frontiers in Microbiology	Excluded	wrong population,wrong study design	1664-302X	14		Kumar, S. and Ansari, S. and Narayanan, S. and Ranjith-Kumar, C.T. and Surjit, M.	https://www.embase.com/search/results?subaction=viewrecord&id=L2026394491&from=export	English	Viral hepatitis is a major public health concern globally. World health organization aims at eliminating viral hepatitis as a public health threat by 2030. Among the hepatitis causing viruses, hepatitis B and C are primarily transmitted via contaminated blood. Hepatitis A and E, which gets transmitted primarily via the feco-oral route, are the leading cause of acute viral hepatitis. Although vacc…	10.3389/fmicb.2023.1218654
Health education impact on knowledge and management of arboviral diseases in Kenya: Evidence from randomised control trials	2023	Global Public Health	Excluded	wrong population	1744-1706	18	1	Nyangau, P.N. and Nzuma, J.M. and Irungu, P. and Junglen, S. and Kassie, M.	https://www.embase.com/search/results?subaction=viewrecord&id=L2026401618&from=export	English	Communitiesâ€™ knowledge and management strategies are crucial for mitigating and controlling the threat of existing and emerging diseases. In this study, we conducted randomised control trials (RCT) to examine the impact of health education on householdsâ€™ knowledge and management of three Arboviral Diseases (ADs); Rift Valley fever, Chikungunya fever, and Dengue fever in Kenya. The study was b…	10.1080/17441692.2023.2274436
Worldwide Status of Insecticide Resistance of Aedes aegypti and Ae. albopictus, Vectors of Arboviruses of Chikungunya, Dengue, Zika and Yellow Fever	2023	Journal of Arthropod-Borne Diseases	Excluded	wrong outcome,wrong study design	2322-2271	17	1	Asgarian, T.S. and Vatandoost, H. and Hanafi-Bojd, A.A. and Nikpoor, F.	https://www.embase.com/search/results?subaction=viewrecord&id=L2026466326&from=export	English	Background: Controlling of Aedes aegypti and Ae. albopictus, vectors of five important mosquito-borne diseases, is known as the most effective method to prevent the transmission of arboviruses to humans, but the emergence of insecticide resistance is threat for control and prevention of vector borne diseases. A better understanding of mosquito resistance to insecticides will help to develop more …	10.18502/jad.v17i1.13198
Harnessing artificial intelligence to enhance key surveillance and response measures for arbovirus disease outbreaks: the exemplar of Australia	2023	Frontiers in Microbiology	Excluded	{"Sara"=>["Include as abstract is missing"]}	1664-302X	14		Taylor-Robinson, A.W.	https://www.embase.com/search/results?subaction=viewrecord&id=L2026516314&from=export	English		10.3389/fmicb.2023.1284838
Formulation and Evaluation of Herbal Mosquito Repellants in Roll-On Forms	2023	Research Journal of Pharmacy and Technology	Excluded	wrong population,wrong study design	0974-360X	16	6	Dessai, P. and Pangam, H.	https://www.embase.com/search/results?subaction=viewrecord&id=L2026527040&from=export	English	Diseases like Malaria, Dengue, and Chikungunya are increasing at alarming rate. Therefore mosquito control and personal protection from mosquito bites are currently the most important measure to control the disease. Use of appropriate mosquito repellent is important to avoid disease. Use of chemical based mosquito repellent which is proved to be harmful and non-biodegradable is increasing day by …	10.52711/0974-360X.2023.00485
MRI in patients with dengue encephalitis: A prospective study	2023	Journal of Cardiovascular Disease Research	Excluded	wrong population	0976-2833	14	4	Mishra, D.S.	https://www.embase.com/search/results?subaction=viewrecord&id=L2026661279&from=export	English	Introduction: Dengue counts among the most common arboviral illnesses, representing the fastest spreading tropical disease in the world. It is considered the second leading cause of acute febrile disease in travelers. Four different serotypes (DENV-1,âˆ’2,âˆ’3, andâˆ’4) cause dengue fever, with various infectious outcomes (asymptomatic to severe hemorrhagic fever). Dengue is prevalent in 128 coun…	10.31838/jcdr.2023.14.04.105
Flying Syringes for Emerging Enzootic Virus Screening: Proof of Concept for the Development of Noninvasive Xenosurveillance Tools Based on Tsetse Flies	2023	Transboundary and Emerging Diseases	Excluded	wrong study design	1865-1682	2023		Valente, A. and Jiolle, D. and Ravel, S. and Porciani, A. and Vial, L. and Michaud, V. and Kwiatek, O. and Pedarrieu, A. and Misse, D. and Ferraris, P. and Bretagnolle, F. and Bitome-Essono, P.-Y. and Makanga, B.K. and Rougeron, V. and Prugnolle, F. and Paupy, C.	https://www.embase.com/search/results?subaction=viewrecord&id=L2026779193&from=export	English	Pathogen transfers between wild and domestic animals and between animals and humans are increasing. Their dramatic consequences for public and veterinary health as well as for conservation call for innovative and user-friendly methods for pathogen surveillance in wildlife. Xenosurveillance, a method based on the use of invertebrates (e.g., mosquitoes, hematophagous flies, leeches, cadaveric arthr…	10.1155/2023/9145289
The virome of the invasive Asian bush mosquito Aedes japonicus in Europe	2023	Virus Evolution	Excluded	wrong outcome,wrong population,wrong study design	2057-1577	9	2	Abbo, S.R. and De Almeida, J.P.P. and Olmo, R.P. and Balvers, C. and Griep, J.S. and Linthout, C. and Koenraadt, C.J.M. and Silva, B.M. and Fros, J.J. and Aguiar, E.R.G.R. and Marois, E. and Pijlman, G.P. and Marques, J.T.	https://www.embase.com/search/results?subaction=viewrecord&id=L2026969117&from=export	English	The Asian bush mosquito Aedes japonicus is rapidly invading North America and Europe. Due to its potential to transmit multiple pathogenic arthropod-borne (arbo)viruses including Zika virus, West Nile virus, and chikungunya virus, it is important to understand the biology of this vector mosquito in more detail. In addition to arboviruses, mosquitoes can also carry insect-specific viruses that are…	10.1093/ve/vead041
Arbovirus surveillance in febrile patients attending selected health facilities in Rwanda	2023	Infection Ecology and Epidemiology	Excluded	wrong population	2000-8686	14	1	Rusanganwa, V. and Lwande, O.W. and Bainda, B. and Chiyo, P.I. and Seruyange, E. and Bucht, G. and Evander, M.	https://www.embase.com/search/results?subaction=viewrecord&id=L2027006557&from=export	English	Arthropod-borne (arbo) viruses cause emerging diseases that affect the livelihoods of people around the world. They are linked to disease outbreaks resulting in high morbidity, mortality, and economic loss. In sub-Saharan Africa, numerous arbovirus outbreaks have been documented, but the circulation and magnitude of illness caused by these viruses during inter-epidemic periods remains unknown in …	10.1080/20008686.2023.2289872
Antiviral Potential of Traditional Unani Medicine with Special Emphasis on Dengue: A Review	2023	Current Drug Targets	Excluded	wrong population,wrong study design	1873-5592	24	17	Khan, M. and Altamish, M. and Samal, M. and Srivastav, V. and Insaf, A. and Parveen, R. and Akhtar, J. and Krishnan, A. and Ahmad, S.	https://www.embase.com/search/results?subaction=viewrecord&id=L2027205963&from=export	English	Dengue fever has become a major public health concern. It is usually related to intravas-cular leaking, bleeding disorders, and thrombocytopenia and is recognized as a potent threat to hu-mans. The scarcity of anti-dengue medication or vaccine for such a serious disease leads to an up-surge in the usage of traditional medicines for its proper management. India has diverse biodiversi-ty and a long…	10.2174/0113894501257577231103044735
Intrinsic factors driving mosquito vector competence and viral evolution: a review	2023	Frontiers in Cellular and Infection Microbiology	Excluded	wrong population,wrong study design	2235-2988	13		Lewis, J. and Gallichotte, E.N. and Randall, J. and Glass, A. and Foy, B.D. and Ebel, G.D. and Kading, R.C.	https://www.embase.com/search/results?subaction=viewrecord&id=L2027733427&from=export	English	Mosquitoes are responsible for the transmission of numerous viruses of global health significance. The term â€œvector competenceâ€ describes the intrinsic ability of an arthropod vector to transmit an infectious agent. Prior to transmission, the mosquito itself presents a complex and hostile environment through which a virus must transit to ensure propagation and transmission to the next host. V…	10.3389/fcimb.2023.1330600
Residue interaction network analysis and molecular dynamics simulation of 6K viroporin: Chikungunya virus channel proteins	2023	International Journal of Computational Biology and Drug Design	Excluded	wrong study design	1756-0764	15	5	Krishnappa, C.M. and Rai, P. and Zeba, A. and Ganjiwale, A.	https://www.embase.com/search/results?subaction=viewrecord&id=L2027802547&from=export	English	6K of Chikungunya virus are small hydrophobic proteins composed of 61 amino acids classified as a class IIA viroporins. The molecular insights on the structure and membrane interaction of 6K protein are not known. Elucidation of structure and role of 6K protein is an important step to understand and combat Chikungunya infections. The aim of this study is to characterise stable higher order oligom…	10.1504/IJCBDD.2023.133857
BENEFITS OF BOTANICAL BASED INSECTICIDES AGAINST MOSQUITOES: A REVIEW	2023	Biochemical and Cellular Archives	Excluded	wrong population,wrong study design	0976-1772	23	2	Kumar, P. and Priyanka and Archana	https://www.embase.com/search/results?subaction=viewrecord&id=L2028148096&from=export	English	The mosquito is an arthropod vector spread life-threatening disease. It is responsible for millions of deaths and cases every year. Major genera of mosquitoes that act as vectors for various diseases are Culex (Japanese encephalitis, West Nile), Anopheles (filariasis, malaria) and Aedes (chikungunya, dengue, yellow fever). Diseases caused by mosquitoes remain an important source of morbidity and …	10.51470/bca.2023.23.2.671
The 22nd Annual Meeting of the Rocky Mountain Virology Association	2023	Viruses	Excluded	wrong study design	1999-4915	15	1	Ratnayake, O.C. and Gendler, P. and Swartzwelter, B. and Keene, A. and Brehm, A.L. and Quackenbush, S.L. and Rovnak, J. and Perera, R.	https://www.embase.com/search/results?subaction=viewrecord&id=L2028750861&from=export	English	Following the cause established twenty-two years ago, the 22nd Annual Rocky Mountain Virology Association meeting was held amidst the resplendent Rocky Mountains within the Arapahoe and Roosevelt National Forests. 116 intellectuals including both regional and international scientists as well as trainees gathered at the Colorado State University Mountain Campus for this three-day forum. Current tr…	10.3390/v15010098
Construction of a Chikungunya Virus, Replicon, and Helper Plasmids for Transfection of Mammalian Cells	2023	Viruses	Excluded	wrong population,wrong study design	1999-4915	15	1	Colunga-Saucedo, M. and Rubio-Hernandez, E.I. and Coronado-IpiÃ±a, M.A. and Rosales-Mendoza, S. and Castillo, C.G. and Comas-Garcia, M.	https://www.embase.com/search/results?subaction=viewrecord&id=L2028750893&from=export	English	The genome of Alphaviruses can be modified to produce self-replicating RNAs and virus-like particles, which are useful virological tools. In this work, we generated three plasmids for the transfection of mammalian cells: an infectious clone of Chikungunya virus (CHIKV), one that codes for the structural proteins (helper plasmid), and another one that codes nonstructural proteins (replicon plasmid…	10.3390/v15010132
Towards the Laboratory Maintenance of Haemagogus janthinomys (Dyar, 1921), the Major Neotropical Vector of Sylvatic Yellow Fever	2023	Viruses	Excluded	wrong population,wrong study design	1999-4915	15	1	Hendy, A. and FÃ©, N.F. and ValÃ©rio, D. and Hernandez-Acosta, E. and Chaves, B.A. and da Silva, L.F.A. and Santana, R.A.G. and da Costa Paz, A. and Soares, M.M.M. and AssunÃ§Ã£o, F.P. and Andes, J.T. and Andolina, C. and Scarpassa, V.M. and de Lacerda, M.V.G. and Hanley, K.A. and Vasilakis, N.	https://www.embase.com/search/results?subaction=viewrecord&id=L2028750933&from=export	English	Haemagogus (Haemagogus) janthinomys (Dyar, 1921), the major neotropical vector of sylvatic yellow fever virus, is notoriously difficult to maintain in captivity. It has never been reared beyond an F1 generation, and almost no experimental transmission studies have been performed with this species since the 1940s. Herein we describe installment hatching, artificial blood feeding, and forced-mating…	10.3390/v15010045
Efficacy of interferon inducers against Chikungunya virus in vitro	2023	BIOpreparations. Prevention, Diagnosis, Treatment	Excluded	wrong study design	2619-1156	23	4	Otrashevskaja, E.V. and Kaa, K.V. and Samartseva, T.G. and Oksanich, A.S. and Ignatyev, G.M.	https://www.embase.com/search/results?subaction=viewrecord&id=L2029530448&from=export	Russian	Scientific relevance. To date, no specific antivirals have been approved to treat and prevent Chikungunya fever, its complications, and sequelae. Therefore, the development of therapeutic and preventive medicinal products against Chikungunya virus (CHIKV), including interferon inducers, is gaining relevance. Aim. The authors aimed to study the effectiveness of prophylactic administration of an in…	10.30895/2221-996X-2023-23-4-544-559
Recent advances on pathogenesis, diagnosis, prevention, immunological aspects, and vectors of dengue: A review	2023	Asian Pacific Journal of Tropical Biomedicine	Excluded	wrong population	2221-1691	13	8	Sahu, M.C. and Samantaray, R.K. and Pal, A. and Pati, S.	https://www.embase.com/search/results?subaction=viewrecord&id=L2031801999&from=export	English	Dengue is a vector-borne disease caused by the dengue virus (DENV) of family Flaviviridae. Dengue fever is common in both developed and developing countries. Globally, approximately 400 million cases of dengue fever are reported annually, resulting in approximately 22 000 fatalities. Dengue cases in India have progressively increased in the last decade. In recent years, substantial progress has b…	10.4103/2221-1691.383687
Tropical arbovirus fevers as a threat to Europe Tropikalne goraczki arbowirusowe zagrozeniem dla Europy	2023	European Journal of Translational and Clinical Medicine	Excluded	wrong population,background article	2657-3148	6		Biernat, B.	https://www.embase.com/search/results?subaction=viewrecord&id=L642617892&from=export	English	For years, Europe has been struggling with invasive species of mosquitoes, which are vectors of arboviruses. In Europe, this translates into a risk of outbreaks of diseases hitherto considered typical of the tropical zone. The rate of spread of these species has increased with the intensification of international trade and tourism. Invasive species Aedes aegypti and Ae. albopictus are vectors of …
Weil Disease as a Cause of Electrolyte Wasting and AKI	2023	Journal of the American Society of Nephrology	Excluded	wrong study design	1046-6673	34		Mistry, K. and William, J.H.	https://www.embase.com/search/results?subaction=viewrecord&id=L642712167&from=export	English	Introduction: Leptospirosis is a spirochetal illness that can manifest as a severe syndrome of Weil's disease, characterized by oliguric AKI, liver injury, jaundice, anemia, thrombocytopenia, rhabdomyolysis and pulmonary edema. AKI in Weil's disease is multifactorial, resulting from direct action of spirochetes on renal tissue, rhabdomyolysis, ATN and AIN. Case Description: A 67-year-old woman fr…
Erythema nodosum - An unravelling enigma	2023	Indian Journal of Rheumatology	Excluded	wrong population,wrong study design	0973-3698	18		Sahu, M. and Chatterjee, S. and Sharma, J. and Dutta, M. and Mandal, P.	https://www.embase.com/search/results?subaction=viewrecord&id=L643358338&from=export	English	Case Detail: Our patient, male aged 39 years, presented with low-grade fever with chills, erythematous nodular tender rash around 1cm in diameter all over the body, and pain in ankles for 10 days. There was no history of trauma, pets, recent drug intake or contact. On examination, he was febrile (100oF), tachycardic (105/min) with rash over all four limbs and trunk. Workup showed raised CRP (8.3 …	10.4103/0973-3698.393684
Zika Virus from the Perspective of Observational Studies: a Review	2022	Journal of Arthropod-Borne Diseases	Excluded	wrong population	2322-2271	16	4	Saleem, T. and Akhtar, H. and Jamal, S.B. and Maryam, F. and Faheem, M.	https://www.embase.com/search/results?subaction=viewrecord&id=L2027901950&from=export	English	Background: Since 1952 when Zika Virus (ZIKV): a Flavivirus, was first discovered in humans, it has not received enough scientific research compared to some of the other members of the family Flaviviridae; like Dengue Virus (DENV). However, this has not stopped the virus from infecting the human population globally. In particular, the global spread of ZIKV has led to a surge in observational stud…	10.18502/jad.v16i4.12188
Targeting the host protein G3BP1 for the discovery of novel antiviral inhibitors against Chikungunya virus	2022	bioRxiv	Excluded	wrong study design	2692-8205			Mahajan, S. and Kumar, R. and Singh, A. and Pareek, A. and Kumar, P. and Tomar, S.	https://www.embase.com/search/results?subaction=viewrecord&id=L2022242108&from=export	English	Molecular interactions of Chikungunya virus (CHIKV) nsP3 with the host G3BP1 stress granule (SG) protein is crucial for CHIKV replication. NsP3 binds to the nuclear transport factor 2 (NTF2)-like domain of G3BP1 via its two FGDF motifs, unsettling SGs formation. The present study identified seven small molecules targeting the FGDF binding pocket of G3BP1 using structure-based computer-aided drug …	10.1101/2022.11.11.516135
Chikungunya intra-vector dynamics in Aedes albopictus from Lyon (France) upon exposure to a human viremia-like dose range reveals vector barrierâ€™s permissiveness and supports local epidemic potential	2022	medRxiv	Excluded	wrong population				Viginier, B. and Cappuccio, L. and Garnier, C. and Martin, E. and Maisse, C. and Moro, C.V. and Minard, G. and Fontaine, A. and Lequime, S. and Ratinier, M. and Arnaud, F. and Raquin, V.	https://www.embase.com/search/results?subaction=viewrecord&id=L2021629131&from=export	English	Arbovirus emergence and epidemic potential, as approximated by the vectorial capacity formula, depends on host and vector parameters, including the vectorâ€™s intrinsic ability to replicate then transmit the pathogen known as vector competence. Vector competence is a complex, time-dependent, quantitative phenotype influenced by biotic and abiotic factors. A combination of experimental and modelli…	10.1101/2022.11.06.22281997
Antiviral action of aqueous extracts of propolis from Scaptotrigona aff. postica (Hymenoptera; Apidae) against Zica, Chikungunya, and Mayaro virus	2022	bioRxiv	Excluded	wrong population,wrong study design	2692-8205			MendonÃ§a, R.Z. and Nascimento, R.M. and Fernandes, A.C.O. and Junior, S.P.I.	https://www.embase.com/search/results?subaction=viewrecord&id=L2023325444&from=export	English	The limited availability of antivirals for new highly pathogenic strains of virus has become a serious public health problem that kills thousands of people annually. For this reason, the search for new products against these agents has become an urgent necessity. Many studies have been carried out with this aim. Among the multiple sources of research for new antibiotics and antivirals, bioprospec…	10.1101/2022.11.03.515030
Intestinal Behcet's: A Rare Presentation of Behcet's Disease	2022	Journal of the Indian Medical Association	Excluded	wrong study design	0019-5847	120	10	Chowdhury, A. and Bhakat, B.	https://www.embase.com/search/results?subaction=viewrecord&id=L2025931772&from=export	English	We herein present a case of 48 years old female patient presented with fever, bloody diarrhea followed by palpable purpuric rash over the body along with recurrent oral and genital ulceration. These were associated with history of symmetric polyarthralgia. On examination moderate anemia, signs of anterior uveitis were found. In blood parameters thrombocytopenia along with elevated Erythrocyte Sed…
Pro-Inflammatory Profile of Children Exposed to Maternal Chikungunya Virus Infection during the Intrauterine Period: A One-Year Follow-Up Study	2022	Viruses	Excluded	wrong study design	1999-4915	14	9	Faustino, R. and Carvalho, F.R. and Medeiros, T. and Familiar-Macedo, D. and Vianna, R.A.O. and Leite, P.E.C. and Pereira, I.R. and Cardoso, C.A.A. and De Azeredo, E.L. and Silva, A.A.	https://www.embase.com/search/results?subaction=viewrecord&id=L639090410&from=export	English	Chikungunya virus (CHIKV) vertical transmission occurs due to maternal viremia in the prepartum. Clinical presentation in neonates can be varied; however, the consequences of intrauterine exposure on the immune response are unclear. Thus, we aimed to analyze inflammatory alterations in children exposed to maternal CHIKV infection. This is a cross-sectional study that included children exposed to …	10.3390/v14091881
Emerging and Re-emerging Infectious Diseases in the WHO Eastern Mediterranean Region, 2001-2018	2022	International journal of health policy and management	Excluded	wrong study design	2322-5939	11	8	Mostafavi, E. and Ghasemian, A. and Abdinasir, A. and Nematollahi Mahani, S.A. and Rawaf, S. and Salehi Vaziri, M. and Gouya, M.M. and Minh Nhu Nguyen, T. and Al Awaidy, S. and Al Ariqi, L. and Islam, M.M. and Abu Baker Abd Farag, E. and Obtel, M. and Omondi Mala, P. and Matar, G.M. and Asghar, R.J. and Barakat, A. and Sahak, M.N. and Abdulmonem Mansouri, M. and Swaka, A.	https://www.embase.com/search/results?subaction=viewrecord&id=L634894594&from=export	English	BACKGROUND: Countries in the World Health Organization (WHO) Eastern Mediterranean Region (EMR) are predisposed to highly contagious, severe and fatal, emerging infectious diseases (EIDs), and re-emerging infectious diseases (RIDs). This paper reviews the epidemiological situation of EIDs and RIDs of global concern in the EMR between 2001 and 2018. METHODS: To do a narrative review, a complete li…	10.34172/ijhpm.2021.13
New tools for Aedes control: mass trapping	2022	Current opinion in insect science	Excluded	wrong outcome,wrong population,wrong study design	2214-5753	52		Barrera, R.	https://www.embase.com/search/results?subaction=viewrecord&id=L638181372&from=export	English	Aedes aegypti, the main vector of dengue, chikungunya, and Zika viruses uses artificial containers around homes to undergo immature development, making household-level detection and control extremely difficult in large urban areas. Mass trapping is an emerging methodology to control container-Aedes species such as Aedes aegypti and Aedes albopictus because effective traps for adult stages of thes…	10.1016/j.cois.2022.100942
Neurological chikungunya virus infection induces corpus callosum degeneration associated with resident immune cell activation and peripheral immune cell infiltration	2022	Journal of Immunology	Excluded	wrong study design	1550-6606	208	1	Knight, A.C. and Nagel, J. and Anderson, E.J. and Atkins, H.M. and Montgomery, S. and Baxter, V.K.	https://www.embase.com/search/results?subaction=viewrecord&id=L642375882&from=export	English	Chikungunya virus (CHIKV) is an Old World alphavirus that typically induces arthralgia and rash. However, CHIKV is also capable of infecting the central nervous system (CNS), resulting in encephalitis, myelitis, and peripheral neuropathy. Patients who survive acute infection typically have long lasting neurological effects. To date, an immunocompetent small animal model that recapitulates CHIKV C…	10.4049/jimmunol.208.Supp.126.22
Ends of Endemics: Capturing Viral UTRs in Clinically Relevant Arbovirus Samples	2022	Journal of Clinical and Translational Science	Excluded	wrong study design	2059-8661	6		Morris, V. and Zhou, Y. and Yun, R. and Thompson, J. and Khan, B. and Bolling, B. and Weaver, S.C. and Routh, A.L.	https://www.embase.com/search/results?subaction=viewrecord&id=L643569996&from=export	English	OBJECTIVES/GOALS: Whole-genome viral sequencing is vital to inform public health and study evolution. Arboviruses evolve in vectors, reservoir hosts, and humans, and require surveillance at all points. We developed a new rigorous method of sequencing that captures whole viral genomes in field-collected and clinical samples. METHODS/STUDY POPULATION: ClickSeq is a novel method of Next Generation S…	10.1017/cts.2022.122
Serological Responses in Patients Infected with Mayaro Virus and Evaluation of Cross-Protective Responses against Chikungunya Virus	2022	American Journal of Tropical Medicine and Hygiene	Excluded	wrong outcome,wrong study design	1476-1645	106	2	Bopp, N.E. and Jencks, K.J. and Siles, C. and Guevara, C. and Vilcarromero, S. and FernÃ¡ndez, D. and Halsey, E.S. and Ampuero, J.S. and Aguilar, P.V.	https://www.embase.com/search/results?subaction=viewrecord&id=L2030040700&from=export	English	Mayaro virus (MAYV) is an alphavirus endemic to both Latin America and the Caribbean. Recent reports have questioned the ability of MAYV and its close relative, Chikungunya virus (CHIKV), to generate cross-reactive, neutralizing antibodies to one another. Since CHIKV was introduced to South America in 2013, discerning whether individuals have cross-reactive antibodies or whether they have had exp…	10.4269/ajtmh.21-0579
Role of MRI in Evaluation of Neurological Manifestations of Dengue Fever - Prospective Study	2022	Journal of Cardiovascular Disease Research	Excluded	wrong population	0976-2833	13	5	Yashas Ullas, L. and Mehta, K.A. and Revanth, R.B. and Naik, B.R. and Nikhilendra Reddy, A.V.S. and Patel, V.	https://www.embase.com/search/results?subaction=viewrecord&id=L2026806014&from=export	English	Background: One of the most common arboviral illnesses is dengue fever. It's the second-leading cause of acute febrile sickness among tourists. The dengue virus is a flaviviridae virus with a single-stranded, non-segmented ribonucleic acid (RNA) genome. Dengue fever is caused by four separate serotypes (DENV-1, 2, 3, & 4) each has its own set of infectious characteristics. Dengue fever has spread…	10.31838/jcdr.2022.13.05.343
Virtual Screening of Fargesin Analogs as Candidates as Inhibitors of Aedes aegypti Sterol Carrier Protein	2022	Pharmacognosy Research	Excluded	wrong population,wrong study design	0974-8490	14	1	De Lima, S.Y.E.M. and Da Silva, A.R.N. and Leal, C.E.Y. and De Alencar Filho, E.B.	https://www.embase.com/search/results?subaction=viewrecord&id=L2032839249&from=export	English	Background: Fargesin is a natural product that was identified by our group in previous work as a potent ligand of the sterol-binding protein-2 (SCP-2) of Aedes aegypti, the mosquito that which causes the propagation of diseases such as zika, dengue, Chikungunya, and yellow fever. Objectives: propose structural analogs synthetically accessible to be evaluated by molecular docking, preserving the f…	10.5530/pres.14.1.3
Efficacy and Safety of Hydroxychloroquine as an Add-On Drug to Acelofenac in Chikungunya Arthritis	2021	Indian Journal of Pharmacology	Excluded	wrong study design	0253-7613	53	7	Jayanthi, C.R. and Mithun Kumar, D.	https://www.embase.com/search/results?subaction=viewrecord&id=L642580599&from=export	English	Objective: To assess the efficacy and safety of Hydroxychloroquine as an add-on drug to aceclofenac in chikungunya arthritis. Mateirals and Methods: 40 patients diagnosed with Chikungunya arthritis not responding to initial one week of Tab. Aceclofenac 100 mg BD were randomised to two groups, A and B. Group A was given Tab. Hydroxychloroquine 200 mg BD as an add-on to aceclofenac 100 mg BD wherea…
Contribution of Viral Respiratory Infections to Dengue-Like Illness Presentation at a Community Clinic in Southern Malaysia	2021	The American journal of tropical medicine and hygiene	Excluded	wrong population	1476-1645	106	1	Dhanoa, A. and Ngim, C.F. and Yunos, N.M. and Husain, S.M.T. and Pong, L.Y. and Ismail, W.F.W. and Hontz, R.D. and Hassan, S.S.	https://www.embase.com/search/results?subaction=viewrecord&id=L636254567&from=export	English	This study explored the contribution of viral respiratory infections (VRIs) in dengue-like illness (DLI) patients and their distinguishing clinicolaboratory parameters. Two hundred DLI patients were prospectively recruited (July 1- October 1, 2019) from a community clinic in Southern Malaysia. Patients â‰¥ 18 years with acute fever and fulfilling the WHO criteria of probable dengue were recruited…	10.4269/ajtmh.21-0648
Preliminary Report of the Insecticide Susceptibility Status of Aedes albopictus in Bangladesh	2021	The American journal of tropical medicine and hygiene	Excluded	wrong outcome,wrong study design	1476-1645	106	1	Al-Amin, H.M. and Irish, S. and Lenhart, A. and Alam, M.S.	https://www.embase.com/search/results?subaction=viewrecord&id=L636254750&from=export	English	Aedes albopictus is a highly invasive mosquito species and a vector of human arboviral diseases including dengue, chikungunya, and Zika. There are no effective drugs or vaccines for the treatment or prevention of most of these diseases, so the primary option for disease prevention and control is to target mosquitoes, often using insecticides. Despite vector control efforts, cases of arboviral dis…	10.4269/ajtmh.21-0454
LED Colour Trap for Aedes aegypti Control	2021	Recent Patents on Biotechnology	Excluded	wrong population,wrong study design	2212-4012	15	3	Salles, T. and CorrÃªa, I. and GuimarÃ£es-Ribeiro, V. and Carvalho, E. and Moreira, M.	https://www.embase.com/search/results?subaction=viewrecord&id=L2016925612&from=export	English	Background: Aedes aegypti mosquitoes transmit dengue, zika, and chikungunya viruses, neglected diseases that are considered global health chal-lenges. Due to the lack of antiviral drugs and vaccines for these illnesses, vector control with chemical insecticides is the principal strategy for preventing their spread. However, vector populations are becoming increasingly resistant to insec-ticides, …	10.2174/1872208315666210831152834
Divergent immune impacts elicited by chemically dissimilar agonists of the STING protein	2021	Journal of Immunology	Excluded	wrong outcome,wrong population,wrong study design	1550-6606	206	1	Boehm, D.T. and Mizuno, N. and Pryke, K. and DeFilippis, V.	https://www.embase.com/search/results?subaction=viewrecord&id=L642305938&from=export	English	Vaccines comprised of inert antigen are very safe, yet they are typically only weakly immunogenic and thus require coadministration of factors such as adjuvants that enhance immunostimulation. Unfortunately, very few adjuvants are approved for clinical use and the mechanistic bases of their function are poorly understood. Stimulator of Interferon Genes (STING) is the PRR that senses intracellular…	10.4049/jimmunol.206.Supp.102.04
Ross River Virus Immune Evasion Strategies and the Relevance to Post-viral Fatigue, and Myalgic Encephalomyelitis Onset	2021	Frontiers in Medicine	Excluded	wrong population	2296-858X	8		Lidbury, B.A.	https://www.embase.com/search/results?subaction=viewrecord&id=L634683299&from=export	English	Ross River virus (RRV) is an endemic Australian arbovirus, and member of the Alphavirus family that also includes Chikungunya virus (CHIK). RRV is responsible for the highest prevalence of human disease cases associated with mosquito-borne transmission in Australia, and has long been a leading suspect in cases of post-viral fatigue syndromes, with extrapolation of this link to Myalgic Encephalomy…	10.3389/fmed.2021.662513
Vector management of arbovirosis cases notified in the city of Valencia, Spain (2016-2018)	2021	Revista Espanola de Salud Publica	Excluded	wrong population	1696-9820	95		MarÃ­, R.B. and de Lera, F.Q.	https://www.embase.com/search/results?subaction=viewrecord&id=L2027111698&from=export	Spanish	Background: Environmental management of imported arboviruses such as dengue (DENV), Zika (ZIKV) or Chikungunya (CHIKV) is a task of great significance for Public Health since the arrival and establishment of the competent vector Aedes albopictus (Asian tiger mosquito) in numerous cities of our country. There are recent examples of autochthonous transmission of some of these arboviruses in Spain p…
Mosquito-borne health risks	2021	Internistische Praxis	Excluded	wrong outcome,wrong population,wrong study design	2198-171X	64	1	Bakran-Lebl, K.	https://www.embase.com/search/results?subaction=viewrecord&id=L2027556625&from=export	German	In the last few decades, there has been an increase in mosquito-borne human pathogens in Europe. This increase is partly due to the introduction of new species, especially the Asian tiger mosquito (Aedes albopictus), as these can transmit pathogens that native species cannot transmit. The introduction of new pathogens and mosquito species is favoured by the increase in the global transport of goo…
Mosquito-borne health risks	2021	Gynakologische Praxis	Excluded	wrong outcome,wrong population,wrong study design	2198-1701	48	2	Bakran-Lebl, K.	https://www.embase.com/search/results?subaction=viewrecord&id=L2027620268&from=export	German	In the last few decades, there has been an increase in mosquito-borne human pathogens in Europe. This increase is partly due to the introduction of new species, especially the Asian tiger mosquito (Aedes albopictus), as these can transmit pathogens that native species cannot transmit. The introduction of new pathogens and mosquito species is favoured by the increase in the global transport of goo…
Climate change and invasive Aedes mosquito vectors: consequences for Europe	2021	European Journal of Translational and Clinical Medicine	Excluded	wrong outcome,wrong study design	2657-3148	4		Biernat, B.	https://www.embase.com/search/results?subaction=viewrecord&id=L642529317&from=export	English	Among the invasive mosquitoes, the Aedes species are particularly frequent and important. As several of them are potential vectors of arboviral disease, they present significant health concerns for Europe. A few species have been established in mainland Europe, with two (Aedes albopictus and Ae. japonicus japonicus) becoming widespread and implicated in disease transmission to humans in Europe. T…
Genotyping on one case with Chikungunya infection introduced into Tianjin in China from Myanmar	2020	Zhonghua liu xing bing xue za zhi = Zhonghua liuxingbingxue zazhi	Excluded	wrong study design	0254-6450	41	12	Xie, T. and Lyu, L.K. and Tan, Z.L. and Li, L. and Lyu, J. and Li, X.Y.	https://www.embase.com/search/results?subaction=viewrecord&id=L633900501&from=export	Chinese	Objectives: A clinical case caused by Chikungunya virus (CHIKV) was introduced into Tianjin, China from Myanmar. The current study is aimed to phylogenetically analyzing this imported strain and to reveal the relationship between this virus and other circulating CHIKV strains. Methods: RNA was extracted from serum of the suspected patient presenting with symptoms compatible with CHIKV infections.…	10.3760/cma.j.cn112338-20200131-00062
Adenovirus vectored IFN-Î± protects mice from lethal challenge of Chikungunya virus infection	2020	PLoS neglected tropical diseases	Excluded	wrong population,wrong study design	1935-2735	14	12	Chen, H. and Min, N. and Ma, L. and Mok, C.-K. and Chu, J.J.H.	https://www.embase.com/search/results?subaction=viewrecord&id=L633595496&from=export	English	Chikungunya virus (CHIKV) is a mosquito-borne pathogen that is responsible for numerous large and geographical epidemics, causing millions of cases. However, there is no vaccine or therapeutics against CHIKV infection available. Interferon-alpha (IFN-Î±) has been shown to produce potent antiviral responses during viral infection. Herein we demonstrated the use of an adenovirus-vectored expressed …	10.1371/journal.pntd.0008910
Vector competence of Aedes aegypti from Havana, Cuba, for dengue virus type 1, chikungunya, and Zika viruses	2020	PLoS neglected tropical diseases	Excluded	wrong population,wrong study design	1935-2735	14	12	GutiÃ©rrez-Bugallo, G. and Boullis, A. and Martinez, Y. and Hery, L. and RodrÃ­guez, M. and Bisset, J.A. and Vega-RÃºa, A.	https://www.embase.com/search/results?subaction=viewrecord&id=L633599664&from=export	English	BACKGROUND: Like many countries from the Americas, Cuba is threatened by Aedes aegypti-associated arboviruses such as dengue (DENV), Zika (ZIKV), and chikungunya (CHIKV) viruses. Curiously, when CHIKV was actively circulating in the region in 2013-2014, no autochthonous transmission of this virus was detected in Havana, Cuba, despite the importation of chikungunya cases into this city. To investi…	10.1371/journal.pntd.0008941
Variation in the susceptibility of urban Aedes mosquitoes infected with a densovirus	2020	Scientific reports	Excluded	wrong population,wrong study design	2045-2322	10	1	Perrin, A. and Gosselin-Grenet, A.-S. and Rossignol, M. and Ginibre, C. and Scheid, B. and Lagneau, C. and Chandre, F. and Baldet, T. and Ogliastro, M. and Bouyer, J.	https://www.embase.com/search/results?subaction=viewrecord&id=L633300369&from=export	English	Urban Aedes mosquitoes are vectors of many viruses affecting human health such as dengue, chikungunya and Zika viruses. Insecticide resistance and environmental toxicity risks hamper the effectiveness of chemical control against these mosquito vectors. Alternative control methods, such as the use of mosquito-specific entomopathogenic viruses should be explored. Numerous studies have focused on ev…	10.1038/s41598-020-75765-4
Co-expression of human calreticulin significantly improves the production of HIV gp140 and other viral glycoproteins in plants	2020	Plant biotechnology journal	Excluded	wrong population,wrong study design	1467-7652	18	10	Margolin, E. and Oh, Y.J. and Verbeek, M. and Naude, J. and Ponndorf, D. and Meshcheriakova, Y.A. and Peyret, H. and van Diepen, M.T. and Chapman, R. and Meyers, A.E. and Lomonossoff, G.P. and Matoba, N. and Williamson, A.-L. and Rybicki, E.P.	https://www.embase.com/search/results?subaction=viewrecord&id=L631066789&from=export	English	Plant molecular farming (PMF) is rapidly gaining traction as a viable alternative to the currently accepted paradigm of producing biologics. While the platform is potentially cheaper and more scalable than conventional manufacturing systems, expression yields and appropriate post-translational modifications along the plant secretory pathway remain a challenge for certain proteins. Viral fusion gl…	10.1111/pbi.13369
Ivermectin as a broad-spectrum host-directed antiviral: The real deal?	2020	Cells	Excluded	wrong study design	2073-4409	9	9	Jans, D.A. and Wagstaff, K.M.	https://www.embase.com/search/results?subaction=viewrecord&id=L2005071755&from=export	English	The small molecule macrocyclic lactone ivermectin, approved by the US Food and Drug Administration for parasitic infections, has received renewed attention in the last eight years due to its apparent exciting potential as an antiviral. It was identified in a high-throughput chemical screen as inhibiting recognition of the nuclear localizing Human Immunodeficiency Virus-1 (HIV-1) integrase protein…	10.3390/cells9092100
Development of a theoretical model for the inhibition of nsP3 protease of Chikungunya virus using pyranooxazoles	2020	Journal of Biomolecular Structure and Dynamics	Excluded	wrong study design	1538-0254	38	10	Kumar, D. and Kumari, K. and Jayaraj, A. and Singh, P.	https://www.embase.com/search/results?subaction=viewrecord&id=L2002508921&from=export	English	Chikungunya virus (CHIKV) causes Chikungunya fever (CHIKF) and till date no effective medicine for its cure is available in market. Different research groups find various possible interactions between small molecules and non-structural proteins, viz. nsP3, one of the most important viral elements in CHIKV. In this work, authors have studied the interactions of nsP3 protease of CHIKV with pyranoox…	10.1080/07391102.2019.1650830
Novel class of chikungunya virus small molecule inhibitors that targets the viral capping machinery	2020	Antimicrobial Agents and Chemotherapy	Excluded	wrong outcome,wrong study design	1098-6596	64	7	Abdelnabi, R. and Kovacikova, K. and Moesslacher, J. and Donckers, K. and Battisti, V. and Leyssen, P. and Langer, T. and Puerstinger, G. and QuÃ©rat, G. and Li, C. and Decroly, E. and Tas, A. and Marchand, A. and Chaltin, P. and Coutard, B. and Van Hemert, M. and Neyts, J. and Delang, L.	https://www.embase.com/search/results?subaction=viewrecord&id=L2006862265&from=export	English	Despite the worldwide reemergence of the chikungunya virus (CHIKV) and the high morbidity associated with CHIKV infections, there is no approved vaccine or antiviral treatment available. Here, we aimed to identify the target of a novel class of CHIKV inhibitors, i.e., the CHVB series. CHVB compounds inhibit the in vitro replication of CHIKV isolates with 50% effective concentrations in the lowmic…	10.1128/AAC.00649-20
AYUSH for COVID-19: Science or Superstition?	2020	Indian journal of public health	Excluded	wrong population,wrong study design	0019-557X	64		Priya, R. and Sujatha, V.	https://www.embase.com/search/results?subaction=viewrecord&id=L631993177&from=export	English	There is a lot of discussion on COVID-19 control strategies from the mainstream approaches, but it is also necessary to examine the contributions of the Ayurveda, Yoga and Naturopathy, Unani, Siddha, Sowa Riga and Homeopathy (AYUSH) sector, which is now being brought into public health interventions nationally. Although the AYUSH sector had previously joined the management of dengue and chikungun…	10.4103/ijph.IJPH_500_20
Lufenuron can be transferred by gravid Aedes aegypti females to breeding sites and can affect their fertility, fecundity and blood intake capacity	2020	Parasites & vectors	Excluded	wrong population,wrong study design	1756-3305	13	1	Gonzalez, P.V. and Harburguer, L.	https://www.embase.com/search/results?subaction=viewrecord&id=L631779879&from=export	English	BACKGROUND: Aedes aegypti (L.) is the main vector of dengue, yellow fever, Zika and chikungunya viruses. A new method for controlling this mosquito has been developed based on the possibility that wild adult mosquitoes exposed to artificial resting sites contaminated with a larvicide, can disseminate it to larval breeding sites, is named "auto-dissemination". The present study was undertaken to e…	10.1186/s13071-020-04130-1
The Temperature's Rising: Preparing for the Health Effects of Climate Change	2020	Texas medicine	Excluded	wrong population,wrong study design	1938-3223	116	5	Price, S.	https://www.embase.com/search/results?subaction=viewrecord&id=L632316663&from=export	English	In Texas, climate change has been blamed for contributing to the severity of several weather and health events, including the 2011 statewide drought, the 2012 outbreak of West Nile virus in Dallas, Hurricane Harvey in 2017, and the steadily increasing prevalence of vector-borne diseases like Zika and chikungunya. Here are some of the most important climate-related health problems Texas physicians…
Chikungunya	2020	La Revue du praticien	Excluded	wrong population	2101-017X	70	3	CabiÃ©, A.	https://www.embase.com/search/results?subaction=viewrecord&id=L632761170&from=export	French
Travel-associated chikungunya acquired in Myanmar in 2019	2020	Eurosurveillance	Excluded	wrong study design	1560-7917	25	1	DÃ­az-MenÃ©ndez, M. and Esteban, E.T. and Ujiie, M. and Calleri, G. and Rothe, C. and Malvy, D. and Nicastri, E. and Bissinger, A.L. and Grandadam, M. and Alpern, J.D. and Gobbi, F. and Schlagenhauf, P. and Duvignaud, A. and Javelle, E. and Nakamoto, T. and Antinori, S. and Hamer, D.H.	https://www.embase.com/search/results?subaction=viewrecord&id=L2005434439&from=export	English	Eighteen cases of chikungunya virus infection in travellers returning from Myanmar were reported to the GeoSentinel Surveillance Network, its subnetwork EuroTravNet and TropNet in 2019, reflecting an ongoing local outbreak. This report reinforces the importance of travellers as sentinels of emerging arboviral outbreaks and highlights the importance of vigilance for imported cases, due to the pote…	10.2807/1560-7917.ES.2020.25.1.1900721
The challenge of concomitant infections in the coronavirus disease 2019 pandemic era: Severe acute respiratory syndrome coronavirus 2 infection in a patient with chronic Chagas disease and dimorphic leprosy	2020	Revista da Sociedade Brasileira de Medicina Tropical	Excluded	wrong population,wrong study design	1678-9849	53		Kurizky, P.S. and Cerqueira, S.R.P.S. and Cunha, D.V. and Albuquerque, C.P. and Aires, R.B. and Mota, L.M.H.D. and Gomes, C.M.	https://www.embase.com/search/results?subaction=viewrecord&id=L633400379&from=export	English	Coronavirus disease 2019 (COVID-19) was first officially described in Brazil on February 26th, 2020. The accumulation of reports of concomitant infections with severe acute respiratory syndrome coronavirus 2 (SARS-CoV-2) and pathogens that cause diseases endemic to tropical countries, such as dengue and chikungunya fever, has started to draw attention. Chagas disease and leprosy remain public hea…	10.1590/0037-8682-0504-2020
Study protocol for the multicentre cohorts of Zika virus infection in pregnant women, infants, and acute clinical cases in Latin America and the Caribbean: The ZIKAlliance consortium	2019	BMC Infectious Diseases	Excluded	wrong population	1471-2334	19	1	Avelino-Silva, V.I. and Mayaud, P. and Tami, A. and Miranda, M.C. and Rosenberger, K.D. and Alexander, N. and Nacul, L. and Segurado, A. and Pohl, M. and Bethencourt, S. and Villar, L.A. and Viana, I.F.T. and Rabello, R. and Soria, C. and Salgado, S.P. and Gotuzzo, E. and GuzmÃ¡n, M.G. and MartÃ­nez, P.A. and LÃ³pez-Gatell, H. and Hegewisch-Taylor, J. and Borja-Aburto, V.H. and Gonzalez, C. and N…	https://www.embase.com/search/results?subaction=viewrecord&id=L630361776&from=export	English	Background: The European Commission (EC) Horizon 2020 (H2020)-funded ZIKAlliance Consortium designed a multicentre study including pregnant women (PW), children (CH) and natural history (NH) cohorts. Clinical sites were selected over a wide geographic range within Latin America and the Caribbean, taking into account the dynamic course of the ZIKV epidemic. Methods: Recruitment to the PW cohort wi…	10.1186/s12879-019-4685-9
Dengue, Zika and chikungunya during pregnancy: Pre- and post-travel advice and clinical management	2019	Journal of Travel Medicine	Excluded	wrong study design	1708-8305	26	8	Vouga, M. and Chiu, Y.-C. and Pomar, L. and De Meyer, S.V. and Masmejan, S. and Genton, B. and Musso, D. and Baud, D. and Stojanov, M.	https://www.embase.com/search/results?subaction=viewrecord&id=L631315382&from=export	English	Rationale for review: Young adults of childbearing age and pregnant women are travelling more frequently to tropical areas, exposing them to specific arboviral infections such as dengue, zika and chikungunya viruses, which may impact ongoing and future pregnancies. In this narrative review, we analyse their potential consequences on pregnancy outcomes and discuss current travel recommendations. M…	10.1093/jtm/taz077
Comparison of Six Commercial Diagnostic Tests for the Detection of Dengue Virus Non-Structural-1 Antigen and IgM/IgG Antibodies	2019	Annals of laboratory medicine	Excluded	wrong population,wrong study design	2234-3814	39	6	Lee, H. and Ryu, J.H. and Park, H.S. and Park, K.H. and Bae, H. and Yun, S. and Choi, A.R. and Cho, S.Y. and Park, C. and Lee, D.G. and Lim, J. and Lee, J. and Lee, S. and Shin, S. and Park, H. and Oh, E.J.	https://www.embase.com/search/results?subaction=viewrecord&id=L628518663&from=export	English	ELISAs and rapid diagnostic tests (RDTs) are widely used for diagnosing dengue virus (DENV) infection. Using 138 single blood samples, we compared the ability to detect non-structural (NS)-1 antigen and anti-DENV IgM/IgG antibodies among (1) DENV Detect NS1 ELISA, DENV Detect IgM capture ELISA and DENV Detect IgG ELISA (InBios International, Inc.); (2) Anti-Dengue virus IgM Human ELISA and Anti-D…	10.3343/alm.2019.39.6.566
Lack of influence by endosymbiont Wolbachia on virus titer in the common bed bug, Cimex lectularius	2019	Parasites & vectors	Excluded	wrong population,wrong study design	1756-3305	12	1	Fisher, M.L. and Levine, J.F. and Guy, J.S. and Mochizuki, H. and Breen, M. and Schal, C. and Watson, D.W.	https://www.embase.com/search/results?subaction=viewrecord&id=L629269106&from=export	English	BACKGROUND: The common bed bug, Cimex lectularius, is an obligatory blood-feeding ectoparasite that requires a blood meal to molt and produce eggs. Their frequent biting to obtain blood meals and intimate association with humans increase the potential for disease transmission. However, despite more than 100 years of inquiry into bed bugs as potential disease vectors, they still have not been conc…	10.1186/s13071-019-3694-2
Health crisis in Venezuela: Status of communicable diseases and implications for the European union and European economic area, may 2019	2019	Eurosurveillance	Excluded	wrong study design	1560-7917	24	22	Espinosa, L. and Mirinaviciute, G.	https://www.embase.com/search/results?subaction=viewrecord&id=L2002214982&from=export	English	Re-emerging diseases outbreaks are being reported in Venezuela since 2012/13, following ongoing political and economic crisis. Healthcare system collapse has led to an increasing incidence and mortality from communicable diseases. Increasing movement of people between Venezuela and the European Union and European Economic Area (EU/EEA) creates a need for increased awareness of the infectious dise…	10.2807/1560-7917.ES.2019.24.22.1900308
Travellers as sentinels of chikungunya epidemics: A family cluster among finnish travellers to Koh Lanta, Thailand, January 2019	2019	Eurosurveillance	Excluded	wrong study design	1560-7917	24	11	Kantele, A.	https://www.embase.com/search/results?subaction=viewrecord&id=L2001785778&from=export	English	In January 2019, five of 11 travellers to Koh Lanta, Thailand, contracted chikungunya, symptoms starting 4 days after presumed transmission. Four cases were hospitalised, one child treated in intensive care; 6 weeks after disease onset, all three adults have persistent arthralgias/arthritis, incapacitating for two. Together with a recent report of eight chikungunya cases among travellers to vario…	10.2807/1560-7917.ES.2019.24.11.1900162
Q-FEVER ENDOCARDITIS: RARE BUT NOT FORGOTTEN	2019	Journal of the American College of Cardiology	Excluded	wrong population,wrong study design	1558-3597	73	9	Ghani, M.U. and Sanina, C. and Fojas, A. and Corpuz, M.	https://www.embase.com/search/results?subaction=viewrecord&id=L2001652122&from=export	English	Background Q-fever is a nationally reportable disease caused by Coxiella burnetti, a gram-negative bacteria that naturally infects domestic animals. Culture-negative endocarditis is a rare manifestation of Q-fever that often remains underdiagnosed. Case A 76 year-old woman developed left-sided weakness suddenly while traveling from Haiti to the US. She presented to the hospital with left hemipare…	10.1016/S0735-1097(19)33589-2
Increased risk of chikungunya infection in travellers to thailand during ongoing outbreak in tourist areas: Cases imported to europe and the middle east, early 2019	2019	Eurosurveillance	Excluded	wrong study design	1560-7917	24	10	Javelle, E. and Florescu, S.-A. and Asgeirsson, H. and Jmor, S. and Eperon, G. and Leshem, E. and Blum, J. and Molina, I. and Field, V. and Pietroski, N. and Eldin, C. and Johnston, V. and Cotar, I.A. and Popescu, C. and Hamer, D.H. and Gautret, P.	https://www.embase.com/search/results?subaction=viewrecord&id=L2001785773&from=export	English	We report nine travellers with confirmed chikungunya virus infection, returning from tourist areas of Thailand to Sweden, Switzerland, the United Kingdom, Romania, Israel and France, diagnosed in January and February 2019. These sentinel tourists support the intensification of chikungunya virus circulation in Thailand and highlight the potential for importation to areas at risk of local transmiss…	10.2807/1560-7917.ES.2019.24.10.1900146
First detection of a Vssc allele V1016G conferring a high level of insecticide resistance in Aedes albopictus collected from Europe (Italy) and Asia (Vietnam), 2016: A new emerging threat to controlling arboviral diseases	2019	Eurosurveillance	Excluded	wrong population,wrong study design	1560-7917	24	5	Kasai, S. and Caputo, B. and Tsunoda, T. and Cuong, T.C. and Maekaw, Y. and Lam-Phua, S.G. and Pichler, V. and Itokawa, K. and Murota, K. and Komagata, O. and Yoshida, C. and Chung, H.-H. and Bellini, R. and Tsuda, Y. and Teng, H.-J. and Lima Filho, J.L.D. and Alves, L.C. and Ng, L.C. and Minakawa, N. and Yen, N.T. and Phong, T.V. and Sawabe, K. and Tomita, T.	https://www.embase.com/search/results?subaction=viewrecord&id=L2001633539&from=export	English	Introduction: Aedes albopictus (Skuse) is an important vector of arboviral diseases, including dengue, chikungunya and Zika virus disease. Monitoring insecticide resistance and mechanisms by which the mosquito develops resistance is crucial to minimise disease transmission. Aim: To determine insecticide resistance status and mechanisms in Ae. albopictus from different geographical regions. Method…	10.2807/1560-7917.ES.2019.24.5.1700847
CHIKUNGUNYA FEVER CASE REPORT - THE IMPORTANCE OF EPIDEMIOLOGY IN DIAGNOSIS	2019	European Journal of Case Reports in Internal Medicine	Excluded	wrong study design	2284-2594	6		Morna, C. and Barros, C. and Chaves, J. and Freitas, T.E. and BrazÃ£o, M.L.	https://www.embase.com/search/results?subaction=viewrecord&id=L643566896&from=export	English	Introduction Chikungunya is an infection caused by the Chikungunya virus (ChikV), an alphavirus transmitted by the mosquito vectors Aedes aegypti e Aedes albopictus. Previously restrict to west Africa and Asia, major outbreaks have been report at South and Central America. Europe has minor incidence rates caused by imported cases from travelers. Until 2018, Portugal had only four cases detected. …	10.12890/2019_V6Sup1
Spatial analysis of probable cases of dengue fever, chikungunya fever and zika virus infections in Maranhao State, Brazil	2018	Revista do Instituto de Medicina Tropical de Sao Paulo	Excluded	{"Timon"=>["Only Chikungunya fever patients"]}	1678-9946	60		Costa, S.D.S.B. and Branco, M.D.R.F.C. and Aquino Junior, J. and Rodrigues, Z.M.R. and Queiroz, R.C.S. and Araujo, A.S. and CÃ¢mara, A.P.B. and Santos, P.S.D. and Pereira, E.D.A. and Silva, M.D.S.D. and Costa, F.R.V.D. and Santos, A.V.D.D. and Medeiros, M.N.L. and AlcÃ¢ntara JÃºnior, J.O. and Vasconcelos, V.V. and Santos, A.M.D. and Silva, A.A.M.D.	https://www.embase.com/search/results?subaction=viewrecord&id=L624694556&from=export	English	Dengue fever, chikungunya fever, and zika virus infections are increasing public health problems in the world, the last two diseases having recently emerged in Brazil. This ecological study employed spatial analysis of probable cases of dengue fever, chikungunya fever, and zika virus infections reported to the National Mandatory Reporting System (SINAN) in Maranhao State from 2015 to 2016. The so…	10.1590/S1678-9946201860062
GeoSentinel - an unconventional surveillance strategy for emerging infectious diseases	2019	Infection and Chemotherapy	Excluded	wrong study design	2093-2340	51		Hamer, D.H.	https://www.embase.com/search/results?subaction=viewrecord&id=L643356821&from=export	English	Recent decades have seen increasing outbreaks of emerging and re-emerging infectious diseases in many different regions of the world. While some of these will be identified by national and international surveillance systems, initial signals of potential outbreaks may be missed if local laboratory capacity is restricted in terms of resources and funding or if novel pathogens are not being routinel…	10.3947/ic.2019.51.Suppl1
Increased risk for autochthonous vector-borne infections transmitted by aedes albopictus in continental europe	2018	Eurosurveillance	Excluded	wrong population,background article	1560-7917	23	24	Gossner, C.M. and Ducheyne, E. and Schaffner, F.	https://www.embase.com/search/results?subaction=viewrecord&id=L622688164&from=export	English	Autochthonous outbreaks of chikungunya and dengue during the past decade showed that continental Europe is vulnerable to Aedes albopictus-borne infections. Ae. albopictus has spread geographically, resulting in more people exposed to risk. Timely application of adequate mosquito suppression measures may delay, or even prevent, the vector population from crossing the potential epidemic abundance t…	10.2807/1560-7917.ES.2018.23.24.1800268
The immune strategies of mosquito Aedes aegypti against microbial infection	2018	Developmental and Comparative Immunology	Excluded	wrong population,wrong study design	1879-0089	83		Wang, Y.-H. and Chang, M.-M. and Wang, X.-L. and Zheng, A.-H. and Zou, Z.	https://www.embase.com/search/results?subaction=viewrecord&id=L2000598912&from=export	English	Yellow fever mosquito Aedes aegypti transmits many devastating arthropod-borne viruses (arboviruses), such as dengue virus, yellow fever virus, Chikungunya virus, and Zika virus, which cause great concern to human health. Mosquito control is an effective method to block the spread of infectious diseases. Ae. aegypti uses its innate immune system to fight against arboviruses, parasites, and fungi.…	10.1016/j.dci.2017.12.001
Swat Team	2018	Texas medicine	Excluded	wrong study design	1938-3223	114	6	Price, S.	https://www.embase.com/search/results?subaction=viewrecord&id=L627531230&from=export	English	How is Texas coping with the deadly diseases that come from bugs?
Frequency and intensity of pyrethroid resistance through the CDC bottle bioassay and their association with the frequency of kdr mutations in Aedes aegypti (Diptera: Culicidae) from Mexico	2018	Pest management science	Excluded	wrong study design	1526-4998			Lopez-Monroy, B. and Gutierrez-Rodriguez, S.M. and Villanueva-Segura, O.K. and Ponce-Garcia, G. and Morales-Forcada, F. and Alvarez, L.C. and Flores, A.E.	https://www.embase.com/search/results?subaction=viewrecord&id=L643603800&from=export	English	BACKGROUND: The control of Aedes aegypti (L.), the main urban vector that causes arboviral diseases such as dengue, Chikungunya and Zika, has proved to be a challenge because of a rapid increase in insecticide resistance. Therefore, adequate monitoring of insecticide resistance is an essential element in the control of Ae. aegypti and the diseases it transmits. We estimated the frequency and inte…	10.1002/ps.4916
Quantification through TLC-densitometric analysis, repellency and anticholinesterase activity of the homemade extract of Indian cloves	2018	Biomedical Chromatography	Excluded	wrong study design	1099-0801	32	2	Affonso, R.S. and Lima, J.A. and Lessa, B.M. and Caetano, J.V.O. and Obara, M.T. and NÃ³brega, A.B. and Nepovimova, E. and Musilek, K. and Kuca, K. and Slana, G.B.C.A. and FranÃ§a, T.C.C.	https://www.embase.com/search/results?subaction=viewrecord&id=L618791691&from=export	English	The rise of the mosquitoes-transmitted diseases, like dengue, zika and chikungunya in Brazil in the last years has increased concerns on protection against mosquitoes bites. However, the prohibitive prices of the commercially available repellents for the majority of the Brazilian population has provoked a search for cheaper solutions, like the use of the homemade ethanolic extract of Indian clove…	10.1002/bmc.4096
Erratum: Spatial analysis of probable cases of dengue fever, chikungunya fever and zika virus infections in maranhao state, Brazil (Rev Inst Med Trop Sao Paulo. 2018;60:e62 )	2018	Revista do Instituto de Medicina Tropical de Sao Paulo	Excluded	wrong study design	1678-9946	60		Costa, S.D.S.B. and Branco, M.R.F.C. and Aquino Junior, J. and Rodrigues, Z.M.R. and Queiroz, R.C.S. and Araujo, A.S. and CÃ¢mara, A.P.B. and Dos Santos, P.S. and Pereira, E.D.A. and da Silva, M.D.S. and da Costa, F.R.V. and Dos Santos, A.V.D. and Medeiros, M.N.L. and AlcÃ¢ntara JÃºnior, J.O. and Vasconcelos, V.V. and Dos Santos, A.M. and da Silva, A.A.M.	https://www.embase.com/search/results?subaction=viewrecord&id=L2014871974&from=export	English	Figures 2 and 3 must be replaced by the following	10.1590/S1678-9946201860062ERR
High risk of dengue type 2 outbreak in French Polynesia, 2017	2017	Eurosurveillance	Excluded	wrong population	1560-7917	22	14	Aubry, M. and Teissier, Y. and Mapotoeke, M. and Teissier, A. and Giard, M. and Musso, D. and Cao-Lormeau, V.	https://www.embase.com/search/results?subaction=viewrecord&id=L615425761&from=export	English	In French Polynesia, the four serotypes of dengue virus (DENV-1 to -4) have caused 14 epidemics since the mid-1940s. From the end of 2016, an increasing number of Pacific Island Countries and Territories have reported DENV-2 outbreaks and in February 2017, DENV-2 infection was detected in French Polynesia in three travellers from Vanuatu. As DENV-2 has not been circulating in French Polynesia sin…	10.2807/1560-7917.ES.2017.22.14.30505
Virus-Based RNA silencing agents and virus-derived expression vectors as gene therapy vehicles	2017	Recent Patents on Biotechnology	Excluded	wrong population	2212-4012	11	2	Venkataraman, S. and Ahmad, T. and Abouhaidar, M.G. and Hefferon, K.L.	https://www.embase.com/search/results?subaction=viewrecord&id=L617472899&from=export	English	Background: In consideration of recent developments in understanding the genomics and proteomics of viruses, the use of viral DNA/RNA sequences as well as their gene expression schemes, have found new in-roads towards the prognosis and therapy of diseases. Correspondingly, the sphere of the patenting scenario has expanded significantly. Objectives: The current review addresses patented inventions…	10.2174/1872208311666170301103722
Serodiagnosis of Zika virus (ZIKV) infections by a novel NS1-based ELISA devoid of cross-reactivity with dengue virus antibodies: A multicohort study of assay performance, 2015 to 2016	2016	Eurosurveillance	Excluded	wrong population	1560-7917	21	50	Steinhagen, K. and Probst, C. and Radzimski, C. and Schmidt-Chanasit, J. and Emmerich, P. and Van Esbroeck, M. and Schinkel, J. and Grobusch, M.P. and Goorhuis, A. and Warnecke, J.M. and Lattwein, E. and Komorowski, L. and Deerberg, A. and Saschenbrecker, S. and StÃ¶cker, W. and Schlumberger, W.	https://www.embase.com/search/results?subaction=viewrecord&id=L613891485&from=export	English	Serological diagnosis of Zika virus (ZIKV) infections is challenging due to high cross-reactivity between flaviviruses. We evaluated the diagnostic performance of a novel anti-ZIKV ELISA based on recombinant ZIKV non-structural protein 1 (NS1). Assay sensitivity was examined using sera from 27 patients with reverse transcription (RT)-PCR-confirmed and 85 with suspected ZIKV infection. Specificity…	10.2807/1560-7917.ES.2016.21.50.30426
Indoor development of Aedes aegypti in Germany, 2016	2016	Eurosurveillance	Excluded	wrong population,wrong study design	1560-7917	21	47	Kampen, H. and Jansen, S. and Schmidt-Chanasit, J. and Walther, D.	https://www.embase.com/search/results?subaction=viewrecord&id=L613710236&from=export	English	In spring 2016, a German traveller returning from Martinique cultivated imported plant offsets in her home, and accidentally bred Aedes aegypti. Thirteen adult mosquito specimens submitted for identification and the traveller were tested for Zika, dengue and chikungunya virus infections, with negative results. The detection of Ae. aegypti by the â€˜Mueckenatlasâ€™ project demonstrates the value o…	10.2807/1560-7917.ES.2016.21.47.30407
Mosquito gut antiparasitic and antiviral immunity	2016	Developmental and Comparative Immunology	Excluded	wrong population	1879-0089	64		Saraiva, R.G. and Kang, S. and SimÃµes, M.L. and AnglerÃ³-RodrÃ­guez, Y.I. and Dimopoulos, G.	https://www.embase.com/search/results?subaction=viewrecord&id=L608330382&from=export	English	Mosquitoes are responsible for the transmission of diseases with a serious impact on global human health, such as malaria and dengue. All mosquito-transmitted pathogens complete part of their life cycle in the insect gut, where they are exposed to mosquito-encoded barriers and active factors that can limit their development. Here we present the current understanding of mosquito gut immunity again…	10.1016/j.dci.2016.01.015
West Nile virus transmission: Results from the integrated surveillance system in Italy, 2008 to 2015	2016	Eurosurveillance	Excluded	wrong population	1560-7917	21	37	Rizzo, C. and Napoli, C. and Venturi, G. and Pupella, S. and Lombardini, L. and Calistri, P. and Monaco, F. and Cagarelli, R. and Angelini, P. and Bellini, R. and Tamba, M. and Piatti, A. and Russo, F. and PalÃº, G. and Chiari, M. and Lavazza, A. and Bella, A. and Maraglino, F. and Parodi, P. and Cenci, C. and Costa, N. and Liumbruno, G.M. and Pezzotti, P. and Fortuna, C. and Fiorentini, C. and R…	https://www.embase.com/search/results?subaction=viewrecord&id=L612699464&from=export	English	In Italy a national Plan for the surveillance of imported and autochthonous human vector-borne diseases (chikungunya, dengue, Zika virus disease and West Nile virus (WNV) disease) that integrates human and veterinary (animals and vectors) surveillance, is issued and revised annually according with the observed epidemiological changes. Here we describe results of the WNV integrated veterinary and …	10.2807/1560-7917.ES.2016.21.37.30340
Global distribution and environmental suitability for chikungunya virus, 1952 to 2015	2016	Eurosurveillance	Excluded	wrong population,wrong study design	1560-7917	21	20	Nsoesie, E.O. and Kraemer, M.U.G. and Golding, N. and Pigott, D.M. and Brady, O.J. and Moyes, C.L. and Johansson, M.A. and Gething, P.W. and Velayudhan, R. and Khan, K. and Hay, S.I. and Brownstein, J.S.	https://www.embase.com/search/results?subaction=viewrecord&id=L610499009&from=export	English	Chikungunya fever is an acute febrile illness caused by the chikungunya virus (CHIKV), which is transmitted to humans by Aedes mosquitoes. Although chikungunya fever is rarely fatal, patients can experience debilitating symptoms that last from months to years. Here we comprehensively assess the global distribution of chikungunya and produce high-resolution maps, using an established modelling fra…	10.2807/1560-7917.ES.2016.21.20.30234
Zika virus infection in a traveller returning to europe from Brazil, march 2015	2015	Eurosurveillance	Excluded	wrong population,wrong study design	1560-7917	20	23	Zammarchi, L. and Tappe, D. and Fortuna, C. and Remoli, M.E. and GÃ¼nther, S. and Venturi, G. and Bartoloni, A. and Schmidt-Chanasit, J.	https://www.embase.com/search/results?subaction=viewrecord&id=L605002071&from=export	English	We report a case of laboratory-confirmed Zika virus infection imported into Europe from the Americas. The patient developed fever, rash, and oedema of hands and feet after returning to Italy from Brazil in late March 2015. The case highlights that, together with chikungunya virus and dengue virus, three major arboviruses are now co-circulating in Brazil. These arboviruses represent a burden for t…	10.2807/1560-7917.ES2015.20.23.21153
Chikungunya viruses that escape monoclonal antibody therapy are clinically attenuated, stable, and not purified in mosquitoes	2014	Journal of Virology	Excluded	wrong study design	1098-5514	88	15	Pal, P. and Fox, J.M. and Hawman, D.W. and Huang, Y.-J.S. and Messaoudi, I. and Kreklywich, C. and Denton, M. and Legasse, A.W. and Smith, P.P. and Johnson, S. and Axthelm, M.K. and Vanlandingham, D.L. and Streblow, D.N. and Higgs, S. and Morrison, T.E. and Diamond, M.S.	https://www.embase.com/search/results?subaction=viewrecord&id=L373474685&from=export	English	Chikungunya virus (CHIKV) is a reemerging mosquito-transmitted alphavirus that causes epidemics of debilitating polyarthritis in humans. A prior study identified two anti-CHIKV monoclonal antibodies ([MAbs] CHK-152 and CHK-166) against the E2 and E1 structural proteins, which had therapeutic efficacy in immunocompetent and immunocompromised mice. Combination MAb therapy was required as administra…	10.1128/JVI.01032-14
Local and regional spread of chikungunya fever in the Americas	2014	Eurosurveillance	Excluded	wrong outcome	1560-7917	19	28	Cauchemez, S. and Ledrans, M. and Poletto, C. and Quenel, P. and de Valk, H. and Colizza, V. and BoÃ«lle, P.Y.	https://www.embase.com/search/results?subaction=viewrecord&id=L605345720&from=export	English	Chikungunya fever (CHIKV), a viral disease transmitted by mosquitoes, is currently affecting several areas in the Caribbean. The vector is found in the Americas from southern Florida to Brazil, and the Caribbean is a highly connected region in terms of population movements. There is therefore a significant risk for the epidemic to quickly expand to a wide area in the Americas. Here, we describe t…	10.2807/1560-7917.ES2014.19.28.20854
Dengue virus serotype 4 and Chikungunya virus coinfection in a traveller returning from Luanda, Angola, January 2014	2014	Eurosurveillance	Excluded	wrong study design	1560-7917	19	10	Parreira, R. and Centeno-Lima, S. and Lopes, A. and Portugal-Calisto, D. and Constantino, A. and Nina, J.	https://www.embase.com/search/results?subaction=viewrecord&id=L372620845&from=export	English	A concurrent dengue virus serotype 4 and chikungunya virus infection was detected in a woman in her early 50s returning to Portugal from Luanda, Angola, in January 2014. The clinical, laboratory and molecular findings, involving phylogenetic analyses of partial viral genomic sequences amplified by RT-PCR, are described. Although the circulation of both dengue and chikungunya viruses in Angola has…	10.2807/1560-7917.ES2014.19.10.20730
Chikungunya outbreak in the Caribbean region, December 2013 to March 2014, and the significance for Europe	2014	Eurosurveillance	Excluded	wrong study design	1560-7917	19	13	Van Bortel, W. and Dorleans, F. and Rosine, J. and Blateau, A. and Rousseau, D. and Matheus, S. and Leparc-Goffart, I. and Flusin, O. and Prat, C.M. and CÃ©saire, R. and Najioullah, F. and Ardillon, V. and Balleydier, E. and Carvalho, L. and LemaÃ®tre, A. and NoÃ«l, H. and Servas, V. and Six, C. and Zurbaran, M. and LÃ©on, L. and Guinard, A. and van den Kerkhof, J. and Henry, M. and Fanoy, E. and…	https://www.embase.com/search/results?subaction=viewrecord&id=L372788393&from=export	English	On 6 December 2013, two laboratory-confirmed cases of chikungunya without a travel history were reported on the French part of the Caribbean island of Saint Martin, indicating the start of the first documented outbreak of chikungunya in the Americas. Since this report, the virus spread to several Caribbean islands and French Guiana, and between 6 December 2013 and 27 March 2014 more than 17,000 s…	10.2807/1560-7917.ES2014.19.13.20759
Studying the immune response to human viral infections using zebrafish	2014	Developmental and Comparative Immunology	Excluded	wrong population,wrong study design	0145-305X	46	1	Goody, M.F. and Sullivan, C. and Kim, C.H.	https://www.embase.com/search/results?subaction=viewrecord&id=L53106327&from=export	English	Humans and viruses have a long co-evolutionary history. Viral illnesses have and will continue to shape human history: from smallpox, to influenza, to HIV, and beyond. Animal models of human viral illnesses are needed in order to generate safe and effective antiviral medicines, adjuvant therapies, and vaccines. These animal models must support the replication of human viruses, recapitulate aspect…	10.1016/j.dci.2014.03.025
Epidemiology, surveillance and control of infectious diseases in the European overseas countries and territories, 2011	2011	Eurosurveillance	Excluded	wrong population	1560-7917	16	29	Jones, J. and Gastellu-Etchegorry, M. and Stenz, F.K. and Baudon, C. and Bloem, S.J. and Bondonneau, M. and Cohuet, S. and Diggle, R. and Ewing, R.W. and Gerstenbluth, I. and Grangeon, J.P. and Kumar Alla, K. and Lajoinie, G. and Tromp, M. and Tumahai, T. and Yvon, J.F. and Swaan, C.M. and Gossner, C.M.	https://www.embase.com/search/results?subaction=viewrecord&id=L362270316&from=export	English	The 25 European overseas countries and territories (OCTs) are closely associated with the European Union (EU) through the four related UE Member States: Denmark, France, the Netherlands and the United Kingdom. In 2008 and 2009, these four EU Member States, in association with the European Centre for Disease Prevention and Control (ECDC), reviewed the OCTs' needs, with the objectives of documentin…
CHIKV infection drives shifts in the gastrointestinal microbiome and metabolites in rhesus monkeys	2024	Microbiome	Excluded	wrong population,wrong study design	2049-2618	12	1	Chen, H. and Shi, J. and Tang, C. and Xu, J. and Li, B. and Wang, J. and Zhou, Y. and Yang, Y. and Yang, H. and Huang, Q. and Yu, W. and Wang, H. and Wu, D. and Hu, Y. and Zhou, H. and Sun, Q. and Lu, S.	https://www.embase.com/search/results?subaction=viewrecord&id=L2031218314&from=export	English	Background: Many studies have demonstrated the association between intestinal microbiota and joint diseases. The â€œgut-joint axisâ€ also has potential roles in chikungunya virus (CHIKV) infection. Pro-inflammatory arthritis after CHIKV infection might disrupt host homeostasis and lead to dysbacteriosis. This study investigated the characteristics of fecal and gut microbiota, intestinal metaboli…	10.1186/s40168-024-01895-w
Assessing pyrethroid resistance in Aedes aegypti from Cordoba Colombia: Implications of kdr mutations	2024	PLoS ONE	Excluded	wrong outcome,wrong study design	1932-6203	19	8	Atenciaâ€“Pineda, M.C. and Diaz-Ortiz, D. and Parejaâ€“Loaiza, P. and GarcÃ­aâ€“Leal, J. and Hoyosâ€“LÃ³pez, R. and CalderÃ³nâ€“Rangel, A. and Fragozo-Castilla, P. and Pacheco-Lugo, L. and Flores, A.E. and Maestreâ€“Serrano, R.	https://www.embase.com/search/results?subaction=viewrecord&id=L2034190418&from=export	English	Resistance to insecticides is one of the great challenges that vector control programs must face. The constant use of pyrethroid-type insecticides worldwide has caused selection pressure in populations of the Aedes aegypti vector, which has promoted the emergence of resistant populations. The resistance mechanism to pyrethroid insecticides most studied to date is target-site mutations that desens…	10.1371/journal.pone.0309201
Climate Change and Meningoencephalitis in the Americas: A Brewing Storm	2024	Current Infectious Disease Reports	Excluded	wrong population,wrong study design	1534-3146	26	7	Dionne, E. and Machiavello Roman, F. and Farhadian, S.	https://www.embase.com/search/results?subaction=viewrecord&id=L2030036021&from=export	English	Purpose of Review: Climate change has significantly impacted the ecological interactions between pathogens, vectors and human populations. Regional variations in temperature and precipitation patterns have shifted the geographic spread and seasonality of infectious diseases. Cases of meningoencephalitis, in particular those caused by vector-borne infections, are likewise expected to display chang…	10.1007/s11908-024-00843-x
Clinical characteristics of enteric fever and performance of TUBEX TF IgM test in Indonesian hospitals	2024	PLoS Neglected Tropical Diseases	Excluded	wrong population,wrong study design	1935-2735	18	7	Nurmawati, S. and Alam, A. and Djauhari, H. and Merati, T.P. and Sudarmono, P. and Setiawaty, V. and Arlinda, D. and Sugiyono, R.I. and Arief, M. and Hadi, U. and Aman, A.T. and Lokida, D. and Gasem, M.H. and Tjitra, E. and Liang, C.J. and Neal, A. and Kosasih, H. and Karyana, M. and Lau, C.-Y. and Alisjahbana, B.	https://www.embase.com/search/results?subaction=viewrecord&id=L2030476189&from=export	English	Background Accurate diagnosis of enteric fever is challenging, particularly in low-and middle-income countries, due to the overlap of clinical and laboratory features with other pathogens. To better understand the difficulties in enteric fever diagnosis, we evaluated the characteristics of patients clinically diagnosed with enteric fever and the real-world performance of TUBEX TF, one of the most…	10.1371/journal.pntd.0011848
A recombinant CHIKV-NLuc virus identifies chondrocytes as target of Chikungunya virus in a immunocompetent mouse model	2024	bioRxiv	Excluded	wrong study design	2692-8205			Legros, V. and Belarbi, E. and Jeannin, P. and KÃ¼mmerer, B. and Hardy, D. and DesprÃ¨s, P. and Gessain, A. and Roques, P. and Ceccaldi, P.-E. and Choumet, V.	https://www.embase.com/search/results?subaction=viewrecord&id=L2032806904&from=export	English	First isolated in 1953 in Tanzania, the arthritogenic Chikungunya virus (CHIKV) reemerged globally in 2005, leading to widespread outbreaks. Unlike other arboviruses, CHIKV predominantly induces symptomatic infections (72-96%), marked by fever, myalgia, polyarthralgia, and rash. Although rarely fatal, atypical forms such as encephalopathies can occur. Notably, 75.4% of patients experience persist…	10.1101/2024.05.20.594924
Autochtonal case of chronic, unifocal, pulmonary paracoccidioidomycosis with methotrexate use, in Salvador â€’ Brazil	2024	Brazilian Journal of Infectious Diseases	Excluded	wrong study design	1678-4391	28	3	Franco, P.D.A. and AraÃºjo Neto, C.A.D. and da Silva, S.R.L. and Coelho Filho, J.C. and Brites, C. and Pereira-Silva, J.L.	https://www.embase.com/search/results?subaction=viewrecord&id=L2032759790&from=export	English	We report an autochthonous case of mild unifocal chronic pulmonary paracoccidioidomycosis in a 48-year-old previously healthy woman with no history of possible environmental exposures in endemic rural areas, supposedly resulting from reactivation of a latent pulmonary focus secondary to the use of methotrexate for the control of Chikungunya arthropathy. Laboratory investigation ruled out other im…	10.1016/j.bjid.2024.103768
All That Tingles: A Case of Progressive Paralysis and Fatal Pulmonary Embolism	2024	American Journal of Respiratory and Critical Care Medicine	Excluded	wrong study design	1073-449X	209		Patel, S.G. and Casasola, M. and Hussain, S.	https://www.embase.com/search/results?subaction=viewrecord&id=L644437841&from=export	English	Background: Guillain-BarrÃ© syndrome (GBS) is an autoimmune disorder characterized by rapidonset muscle weakness, often triggered by infections. This case aims to emphasize the importance of maintaining a broad differential when pursuing etiologic testing. Case summary: A 41-year-old male with recent travel to Brazil presented with bilateral upper extremity paresthesia following two days of night…
An Overview of Different Control Methods of Invasive Aedes Aegypti and Aedes Albopictus	2024	Journal of Mazandaran University of Medical Sciences	Excluded	wrong population,wrong study design	1735-9260	34	232	Fazeli-Dinan, M. and Nikookar, S.H. and Azarnoosh, M. and Jafari, A. and Daneshpour, E. and Enayati, A. and Zaim, M.	https://www.embase.com/search/results?subaction=viewrecord&id=L2029282275&from=export	Persian	Background and purpose: Aedes mosquitoes, especially Aedes aegypti and A. albopictus, due to their special biological and ecological characteristics, have high adaptability and establishment power in different weather conditions, including Iran, and for this reason, they are called invasive mosquitoes. These mosquitoes, which are known as a serious problem for human health, are very important in …
Assessment of long-term safety and efficacy of Dupilumab therapy in patients with moderate-to-severe atopic dermatitithe UAE: A real-life observational study	2024	Pharmacy Practice	Excluded	wrong outcome,wrong population,wrong study design	1886-3655	22	2	Abdulwahhab, W.S. and Zainalabdin, S. and Al-Areqi, N. and Amrane, I. and Alhashmi, A. and Aburuz, O. and Akour, A. and Beiram, R. and Aburuz, S.	https://www.embase.com/search/results?subaction=viewrecord&id=L2029858613&from=export	English	Background: Atopic Dermatitis (AD) is a chronic relapsing and remitting inflammatory skin disease characterized primarily scaly, pruritic, and erythematous skin lesions, all of which can have a profound negative impact on a patientâ€™s quality of life. Dupilumab, is currently used for treating moderate-to-severe AD with promising efficacy and safety outcomes, however, limited data about long-term…	10.18549/PharmPract.2024.2.2947
Climate Change and Children's Health: Building a Healthy Future for Every Child	2024	Pediatrics	Excluded	wrong outcome,wrong study design	1098-4275	153	3	Ahdoot, S. and Baum, C.R. and Cataletto, M.B. and Hogan, P. and Wu, C.B. and Bernstein, A. and Bole, A. and Balk, S.J. and Byron, L.G. and Huerta-MontaÃ±ez, G.M. and Landrigan, P.J. and Marcus, S.M. and Nerlinger, A.L. and Patel, L.H. and Philipsborn, R. and Woolf, A.D. and Zajac, L. and Gray, K.A. and Briskin, J. and DeNicola, N.G. and Karwowski, C.D.R.M. and Ward, M.H. and Spire, P. and Krug, S…	https://www.embase.com/search/results?subaction=viewrecord&id=L2030766786&from=export	English	The warming of our planet matters to every child. Driven by fossil fuelgenerated greenhouse gas emissions, climate conditions stable since the founding of modern pediatrics in the mid-nineteenth century have shifted, and old certainties are falling away. Children's physical and mental health are threatened by climate change through its effects on temperature, precipitation, and extreme weather; e…	10.1542/peds.2023-065504
Building Research Capacity in Low- and Middle-Income Countries and Pandemic Preparedness: Lessons Learned and Future Directions	2024	American Journal of Tropical Medicine and Hygiene	Excluded	wrong study design	1476-1645	110	3	Kilmarx, P.H. and Goraleski, K.A. and Khan, E. and Lindo, J.F. and Saravia, N.G.	https://www.embase.com/search/results?subaction=viewrecord&id=L2031835433&from=export	English	Research capacity is a critical component of pandemic preparedness, as highlighted by the challenges faced during the Ebola outbreak in West Africa. Recent global initiatives, such as the Research & Development Task Force of the Global Health Security Agenda and the World Health Assembly's resolution on strengthening clinical trials, emphasize the need for robust research capabilities. This Persp…	10.4269/ajtmh.23-0675
Chikungunya Virus Release is Reduced by TIM-1 Receptors Through Binding of Envelope Phosphatidylserine	2024	bioRxiv	Excluded	wrong population,wrong study design	2692-8205			Reyes Ballista, J.M. and Hoover, A.J. and Noble, J.T. and Acciani, M.D. and Miazgowicz, K.L. and Harrison, S.A. and Tabscott, G.A.L. and Duncan, A. and Barnes, D.N. and Jimenez, A.R. and Brindley, M.A.	https://www.embase.com/search/results?subaction=viewrecord&id=L2030271273&from=export	English	T-cell immunoglobin and mucin domain protein-1 (TIM-1) mediates entry of Chikungunya virus (CHIKV) into some mammalian cells through the interaction with envelope phospholipids. While this interaction enhances entry, TIM has been shown to tether newly formed HIV and Ebola virus particles, limiting their efficient release. In this study, we investigate the ability of surface receptors such as TIM-…	10.1101/2024.01.25.577233
Aedes albopictus in a recently invaded area in Spain: effects of trap type, locality, and season on mosquito captures	2024	Scientific reports	Excluded	wrong population,wrong study design	2045-2322	14	1	Garrido, M. and Veiga, J. and GarrigÃ³s, M. and Morales-Yuste, M. and Recuero-Gil, J. and MartÃ­nez-de la Puente, J.	https://www.embase.com/search/results?subaction=viewrecord&id=L643331513&from=export	English	Mosquitoes are primary vectors of pathogens impacting humans, wildlife, and livestock. Among them, the Asian tiger mosquito, Aedes albopictus, stands out as an invasive species with a global distribution, having established populations on every continent except Antarctica. Recent findings incriminate Ae. albopictus in the local transmission of several pathogens causing human diseases, including d…	10.1038/s41598-024-52040-4
CDKL5 regulates p62-mediated selective autophagy and confers protection against neurotropic viruses	2024	Journal of Clinical Investigation	Excluded	wrong study design	1558-8238	134	1	Thinwa, J.W. and Zou, Z. and Parks, E. and Sebti, S. and Hui, K. and Wei, Y. and Goodarzi, M. and Singh, V. and Urquhart, G. and Jewell, J.L. and Pfeiffer, J.K. and Levine, B. and Reese, T.A. and Shiloh, M.U.	https://www.embase.com/search/results?subaction=viewrecord&id=L2029490153&from=export	English	Virophagy, the selective autophagosomal engulfment and lysosomal degradation of viral components, is crucial for neuronal cell survival and antiviral immunity. However, the mechanisms leading to viral antigen recognition and capture by autophagic machinery remain poorly understood. Here, we identified cyclin-dependent kinaseâ€“like 5 (CDKL5), known to function in neurodevelopment, as an essential…	10.1172/JCI168544
Capsid protein mediated evasion of IRAK1-dependent signalling is essential to Sindbis virus neuroinvasion and virulence in mice	2024	Emerging Microbes and Infections	Excluded	wrong study design	2222-1751	13	1	Landers, V.D. and Thomas, M. and Isom, C.M. and Karki, D. and Sokoloski, K.J.	https://www.embase.com/search/results?subaction=viewrecord&id=L2027787198&from=export	English	Alphaviruses are arthropod-borne, single-stranded positive-sense RNA viruses that are recognized as rapidly emerging pathogens. Despite being exquisitely sensitive to the effects of the innate immune response alphaviruses can readily replicate, disseminate, and induce pathogenesis in immunologically competent hosts. Nonetheless, how alphaviruses evade the induction of an innate immune response pr…	10.1080/22221751.2023.2300452
Atypical clinical presentation of chikungunya fever in critical care	2024	Medicina (Argentina)	Excluded	wrong study design	1669-9106	84	1	Lamberto, Y. and Saul, P. and Caceres, S. and Cunto, M.S. and Chediack, V. and Cunto, E.	https://www.embase.com/search/results?subaction=viewrecord&id=L2028035075&from=export	Spanish	Chikungunya virus is an Alphavirus, it belongs to the family Togaviridae and is transmitted by mos-quitoes. It was first described during an outbreak in Southern Tanzania in 1952. It generally causes a febrile syndrome, accompanied by joint pain and arthritis, which is often debilitating and may persist for months or years. Its overall fatality rate is not high, around 0.1%. Atypical and severe c…
Balancing functions of regulatory T cells in mosquito-borne viral infections	2024	Emerging Microbes and Infections	Excluded	wrong study design	2222-1751	13	1	Sann, S. and Kleinewietfeld, M. and Cantaert, T.	https://www.embase.com/search/results?subaction=viewrecord&id=L2028065013&from=export	English	Mosquito-borne viral infections are on the rise worldwide and can lead to severe symptoms such as haemorrhage, encephalitis, arthritis or microcephaly. A protective immune response following mosquito-borne viral infections requires the generation of a controlled and balanced immune response leading to viral clearance without immunopathology. Here, regulatory T cells play a central role in restori…	10.1080/22221751.2024.2304061
Chikungunya virus infection in human microglial C20 cells induces mitochondria-mediated apoptosis	2024	Frontiers in Cellular and Infection Microbiology	Excluded	wrong study design	2235-2988	14		Kumar, N. and Santhoshkumar, R. and Venkataswamy, M.M.	https://www.embase.com/search/results?subaction=viewrecord&id=L2029723426&from=export	English	Introduction: Chikungunya virus (CHIKV) infection is associated with acute clinical manifestations and chronic joint inflammation. CHIKV has emerged as a significant causative agent of central nervous system (CNS) complications, including encephalitis and related sequelae. Microglial cells, crucial for immune responses and tissue repair in the CNS, play a vital role in the host response to viral …	10.3389/fcimb.2024.1380736
A Study of Scrub Typhus in a Tertiary Care Hospital in the Southern Region of Rajasthan, India	2024	International Journal of Pharmaceutical and Clinical Research	Excluded	wrong population	0975-1556	16	6	Sharma, R. and Saran, S. and Tomar, J. and Datta, S.K. and Devjibhai, N.A.K.	https://www.embase.com/search/results?subaction=viewrecord&id=L2030044976&from=export	English	Background: Scrub typhus is a zoonotic rickettsial infection caused by an intracellular gram negative bacterium Orientia tsutsugamushi, transmitted through bites of larval leptotrombiculid mites. The nonspecific clinical presentations, including fever, rash, headache, nausea, vomiting, and thrombocytopenia, pose a significant diagnostic challenge due to overlapping symptoms with other infections …
A Systematic Review of Disparities in Risk for Neglected Infections of Poverty in the United States	2023	Current Tropical Medicine Reports	Excluded	{"Sara"=>["Not sure if it includes chick?"]}	2196-3045	10	4	Singer, R. and Radcliffe, R.	https://www.embase.com/search/results?subaction=viewrecord&id=L2025795033&from=export	English	Purpose of Review: This review aims to identify and characterize which neglected infections of poverty (NIPs) represent a public health risk in the United States (US) and describe the health disparities these NIPs represent within the US population. Another aim of this review is to describe public health surveillance for NIPs in the US, including potential gaps in surveillance, and suggest action…	10.1007/s40475-023-00298-5
Antibiotic Stewardship Practices in hospitalized patients with Dengue in South India	2023	Open Forum Infectious Diseases	Excluded	wrong population,wrong study design	2328-8957	10		Balasubramaniam, A. and Dorairajan, S. and Chellapandian, Y.	https://www.embase.com/search/results?subaction=viewrecord&id=L643250653&from=export	English	Background. Antibiotics are commonly prescribed for upper respiratory viral infections, including COVID-19 infections worldwide. However, in the developing world, tropical viral infections like dengue, chikungunya, and zika are common causes of hospitalization throughout the year. But antibiotic prescribing behaviors for these infections were not studied well. Here, we are reporting the antibioti…	10.1093/ofid/ofad500.692
An emerging clade of Chikungunya West African genotype discovered in real-time during 2023 outbreak in Senegal	2023	medRxiv	Excluded	wrong study design				Padane, A. and Tegally, H. and Ramphal, Y. and Seyni, N. and Sarr, M. and Diop, M.M. and Diedhiou, C.K. and Mboup, A. and Diouf, N.D. and SouarÃ©, A. and Diagne, N.D. and Aza-Gnandji, M. and Dabo, N.A. and Dia, Y.A. and Diaw, N.A. and Leye, N. and Diaw, P.A. and Ahouidi, A. and CissÃ©, B. and Diallo, A.S. and Diop, O. and Diallo, A.A. and Ndoye, S. and Sanko, T.J. and Baxter, C. and Wilkinson, E.…	https://www.embase.com/search/results?subaction=viewrecord&id=L2028779047&from=export	English	Chikungunya (CHIKV) is a re-emerging endemic arbovirus in West Africa. Since July 2023, Senegal and Burkina Faso have been experiencing an ongoing outbreak, with over 300 confirmed cases detected so far in the regions of KÃ©dougou and Tambacounda in Senegal, the largest recorded outbreak yet. CHIKV is typically maintained in a sylvatic cycle in Senegal but its evolution and factors contributing t…	10.1101/2023.11.14.23298527
Central nervous system infection in a pediatric population in West Java	2023	PLoS Neglected Tropical Diseases	Excluded	wrong outcome,wrong population	1935-2735	17	11	Alisjahbana, D.H. and Nurmawati, S. and Milanti, M. and Djauhari, H. and Ledermann, J.P. and Antonjaya, U. and Dewi, Y.P. and Johar, E. and Wiyatno, A. and Yus Sriyani, I. and Alisjahbana, B. and Safari, D. and Myint, K.S.A. and Powers, A.M. and Hakim, D.D.L.	https://www.embase.com/search/results?subaction=viewrecord&id=L2026811153&from=export	English	Central nervous system (CNS) viral infections are critical causes of morbidity and mortality in children; however, comprehensive data on etiology is lacking in developing countries such as Indonesia. To study the etiology of CNS infections in a pediatric population, 50 children admitted to two hospitals in Bandung, West Java, during 2017â€“2018 were enrolled in a CNS infection study. Cerebrospina…	10.1371/journal.pntd.0011769
Assessment of The Broad-Spectrum Host Targeting Antiviral Efficacy of Halofuginone Hydrobromide in Human Airway, Intestinal and Brain Organoid Models	2023	bioRxiv	Excluded	wrong population,wrong study design	2692-8205			GarcÃ­a-RodrÃ­guez, I. and Moreni, G. and Capendale, P.E. and Mulder, L. and Aknouch, I. and de SÃ¡, R.V. and Johanneson, N. and Freeze, E. and van Eijk, H. and Koen, G. and Wolthers, K. and Pajkrt, D. and Sridhar, A. and Calitz, C.	https://www.embase.com/search/results?subaction=viewrecord&id=L2028993340&from=export	English	Halofuginone hydrobromide has shown potent antiviral efficacy against a variety of viruses such as SARS-CoV-2, dengue, or chikungunya virus, and has, therefore, been hypothesized to have broad-spectrum antiviral activity. In this paper, we tested this broad-spectrum antiviral activity of Halofuginone hydrobomide against viruses from different families (Picornaviridae, Herpesviridae, Orthomyxoviri…	10.1101/2023.11.01.565121
Arginase deficiency masked by cerebral palsy and coagulopathyâ€”Three varied presentations of Latin American origin	2023	JIMD Reports	Excluded	wrong population	2192-8312	64	6	Mills, S.L. and Roberts, P. and Ashfaq, M. and Leal, K. and Northrup, H. and Brown, D.L. and Rodriguez-Buritica, D. and Farach, L.S.	https://www.embase.com/search/results?subaction=viewrecord&id=L642739134&from=export	English	Arginase deficiency (ARG1-D) is an autosomal recessive inborn error of metabolism that is often misdiagnosed. Classic presentation of ARG1-D includes progressive symptoms of spasticity, delayed development, cognitive impairment, protein avoidance, and seizures. Patients who present atypically may evade diagnosis and require a thoughtful diagnostic workup. Here, we discuss three females of Latin A…	10.1002/jmd2.12397
Aedes aegypti in Maryland: The need for elevated vector surveillance at the face of a dynamic climate	2023	bioRxiv	Excluded	wrong population,wrong study design	2692-8205			Faiman, R. and Goodwin, A. and Cave-Stevens, J. and Schultz, A. and Brey, J. and Ford, T.	https://www.embase.com/search/results?subaction=viewrecord&id=L2028427584&from=export	English	We report the collection of three Aedes aegypti adult female mosquitoes in a Rockville, Maryland backyard in late July, 2023, followed by the emergence of 15 adults collected as larvae in a residential backyard in Baltimore, Maryland in mid-September, 2023. Aedes aegypti is a species primarily associated with tropical and subtropical regions, known for its significance as a vector of arboviruses,…	10.1101/2023.10.02.560479
ARCA: the interactive database for arbovirus reported cases in the Americas	2023	BMC bioinformatics	Excluded	wrong population,wrong study design	1471-2105	24	1	Meneses, M.V. and Riva, A. and Salemi, M. and Mavian, C.	https://www.embase.com/search/results?subaction=viewrecord&id=L642056110&from=export	English	BACKGROUND: Accurate case report data are essential to understand arbovirus dynamics, including spread and evolution of arboviruses such as Zika, dengue and chikungunya viruses. Giving the multi-country nature of arbovirus epidemics in the Americas, these data are not often accessible or are reported at different time scales (weekly, monthly) from different sources. RESULTS: We developed a public…	10.1186/s12859-023-05433-7
Alphavirus-induced transcriptional and translational shutoffs play major roles in blocking the formation of stress granules	2023	bioRxiv	Excluded	wrong study design	2692-8205			Palchevska, O. and Dominguez, F. and Frolova, E.I. and Frolov, I.	https://www.embase.com/search/results?subaction=viewrecord&id=L2026319780&from=export	English	Alphavirus infections cause multiple alterations in the intracellular environment that can have both positive and negative effects on viral replication. The Old World alphaviruses, such as Sindbis (SINV), chikungunya (CHIKV), and Semliki Forest viruses, hinder the ability of vertebrate cells to form stress granules (SGs). Previously, this inhibitory function was attributed to the hypervariable do…	10.1101/2023.07.05.547824
Antiviral and Immunomodulatory Activities of Clinacanthus nutans (Burm. f.) Lindau	2023	International Journal of Molecular Sciences	Excluded	wrong population,wrong study design	1422-0067	24	13	Lin, C.-M. and Chen, H.-H. and Lung, C.-W. and Chen, H.-J.	https://www.embase.com/search/results?subaction=viewrecord&id=L2024415098&from=export	English	Clinacanthus nutans (Burm. f.) Lindau has been used as a traditional herbal medicine for treating snake bites, scalds, burns, and viral and bacterial infections. It has been attracting an increasing amount of attention because of its biological activities, including its antidiabetic, antioxidant, antibacterial, anticancer, anti-inflammatory, antiviral, and immunoregulatory activities. Here, we co…	10.3390/ijms241310789
BLOOD DONOR DEFERRAL PATTERN AT TERTIARY CARE TEACHING INSTITUTE IN WESTERN UTTAR PRADESH, INDIA	2023	Journal of Population Therapeutics and Clinical Pharmacology	Excluded	wrong study design	2561-8741	30	17	Singh, J.R. and Husain, S. and Singh, A. and Singh, S. and Giri, V.P.	https://www.embase.com/search/results?subaction=viewrecord&id=L2025770441&from=export	English	Introduction: Blood donor deferral is the fundamental component of blood donation systems worldwide, ensuring the safety of the blood supply and the health of donors and recipients. This practice involves an individual's temporary and permanent deferral from donating blood based on specific criteria. Knowing these causes of temporary and permanent deferrals in our region helps guide these deferre…	10.53555/jptcp.v30i17.2693
A ticket to ride: genetic structure and kdr mutations in Aedes aegypti populations along a road crossing the Amazon Rainforest in AmapÃ¡ State, Brazil	2023	bioRxiv	Excluded	wrong population,wrong study design	2692-8205			Souza, B.S. and Lima, L.F. and Galardo, A.K.R. and Corbel, V. and Lima, J.B.P. and Martins, A.J.	https://www.embase.com/search/results?subaction=viewrecord&id=L2025673583&from=export	English	Insecticide resistance in Aedes aegypti is a major threat to the control of this mosquito species that transmits viruses that cause diseases like dengue, Zika, and chikungunya. One type of resistance is caused by alterations in the NaV gene, known as kdr mutations. In Brazil, different kdr haplotypes are present in Ae. aegypti and they may impede vector control operations based on pyrethroids. Al…	10.1101/2023.06.05.543667
Aedes aegypti and Ae. albopictus (Diptera: Culicidae) ecology, biology, behaviour, and implications on arbovirus transmission in Thailand: Review	2023	One Health	Excluded	wrong population,wrong study design	2352-7714	16		Ahebwa, A. and Hii, J. and Neoh, K.-B. and Chareonviriyaphap, T.	https://www.embase.com/search/results?subaction=viewrecord&id=L2024270050&from=export	English	Aedes aegypti and Ae. albopictus (Aedes) transmit highly pathogenic viruses such as dengue, chikungunya, yellow fever, and Zika which can cause life-threatening diseases in humans. They are the most important vectors of arboviruses in Thailand. Their vectorial capacity (VC) is highly complex mainly due to the interplay between biotic and abiotic factors that vary in time and space. A literature s…	10.1016/j.onehlt.2023.100555
Climate change and vector-borne diseases: a multi-omics approach of temperature-induced changes in the mosquito	2023	Journal of Travel Medicine	Excluded	wrong outcome,wrong population	1708-8305	30	4	Bellone, R. and Lechat, P. and Mousson, L. and Gilbart, V. and Piorkowski, G. and Bohers, C. and Merits, A. and Kornobis, E. and Reveillaud, J. and Paupy, C. and Vazeille, M. and Martinet, J.-P. and Madec, Y. and De Lamballerie, X. and Dauga, C. and Failloux, A.-B.	https://www.embase.com/search/results?subaction=viewrecord&id=L2025509707&from=export	English	Background: Climate change and globalization contribute to the expansion of mosquito vectors and their associated pathogens. Long spared, temperate regions have had to deal with the emergence of arboviruses traditionally confined to tropical regions. Chikungunya virus (CHIKV) was reported for the first time in Europe in 2007, causing a localized outbreak in Italy, which then recurred repeatedly o…	10.1093/jtm/taad062
Chikungunya Virus replicates in the human testis and transiently decreases testosterone production in infected men	2023	Virologie	Excluded	wrong outcome	1950-6961	27	3	Ciesielski, V. and Cartron, M. and Houzet, L. and Kuassivi, N.O. and Abiven, H. and Guillou, Y.-M. and Roques, P. and CabiÃ©, A. and Plotton, I. and MahÃ©-Poiron, D. and Dejucq-Rainsford, N.	https://www.embase.com/search/results?subaction=viewrecord&id=L2026465035&from=export	French		10.1684/vir.2023.1007
Climate Change and Travel: Harmonizing to Abate Impact	2023	Current Infectious Disease Reports	Excluded	wrong population,wrong study design	1534-3146	25	4	Khatib, A.N.	https://www.embase.com/search/results?subaction=viewrecord&id=L2021896477&from=export	English	Purpose of Review: With climate change being the single biggest health threat facing humanity, this review aims to identify the climate-sensitive health risks to the traveler and to recognize the role that travel plays in contributing to the detrimental effects of climate change. With this understanding, adaptations for transformational action can be made. Recent Findings: Travel and tourism, inc…	10.1007/s11908-023-00799-4
An 11-point time course midgut transcriptome across 72 h after blood feeding provides detailed temporal resolution of transcript expression in the arbovirus vector, Aedes aegypti	2023	bioRxiv	Excluded	wrong population,wrong study design	2692-8205			Tsujimoto, H. and Adelman, Z.N.	https://www.embase.com/search/results?subaction=viewrecord&id=L2024392700&from=export	English	As the major vector for dengue, Zika, yellow fever, and chikungunya viruses, the mosquito Aedes aegypti is one of the most important insects in public health. These viruses are transmitted by bloodfeeding, which is also necessary for the reproduction of the mosquito. Thus, the midgut plays an essential role in mosquito physiology as the center for bloodmeal digestion and as an organ that serves a…	10.1101/2023.03.03.531062
Anti-dengue stewardship practices in hospitalized patients of tertiary hospitals in South India	2023	Antimicrobial Resistance and Infection Control	Excluded	wrong population,wrong study design	2047-2994	12		Balasubramaniam, A. and Doeairajan, S.K. and Yc, P.	https://www.embase.com/search/results?subaction=viewrecord&id=L642459386&from=export	English	Introduction: Background: Antibiotics are commonly prescribed for respiratory viral infections, including COVID-19 infections worldwide. However, in the developing world, tropical viral infections like dengue, chikungunya, and zika are common causes of outpatient visits and hospitalization throughout the year. But antibiotic prescribing behaviors for these infections were not studied well. Here, …	10.1186/s13756-023-01276-2
Chemical composition, antioxidant, antimicrobial and antiviral activities of the leaf extracts of Syzygium myrtifolium	2022	Acta Pharmaceutica	Excluded	wrong outcome,wrong study design	1846-9558	72	2	Ahmad, M.A. and Lim, Y.H. and Chan, Y.S. and Hsu, C.-Y. and Wu, T.-Y. and Sit, N.W.	https://www.embase.com/search/results?subaction=viewrecord&id=L2016640806&from=export	English	This study was conducted to evaluate the chemical composition and biological activities of the leaf extracts of Syzygium myrtifolium Walp. (Myrtaceae). The results indicate that the leaf extracts of S. myrtifolium contain various classes of phytochemicals (alkaloids, anthraquinones, flavonoids, phenolics, saponins, tannins and triterpenoids) and possess antioxidant, antibacterial, antifungal and …	10.2478/acph-2022-0013
Chikungunya Virus Infects the Heart and Induces Heart-Specific Transcriptional Changes in an Immunodeficient Mouse Model of Infection	2022	American Journal of Tropical Medicine and Hygiene	Excluded	wrong study design	1476-1645	106	1	Langsjoen, R.M. and Zhou, Y. and Holcomb, R.J. and Routh, A.L.	https://www.embase.com/search/results?subaction=viewrecord&id=L2030024169&from=export	English	Chikungunya virus (CHIKV) is a mosquito-transmitted pathogen in family Togaviridae, genus Alphavirus. Although CHIKV is well known for its ability to cause debilitating rheumatoid-like arthritis, it has been also been observed to cause cardiovascular symptoms such as arrhythmias. Here, using samples from a previous study, we sequenced RNA from serum, kidney, skeletal muscle, and cardiac muscle fr…	10.4269/ajtmh.21-0719
Chikungunya. After the acute phase, management must be multidisciplinary	2020	Revue du Praticien	Excluded	wrong study design	2101-017X	70	3	CabiÃ©, A.	https://www.embase.com/search/results?subaction=viewrecord&id=L2034157310&from=export	French	Chikungunya is a cosmopolitan arbovirosis transmitted by a mosquito of the genus Aedes. It is characterized by the possible persistence of musculoskeletal symptoms more than three months after infection. After inoculation by an infected mosquito and incubation for three days, the infection is symptomatic in 75-95% of cases. There are three stages. The acute stage is characterized by the sudden on…
Assessment of metagenomic Nanopore and Illumina sequencing for recovering whole genome sequences of chikungunya and dengue viruses directly from clinical samples	2018	Eurosurveillance	Excluded	wrong study design	1560-7917	23	50	Kafetzopoulou, L.E. and Efthymiadis, K. and Lewandowski, K. and Crook, A. and Carter, D. and Osborne, J. and Aarons, E. and Hewson, R. and Hiscox, J.A. and Carroll, M.W. and Vipond, R. and Pullan, S.T.	https://www.embase.com/search/results?subaction=viewrecord&id=L2001499128&from=export	English	Background: The recent global emergence and re-emergence of arboviruses has caused significant human disease. Common vectors, symptoms and geographical distribution make differential diagnosis both important and challenging. Aim: To investigate the feasibility of metagenomic sequencing for recovering whole genome sequences of chikungunya and dengue viruses from clinical samples. Methods: We perfo…	10.2807/1560-7917.ES.2018.23.50.1800228
Vaccines for Aedes Mosquito-Transmitted Viruses	2019	Infection and Chemotherapy	Excluded	{"Sara"=>["Likely a review to exclude but not directly clear"]}	2093-2340	51		Yoon, I.-K.	https://www.embase.com/search/results?subaction=viewrecord&id=L643356811&from=export	English	Over the past several decades, diseases transmitted by Aedes mosquitoes have spread rapidly as both the mosquito vectors and the viruses have expanded their geographic distributions. Population growth, uncontrolled urbanization and skyrocketing international travel have driven epidemics of Aedes-transmitted viruses, most notably dengue, yellow fever, Zika and chikungunya. Dengue is now endemic in…	10.3947/ic.2019.51.Suppl1
Epidemiological surveillance of west Nile neuroinvasive diseases in Italy, 2008 to 2011	2012	Eurosurveillance	Excluded	wrong population	1560-7917	17	20	Rizzo, C. and Salcuni, P. and Nicoletti, L. and Ciufolini, M.G. and Russo, F. and Masala, R. and Frongia, O. and Finarelli, A.C. and Gramegna, M. and Gallo, L. and Pompa, M.G. and Rezza, G. and Salmaso, S. and Declich, S.	https://www.embase.com/search/results?subaction=viewrecord&id=L365107922&from=export	English	We describe the geographical and temporal distribution of West Nile neuroinvasive diseases (WNND) cases in Italy from 2008 to 2011. The increasing number of confirmed human cases from eight in 2008 to 18 in 2009 and the occurrence of the virus in a larger geographical area in 2009 (moving from east to west) prompted the Ministry of Health to publish, in spring 2010, a national programme for WNND …
Chikungunya infection in a French traveller returning from the Maldives, October, 2009	2010	Eurosurveillance	Excluded	wrong study design	1560-7917	15	8	Receveur, M. and Ezzedine, K. and Pistone, T. and Malvy, D.	https://www.embase.com/search/results?subaction=viewrecord&id=L358843992&from=export	English	In the last years, cases of chikungunya fever have been reported in international travellers returning from the Indian Ocean region. The cases have been linked to the re-emergence of chikungunya fever on Indian Ocean islands in 2006. We describe the first case of chikungunya fever in a French traveller returning from MalÃ©, an island of the Maldives islands, confirming the permanence of virus cir…	10.2807/ese.15.08.19494-en
Integrated control strategies for dengue, Zika, and Chikungunya virus infections.	2023	Frontiers in immunology	Excluded	{"Sara"=>["What is study type? SLR?"]}	1664-3224	14		CÃ´rtes, Nelson and Lira, Aline and Prates-Syed, Wasim and Dinis Silva, Jaqueline and Vuitika, Larissa and Cabral-Miranda, William and DurÃ£es-Carvalho, Ricardo and Balan, Andrea and Cabral-Marques, Otavio and Cabral-Miranda, Gustavo		eng	Arboviruses are a major threat to public health in tropical regions, encompassing over 534 distinct species, with 134 capable of causing diseases in humans. These viruses are transmitted through arthropod vectors that cause symptoms such as fever, headache, joint pains, and rash, in addition to more serious cases that can lead to death. Among the arboviruses, dengue virus stands out as the most p…	10.3389/fimmu.2023.1281667
Vertebrate-class-specific binding modes of the alphavirus receptor MXRA8.	2023	Cell	Excluded	wrong study design,wrong publication type	1097-4172 0092-8674	186	22	Zimmerman, Ofer and Zimmerman, Maxwell I. and Raju, Saravanan and Nelson, Christopher A. and Errico, John M. and Madden, Emily A. and Holmes, Autumn C. and Hassan, Ahmed O. and VanBlargan, Laura A. and Kim, Arthur S. and Adams, Lucas J. and Basore, Katherine and Whitener, Bradley M. and Palakurty, Sathvik and Davis-Adams, Hannah G. and Sun, Chengqun and Gilliland, Theron Jr and Earnest, James T. …		eng	MXRA8 is a receptor for chikungunya (CHIKV) and other arthritogenic alphaviruses with mammalian hosts. However, mammalian MXRA8 does not bind to alphaviruses that infect humans and have avian reservoirs. Here, we show that avian, but not mammalian, MXRA8 can act as a receptor for Sindbis, western equine encephalitis (WEEV), and related alphaviruses with avian reservoirs. Structural analysis of du…	10.1016/j.cell.2023.09.007
Live-attenuated chikungunya virus vaccine.	2024	Cell	Excluded	wrong study design	1097-4172 0092-8674	187	4	Ng, Lisa F. P. and RÃ©nia, Laurent		eng	Although Chikungunya fever does not a have a high fatality rate (<10%), it has a huge morbidity toll due to lingering chronic arthralgia. The recent FDA approval of Ixchiq, a vaccine designed to prevent infection caused by the chikungunya virus (CHIKV), provides hope that its use can prevent future CHIKV outbreaks. To view this Bench to Bedside, open or download the PDF.	10.1016/j.cell.2024.01.033
Antiviral Protein-Protein Interaction Inhibitors.	2024	Journal of medicinal chemistry	Excluded	wrong population	1520-4804 0022-2623	67	5	MarkoviÄ‡, Violeta and SzczepaÅ„ska, Anna and Berlicki, Åukasz		eng	Continually repeating outbreaks of pathogenic viruses necessitate the construction of effective antiviral strategies. Therefore, the development of new specific antiviral drugs in a well-established and efficient manner is crucial. Taking into account the strong ability of viruses to change, therapies with diversified molecular targets must be sought. In addition to the widely explored viral enzy…	10.1021/acs.jmedchem.3c01543
Chikungunya virus cell-to-cell transmission is mediated by intercellular extensions in vitro and in vivo.	2023	Nature microbiology	Excluded	wrong study design	2058-5276	8	9	Yin, Peiqi and Davenport, Bennett J. and Wan, Judy J. and Kim, Arthur S. and Diamond, Michael S. and Ware, Brian C. and Tong, Karen and Couderc, ThÃ©rÃ¨se and Lecuit, Marc and Lai, Jonathan R. and Morrison, Thomas E. and Kielian, Margaret		eng	Chikungunya virus (CHIKV) has recently emerged to cause millions of human infections worldwide. Infection can induce the formation of long intercellular extensions that project from infected cells and form stable non-continuous membrane bridges with neighbouring cells. The mechanistic role of these intercellular extensions in CHIKV infection was unclear. Here we developed a co-culture system and …	10.1038/s41564-023-01449-0
Tropism and immune response of chikungunya and zika viruses: An overview.	2023	Cytokine	Excluded	wrong study design	1096-0023 1043-4666	170		Ravindran, Shilpa and Lahon, Anismrita		eng	Zika virus (ZIKV) and chikungunya virus (CHIKV) are two medically important vector-borne viruses responsible for causing significant disease burden in humans, including neurological sequelae/complications. Besides sharing some common clinical features, ZIKV has major shares in causing microcephaly and brain malformations in developing foetus, whereas CHIKV causes chronic joint pain/swelling in in…	10.1016/j.cyto.2023.156327
FHL1 promotes chikungunya and o'nyong-nyong virus infection and pathogenesis with implications for alphavirus vaccine design.	2023	Nature communications	Excluded	wrong study design	2041-1723	14	1	Ng, Wern Hann and Liu, Xiang and Ling, Zheng L. and Santos, Camilla N. O. and MagalhÃ£es, Lucas S. and Kueh, Andrew J. and Herold, Marco J. and Taylor, Adam and Freitas, Joseph R. and Koit, Sandra and Wang, Sainan and Lloyd, Andrew R. and Teixeira, Mauro M. and Merits, Andres and Almeida, Roque P. and King, Nicholas J. C. and Mahalingam, Suresh		eng	Arthritogenic alphaviruses are positive-strand RNA viruses that cause debilitating musculoskeletal diseases affecting millions worldwide. A recent discovery identified the four-and-a-half-LIM domain protein 1 splice variant A (FHL1A) as a crucial host factor interacting with the hypervariable domain (HVD) of chikungunya virus (CHIKV) nonstructural protein 3 (nsP3). Here, we show that acute and ch…	10.1038/s41467-023-42330-2
Multifaceted contributions of Dicer2 to arbovirus transmission by Aedes aegypti.	2023	Cell reports	Excluded	wrong study design	2211-1247	42	8	Merkling, Sarah HÃ©lÃ¨ne and Crist, Anna Beth and Henrion-Lacritick, Annabelle and Frangeul, Lionel and Couderc, Elodie and Gausson, ValÃ©rie and Blanc, HervÃ© and Bergman, Alexander and Baidaliuk, Artem and Romoli, Ottavia and Saleh, Maria-Carla and Lambrechts, Louis		eng	Arthropod-borne viruses (arboviruses) transmitted by Aedes aegypti mosquitoes are an increasing threat to global health. The small interfering RNA (siRNA) pathway is considered the main antiviral immune pathway of insects, but its effective impact on arbovirus transmission is surprisingly poorly understood. Here, we use CRISPR-Cas9-mediated gene editing inÂ vivo to mutate Dicer2, a gene encoding …	10.1016/j.celrep.2023.112977
Kaempferol: A Review of Current Evidence of Its Antiviral Potential.	2023	International journal of molecular sciences	Excluded	wrong study design	1422-0067	24	22	Periferakis, Argyrios and Periferakis, Aristodemos-Theodoros and Troumpata, Lamprini and Periferakis, Konstantinos and Scheau, Andreea-Elena and Savulescu-Fiedler, Ilinca and Caruntu, Ana and Badarau, Ioana Anca and Caruntu, Constantin and Scheau, Cristian		eng	Kaempferol and its derivatives are flavonoids found in various plants, and a considerable number of these have been used in various medical applications worldwide. Kaempferol and its compounds have well-known antioxidant, anti-inflammatory and antimicrobial properties among other health benefits. However, the antiviral properties of kaempferol are notable, and there is a significant number of exp…	10.3390/ijms242216299
Larvicidal Potential of Caribbean Plants.	2023	BioMed research international	Excluded	wrong study design	2314-6141 2314-6133	2023		Layne-Yarde, Rhaheem N. A. and Sandiford, Simone L.		eng	Mosquitoes are vectors for numerous arboviruses such as dengue, chikungunya, and Zika which continue to negatively impact the health of Caribbean populations. Within the region, synthetic insecticides are primarily used to control mosquito populations. In many countries however, these compounds are becoming less effective due to resistance, and they may also be harmful to the environment. Thus, t…	10.1155/2023/5518863
Chikungunya vaccine approved.	2023	Nature biotechnology	Excluded	wrong study design	1546-1696 1087-0156	41	12			eng		10.1038/s41587-023-02071-5
Vaccine value profile for Chikungunya.	2024	Vaccine	Excluded	background article,wrong study design	1873-2518 0264-410X	42	19	Flandes, Ximena and Hansen, Clairissa A. and Palani, Sunil and Abbas, Kaja and Bennett, Cate and Caro, William Perea and Hutubessy, Raymond and Khazhidinov, Kanat and Lambach, Philipp and Maure, Clara and Marshall, Caroline and Rojas, Diana P. and Rosewell, Alexander and Sahastrabuddhe, Sushant and Tufet, Marta and Wilder-Smith, Annelies and Beasley, David W. C. and Bourne, Nigel and Barrett, Ala…		eng	Chikungunya virus (CHIKV) a mosquito-borne alphavirus is the causative agent of Chikungunya (CHIK), a disease with low mortality but high acute and chronic morbidity resulting in a high overall burden of disease. After the acute disease phase, chronic disease including persistent arthralgia is very common, and can cause fatigue and pain that is severe enough to limit normal activities. On average…	10.1016/j.vaccine.2023.07.069
Dengue and chikungunya: future threats for Northern Europe?	2024	Frontiers in epidemiology	Excluded	wrong study design	2674-1199	4		Laverdeur, Justine and Desmecht, Daniel and Hayette, Marie-Pierre and Darcis, Gilles		eng	Arthropod-borne viral diseases are likely to be affected by the consequences of climate change with an increase in their distribution and intensity. Among these infectious diseases, chikungunya and dengue viruses are two (re)emergent arboviruses transmitted by Aedes species mosquitoes and which have recently demonstrated their capacity for rapid expansion. They most often cause mild diseases, but…	10.3389/fepid.2024.1342723
Modelling the transmission of dengue, zika and chikungunya: a scoping review protocol.	2023	BMJ open	Excluded	wrong study design	2044-6055	13	9	Romero-Leiton, Jhoana P. and Acharya, Kamal Raj and Parmley, Jane Elizabeth and Arino, Julien and Nasri, Bouchra		eng	INTRODUCTION: Aedes mosquitoes are the primary vectors for the spread of viruses like dengue (DENV), zika (ZIKV) and chikungunya (CHIKV), all of which affect humans. Those diseases contribute to global public health issues because of their great dispersion in rural and urban areas. Mathematical and statistical models have become helpful in understanding these diseases' epidemiological dynamics. H…	10.1136/bmjopen-2023-074385
The Innate Immune Response in DENV- and CHIKV-Infected Placentas and the Consequences for the Fetuses: A Minireview.	2023	Viruses	Excluded	wrong outcome,wrong study design	1999-4915	15	9	de Andrade Vieira Alves, Felipe and Nunes, Priscila Conrado Guerra and Arruda, LaÃ­za Vianna and SalomÃ£o, NatÃ¡lia GedeÃ£o and Rabelo, KÃ­ssila		eng	Dengue virus (DENV) and chikungunya (CHIKV) are arthropod-borne viruses belonging to the Flaviviridae and Togaviridae families, respectively. Infection by both viruses can lead to a mild indistinct fever or even lead to more severe forms of the diseases, which are characterized by a generalized inflammatory state and multiorgan involvement. Infected mothers are considered a high-risk group due to…	10.3390/v15091885
TLR agonists as vaccine adjuvants in the prevention of viral infections: an overview.	2023	Frontiers in microbiology	Excluded	wrong study design	1664-302X	14		Kayesh, Mohammad Enamul Hoque and Kohara, Michinori and Tsukiyama-Kohara, Kyoko		eng	Tol-like receptor (TLR) agonists, as potent adjuvants, have gained attention in vaccine research for their ability to enhance immune responses. This study focuses on their application in improving vaccine efficacy against key viral infections, including hepatitis B virus (HBV), hepatitis C virus (HCV), human immunodeficiency virus (HIV), SARS-CoV-2, influenza virus, and flaviviruses, including We…	10.3389/fmicb.2023.1249718
Climate change, malaria and neglected tropical diseases: a scoping review.	2024	Transactions of the Royal Society of Tropical Medicine and Hygiene	Excluded	wrong population,wrong study design	1878-3503 0035-9203	118	9	Klepac, Petra and Hsieh, Jennifer L. and Ducker, Camilla L. and Assoum, Mohamad and Booth, Mark and Byrne, Isabel and Dodson, Sarity and Martin, Diana L. and Turner, C. Michael R. and van Daalen, Kim R. and Abela, Bernadette and Akamboe, Jennifer and Alves, Fabiana and Brooker, Simon J. and Ciceri-Reynolds, Karen and Cole, Jeremy and Desjardins, Aidan and Drakeley, Chris and Ediriweera, Dileepa S…		eng	To explore the effects of climate change on malaria and 20 neglected tropical diseases (NTDs), and potential effect amelioration through mitigation and adaptation, we searched for papers published from January 2010 to October 2023. We descriptively synthesised extracted data. We analysed numbers of papers meeting our inclusion criteria by country and national disease burden, healthcare access and…	10.1093/trstmh/trae026
Development of Therapeutic Monoclonal Antibodies for Emerging Arbovirus Infections.	2023	Viruses	Excluded	wrong study design	1999-4915	15	11	Ormundo, Leonardo F. and Barreto, Carolina T. and Tsuruta, Lilian R.		eng	Antibody-based passive immunotherapy has been used effectively in the treatment and prophylaxis of infectious diseases. Outbreaks of emerging viral infections from arthropod-borne viruses (arboviruses) represent a global public health problem due to their rapid spread, urging measures and the treatment of infected individuals to combat them. Preparedness in advances in developing antivirals and r…	10.3390/v15112177
Chikungunya Virus, Metabolism, and Circadian Rhythmicity Interplay in Phagocytic Cells.	2023	Metabolites	Excluded	wrong outcome,wrong study design	2218-1989	13	11	Alvarez-GarcÃ­a, Linamary and SÃ¡nchez-GarcÃ­a, F. Javier and VÃ¡zquez-Pichardo, Mauricio and Moreno-Altamirano, M. Maximina		eng	Chikungunya virus (CHIKV) is transmitted to humans by mosquitoes of the genus Aedes, causing the chikungunya fever disease, associated with inflammation and severe articular incapacitating pain. There has been a worldwide reemergence of chikungunya and the number of cases increased to 271,006 in 2022 in the Americas alone. The replication of CHIKV takes place in several cell types, including phag…	10.3390/metabo13111143
Fatal acute undifferentiated febrile illness among clinically suspected leptospirosis cases in Colombia, 2016-2019.	2023	PLoS neglected tropical diseases	Excluded	{"Sara"=>[". All patients were negative for chikungunya and Plasmodium spp. "]}	1935-2735 1935-2727	17	10	Parra Barrera, Eliana L. and Reales-GonzÃ¡lez, Jhonatan and Salas, Daniela and Reyes SantamarÃ­a, Elizabeth and Bello, Solmara and Rico, AngÃ©lica and Pardo, Lissethe and Parra, Edgar and Rodriguez, Karina and Alarcon, ZonÃ­a and Guerra Vega, Angela Patricia and Porras, Mayra A. and Gomez-Rangel, Sergio Yebrail and Duarte, Carolina and Moreno, Jaime		eng	BACKGROUND: Acute undifferentiated febrile illness is a common challenge for clinicians, especially in tropical and subtropical countries. Incorrect or delayed diagnosis of febrile patients may result in medical complications or preventable deaths. Common causes of acute undifferentiated febrile illness in Colombia include leptospirosis, rickettsioses, dengue fever, malaria, chikungunya, and Zika…	10.1371/journal.pntd.0011683
Novel chikungunya and dengue vaccines: travel medicine applications.	2024	Journal of travel medicine	Excluded	wrong study design	1708-8305 1195-1982	31	4	Steffen, Robert and Hamer, Davidson H. and Chen, Lin H. and Caumes, Eric and Lau, Colleen L.		eng		10.1093/jtm/taae064
Ly6C(+) monocytes in the skin promote systemic alphavirus dissemination.	2024	Cell reports	Excluded	wrong population,wrong study design	2211-1247	43	3	Holmes, Autumn C. and Lucas, Cormac J. and Brisse, Morgan E. and Ware, Brian C. and Hickman, Heather D. and Morrison, Thomas E. and Diamond, Michael S.		eng	Alphaviruses are mosquito-transmitted pathogens that induce high levels of viremia, which facilitates dissemination and vector transmission. One prevailing paradigm is that, after skin inoculation, alphavirus-infected resident dendritic cells migrate to the draining lymph node (DLN), facilitating further rounds of infection and dissemination. Here, we assess the contribution of infiltrating myelo…	10.1016/j.celrep.2024.113876
Peptidomimetic Oligomers Targeting Membrane Phosphatidylserine Exhibit Broad Antiviral Activity.	2023	ACS infectious diseases	Excluded	wrong study design	2373-8227	9	8	Tate, Patrick M. and Mastrodomenico, Vincent and Cunha, Christina and McClure, Joshua and Barron, Annelise E. and Diamond, Gill and Mounce, Bryan C. and Kirshenbaum, Kent		eng	The development of durable new antiviral therapies is challenging, as viruses can evolve rapidly to establish resistance and attenuate therapeutic efficacy. New compounds that selectively target conserved viral features are attractive therapeutic candidates, particularly for combating newly emergent viral threats. The innate immune system features a sustained capability to combat pathogens throug…	10.1021/acsinfecdis.3c00063
Multiplexed multicolor antiviral assay amenable for high-throughput research.	2024	Nature communications	Excluded	wrong study design	2041-1723	15	1	Li, Li-Hsin and Chiu, Winston and Huang, Yun-An and Rasulova, Madina and Vercruysse, Thomas and Thibaut, Hendrik Jan and Ter Horst, Sebastiaan and Rocha-Pereira, Joana and Vanhoof, Greet and Borrenberghs, Doortje and Goethals, Olivia and Kaptein, Suzanne J. F. and Leyssen, Pieter and Neyts, Johan and Dallmeier, Kai		eng	To curb viral epidemics and pandemics, antiviral drugs are needed with activity against entire genera or families of viruses. Here, we develop a cell-based multiplex antiviral assay for high-throughput screening against multiple viruses at once, as demonstrated by using three distantly related orthoflaviviruses: dengue, Japanese encephalitis and yellow fever virus. Each virus is tagged with a dis…	10.1038/s41467-023-44339-z
Development of Vaccines against Emerging Mosquito-Vectored Arbovirus Infections.	2024	Vaccines	Excluded	wrong study design	2076-393X	12	1	Principi, Nicola and Esposito, Susanna		eng	Among emergent climate-sensitive infectious diseases, some mosquito-vectored arbovirus infections have epidemiological, social, and economic effects. Dengue virus (DENV), West Nile virus (WNV), and Chikungunya virus (CHIKV) disease, previously common only in the tropics, currently pose a major risk to global health and are expected to expand dramatically in the near future if adequate containment…	10.3390/vaccines12010087
The Threat of Vector-Borne Diseases in Sierra Leone.	2023	The American journal of tropical medicine and hygiene	Excluded	wrong population,wrong study design	1476-1645 0002-9637	109	1	Jones, Robert T. and Tytheridge, Scott J. and Smith, Samuel J. and Levine, Rebecca S. and Hodges, Mary H. and Ansumana, Rashid and Wulff, Sophie and Whitworth, Jimmy and Logan, James G.		eng	Sierra Leone is vulnerable to a wide range of vector-borne diseases transmitted by mosquitoes, tsetse flies, black flies, and other vectors. Malaria, lymphatic filariasis, and onchocerciasis have posed the greatest threat and have received the most attention in terms of vector control and capacity for diagnosis. However, malaria infection rates remain high, and there is evidence of circulation of…	10.4269/ajtmh.22-0495
Phosphatidylserine-exposing extracellular vesicles in body fluids are an innate defence against apoptotic mimicry viral pathogens.	2024	Nature microbiology	Excluded	wrong study design	2058-5276	9	4	GroÃŸ, RÃ¼diger and ReÃŸin, Hanna and von Maltitz, Pascal and Albers, Dan and Schneider, Laura and Bley, Hanna and Hoffmann, Markus and Cortese, Mirko and Gupta, Dhanu and Deniz, Miriam and Choi, Jae-Yeon and Jansen, Jenny and PreuÃŸer, Christian and Seehafer, Kai and PÃ¶hlmann, Stefan and Voelker, Dennis R. and Goffinet, Christine and Pogge-von Strandmann, Elke and Bunz, Uwe and Bartenschlager, …		eng	Some viruses are rarely transmitted orally or sexually despite their presence in saliva, breast milk, or semen. We previously identified that extracellular vesicles (EVs) in semen and saliva inhibit Zika virus infection. However, the antiviral spectrum and underlying mechanism remained unclear. Here we applied lipidomics and flow cytometry to show that these EVs expose phosphatidylserine (PS). By…	10.1038/s41564-024-01637-6
Developing a Prototype Pathogen Plan and Research Priorities for the Alphaviruses.	2023	The Journal of infectious diseases	Excluded	{"Sara"=>["Propably not a fitting study structure, but not sure"]}	1537-6613 0022-1899	228		Powers, Ann M. and Williamson, Lauren E. and Carnahan, Robert H. and Crowe, James E. Jr and Hyde, Jennifer L. and Jonsson, Colleen B. and Nasar, Farooq and Weaver, Scott C.		eng	The Togaviridae family, genus, Alphavirus, includes several mosquito-borne human pathogens with the potential to spread to near pandemic proportions. Most of these are zoonotic, with spillover infections of humans and domestic animals, but a few such as chikungunya virus (CHIKV) have the ability to use humans as amplification hosts for transmission in urban settings and explosive outbreaks. Most …	10.1093/infdis/jiac326
Generating prophylactic immunity against arboviruses in vertebrates and invertebrates.	2024	Nature reviews. Immunology	Excluded	wrong study design	1474-1741 1474-1733	24	9	Rawle, Daniel J. and Hugo, Leon E. and Cox, Abigail L. and Devine, Gregor J. and Suhrbier, Andreas		eng	The World Health Organization recently declared a global initiative to control arboviral diseases. These are mainly caused by pathogenic flaviviruses (such as dengue, yellow fever and Zika viruses) and alphaviruses (such as chikungunya and Venezuelan equine encephalitis viruses). Vaccines represent key interventions for these viruses, with licensed human and/or veterinary vaccines being available…	10.1038/s41577-024-01016-6
N(6)-methyladenosine modification is not a general trait of viral RNA genomes.	2024	Nature communications	Excluded	wrong outcome,wrong population,wrong study design	2041-1723	15	1	Baquero-PÃ©rez, Belinda and Yonchev, Ivaylo D. and Delgado-Tejedor, Anna and Medina, Rebeca and Puig-Torrents, Mireia and Sudbery, Ian and Begik, Oguzhan and Wilson, Stuart A. and Novoa, Eva Maria and DÃ­ez, Juana		eng	Despite the nuclear localization of the m(6)A machinery, the genomes of multiple exclusively-cytoplasmic RNA viruses, such as chikungunya (CHIKV) and dengue (DENV), are reported to be extensively m(6)A-modified. However, these findings are mostly based on m(6)A-Seq, an antibody-dependent technique with a high rate of false positives. Here, we address the presence of m(6)A in CHIKV and DENV RNAs. …	10.1038/s41467-024-46278-9
A strategy for entomo-virological surveillance of yellow fever, dengue, zika, and chikungunya viruses in field-collected mosquitoes.	2023	MethodsX	Excluded	wrong study design	2215-0161	11		CalderÃ³n-PelÃ¡ez, MarÃ­a-AngÃ©lica and Mantilla-Granados, Juan S. and Velandia-Romero, Myriam LucÃ­a and Calvo, Eliana and Castellanos, Jaime E. and Olano, VÃ­ctor Alberto		eng	Arboviruses transmitted by Culicidae insects are significant threats to human health, presenting dynamic transmission cycles and involving different vectors and hosts. The surveillance and characterization of the vectors involved in these cycles are crucial for understanding and preventing potential outbreaks. Therefore, we propose a strategy that we used for entomological surveillance of urban, …	10.1016/j.mex.2023.102356
Rapid cloning-free mutagenesis of new SARS-CoV-2 variants using a novel reverse genetics platform.	2023	eLife	Excluded	wrong study design	2050-084X	12		Kipfer, Enja Tatjana and Hauser, David and Lett, Martin J. and Otte, Fabian and Urda, Lorena and Zhang, Yuepeng and Lang, Christopher M. R. and Chami, Mohamed and Mittelholzer, Christian and Klimkait, Thomas		eng	Reverse genetic systems enable the engineering of RNA virus genomes and are instrumental in studying RNA virus biology. With the recent outbreak of the coronavirus disease 2019 pandemic, already established methods were challenged by the large genome of severe acute respiratory syndrome coronavirus 2 (SARS-CoV-2). Herein we present an elaborated strategy for the rapid and straightforward rescue o…	10.7554/eLife.89035
Elucidating cellular interactome of chikungunya virus identifies host dependency factors.	2023	Virologica Sinica	Excluded	wrong study design	1995-820X 1674-0769	38	4	Yin, Peiqi and Jian, Xia and Liu, Yihan and Liu, Yuwen and Lv, Lu and Cui, Haoran and Zhang, Leiliang		eng	Chikungunya virus (CHIKV) is a re-emerging mosquito-transmitted RNA virus causing joint and muscle pain. To better understand how CHIKV rewires the host cell and usurps host cell functions, we generated a systematic CHIKV-human protein-protein interaction map and revealed several novel connections that will inform further mechanistic studies. One of these novel interactions, between the viral pro…	10.1016/j.virs.2023.05.007
Identification of tyrphostin AG879 and A9 inhibiting replication of chikungunya virus by screening of a kinase inhibitor library.	2023	Virology	Excluded	wrong study design	1096-0341 0042-6822	588		He, Yanhua and Pan, Zhendong and Liu, Yan and Jiang, Liangliang and Peng, Haoran and Zhao, Ping and Qi, Zhongtian and Liu, Yangang and Tang, Hailin		eng	Chikungunya virus (CHIKV) is a globally public health threat. There are currently no medications available to treat CHIKV infection. High-throughput screening of 419 kinase inhibitors was performed based on the cytopathic effect method, and six kinase inhibitors with reduced cytopathic effects, including tyrphostin AG879 (AG879), tyrphostin 9 (A9), sorafenib, sorafenib tosylate, regorafenib, and …	10.1016/j.virol.2023.109900
Temperature and transmission of chikungunya, dengue, and Zika viruses: A systematic review of experimental studies on Aedes aegypti and Aedes albopictus.	2023	Current research in parasitology & vector-borne diseases	Excluded	wrong study design	2667-114X	4		Delrieu, MÃ©ryl and Martinet, Jean-Philippe and O'Connor, Olivia and Viennet, Elvina and Menkes, Christophe and Burtet-Sarramegna, ValÃ©rie and Frentiu, Francesca D. and Dupont-Rouzeyrol, Myrielle		eng	Mosquito-borne viruses are leading causes of morbidity and mortality in many parts of the world. In recent years, modelling studies have shown that climate change strongly influences vector-borne disease transmission, particularly rising temperatures. As a result, the risk of epidemics has increased, posing a significant public health risk. This review aims to summarize all published laboratory e…	10.1016/j.crpvbd.2023.100139
Drugs targeting structural and nonstructural proteins of the chikungunya virus: A review.	2024	International journal of biological macromolecules	Excluded	wrong study design	1879-0003 0141-8130	262		Wang, Mengke and Wang, Lidong and Leng, Ping and Guo, Jinlin and Zhou, Hao		eng	Chikungunya virus (CHIKV) is a single positive-stranded RNA virus of the Togaviridae family and Alphavirus genus, with a typical lipid bilayer envelope structure, and is the causative agent of human chikungunya fever (CHIKF). The U.S. Food and Drug Administration has recently approved the first chikungunya vaccine, Ixchiq; however, vaccination rates are low, and CHIKF is prevalent owing to its pe…	10.1016/j.ijbiomac.2024.129949
The Chikungunya anxiety scale (CHIKAS): Development, validation, and relationship between its items and illness-related factors.	2023	Industrial psychiatry journal	Excluded	wrong study design	0972-6748 0976-2795	32		Torales, Julio and Barrios, IvÃ¡n and Estigarribia, Gladys and Sequera, Guillermo and AlmirÃ³n-Santacruz, JosÃ© and O'Higgins, Marcelo and Navarro, Rodrigo and Melgarejo, Osvaldo and GonzÃ¡lez-Urbieta, Israel and Caycho-RodrÃ­guez, TomÃ¡s and Castaldelli-Maia, JoÃ£o Mauricio and Ventriglio, Antonio and Bhugra, Dinesh		eng	BACKGROUND: Paraguay has recently experienced an exponential increase in chikungunya cases, leading to psychological distress, particularly anxiety. AIM: To develop and validate the Chikungunya Anxiety Scale (CHIKAS). MATERIALS AND METHODS: An initial scale of 18 items was used, which was subjected to validation by expert judgment to obtain 14 items. To determine construct validity, exploratory f…	10.4103/ipj.ipj_210_23
Analytical and Clinical Evaluation of a TaqMan Real-Time PCR Assay for the Detection of Chikungunya Virus.	2023	Microbiology spectrum	Excluded	wrong outcome,wrong study design	2165-0497	11	4	Andrew, Anna and Citartan, Marimuthu and Wong, Kiing Aik and Tang, Thean Hock and Magdline Sia Henry, Sum and Ch'ng, Ewe Seng		eng	Due to the general symptoms presented by the Chikungunya virus (CHIKV)-infected patients, a laboratory test is needed to differentiate CHIKV from other viral infections. The reverse transcription-quantitative real-time PCR (RT-qPCR) is a rapid and sensitive diagnostic tool, and several assays have been developed for detecting and quantifying CHIKV. Since real-time amplification efficiency varies …	10.1128/spectrum.00088-23
Estimating the potential risk of transmission of arboviruses in the Americas and Europe: a modelling study.	2024	The Lancet. Planetary health	Excluded	wrong population,wrong study design	2542-5196	8	1	Zardini, Agnese and Menegale, Francesco and Gobbi, Andrea and Manica, Mattia and Guzzetta, Giorgio and d'Andrea, Valeria and Marziano, Valentina and Trentini, Filippo and Montarsi, Fabrizio and Caputo, Beniamino and Solimini, Angelo and Marques-Toledo, Cecilia and Wilke, AndrÃ© B. B. and RosÃ , Roberto and Marini, Giovanni and Arnoldi, Daniele and Pastore Y Piontti, Ana and Pugliese, Andrea and C…		eng	BACKGROUND: Estimates of the spatiotemporal distribution of different mosquito vector species and the associated risk of transmission of arboviruses are key to design adequate policies for preventing local outbreaks and reducing the number of human infections in endemic areas. In this study, we quantified the abundance of Aedes albopictus and Aedes aegypti and the local transmission potential for…	10.1016/S2542-5196(23)00252-8
Increased interregional virus exchange and nucleotide diversity outline the expansion of chikungunya virus in Brazil.	2023	Nature communications	Excluded	wrong study design	2041-1723	14	1	Xavier, Joilson and Alcantara, Luiz Carlos Junior and Fonseca, Vagner and Lima, Mauricio and Castro, Emerson and Fritsch, Hegger and Oliveira, Carla and GuimarÃ£es, Natalia and Adelino, Talita and Evaristo, Mariane and Rodrigues, Evandra S. and Santos, Elaine Vieira and de La-Roque, Debora and de Moraes, Laise and Tosta, Stephane and Neto, Adelino and Rosewell, Alexander and MendonÃ§a, Ana Flavia…		eng	The emergence and reemergence of mosquito-borne diseases in Brazil such as yellow fever, zika, chikungunya, and dengue have had serious impacts on public health. Concerns have been raised due to the rapid dissemination of the chikungunya virus across the country since its first detection in 2014 in Northeast Brazil. In this work, we carried out on-site training activities in genomic surveillance …	10.1038/s41467-023-40099-y
Evaluation of Dengue, Zika virus, and Chikungunya virus transmission by blood components in recipients of haematopoietic stem cell transplantation.	2023	Transfusion medicine (Oxford, England)	Excluded	wrong outcome,wrong study design	1365-3148 0958-7578	33	5	de Oliveira, Fernando Nivaldo and Ferreira, Suzete Cleusa and Nishiya, Anna Shoko and Mendrone-Junior, Alfredo and Batista, Marjorie Vieira and Rocha, Vanderson and Costa, Silvia Figueiredo		eng	BACKGROUND: Brazil has a high prevalence of arboviruses, especially Dengue (DENV), Zika (ZKV), and Chikungunya (CHKV). OBJECTIVES: To study the risk of DENV, ZKV, and CHKV transmission by blood components in the haematopoietic stem cell transplantation (HSCT) population. METHODS: Prospective cohort of HSCT recipients and donors performed at the Hospital das Clinicas da FMUSP, SÃ£o Paulo-Brazil. P…	10.1111/tme.12987
Arboviral vaccines for use in pregnant travelers.	2023	Travel medicine and infectious disease	Excluded	wrong study design	1873-0442 1477-8939	55		Hills, S. L. and Wong, J. M. and Staples, J. E.		eng	Pregnant women traveling abroad can be exposed to a variety of arboviruses, primarily spread by mosquitoes or ticks. Some arboviral infections can be of particular concern for pregnant women or their fetuses. Vaccination is one preventive measure that can reduce the risk for infection. Several arboviral vaccines have been licensed for many years and can be used to prevent infection in travelers, …	10.1016/j.tmaid.2023.102624
The RNA helicase DDX39A binds a conserved structure in chikungunya virus RNA to control infection.	2023	Molecular cell	Excluded	wrong study design	1097-4164 1097-2765	83	22	Tapescu, Iulia and Taschuk, Frances and Pokharel, Swechha M. and Zginnyk, Oleksandr and Ferretti, Max and Bailer, Peter F. and Whig, Kanupryia and Madden, Emily A. and Heise, Mark T. and Schultz, David C. and Cherry, Sara		eng	Alphaviruses are a large group of re-emerging arthropod-borne RNA viruses. The compact viral RNA genomes harbor diverse structures that facilitate replication. These structures can be recognized by antiviral cellular RNA-binding proteins, including DExD-box (DDX) helicases, that bind viral RNAs to control infection. The full spectrum of antiviral DDXs and the structures that are recognized remain…	10.1016/j.molcel.2023.10.008
Chikungunya virus nonstructural protein 1 is a versatile RNA capping and decapping enzyme.	2023	The Journal of biological chemistry	Excluded	wrong study design	1083-351X 0021-9258	299	12	Law, Michelle Cheok Yien and Zhang, Kuo and Tan, Yaw Bia and Nguyen, Trinh Mai and Luo, Dahai		eng	Chikungunya virus (CHIKV) nonstructural protein 1 (nsP1) contains both the N7-guanine methyltransferase and guanylyltransferase activities and catalyzes the 5' end cap formation of viral RNAs. To further understand its catalytic activity and role in virus-host interaction, we demonstrate that purified recombinant CHIKV nsP1 can reverse the guanylyl transfer reaction and remove the m(7)GMP from a …	10.1016/j.jbc.2023.105415
Mimicking superinfection exclusion disrupts alphavirus infection and transmission in the yellow fever mosquito Aedes aegypti.	2023	Proceedings of the National Academy of Sciences of the United States of America	Excluded	wrong study design	1091-6490 0027-8424	120	37	Reitmayer, Christine M. and Levitt, Emily and Basu, Sanjay and Atkinson, Barry and Fragkoudis, Rennos and Merits, Andres and Lumley, Sarah and Larner, Will and Diaz, Adriana V. and Rooney, Sara and Thomas, Callum J. E. and von Wyschetzki, Katharina and Rausalu, Kai and Alphey, Luke		eng	Multiple viruses, including pathogenic viruses, bacteriophages, and even plant viruses, cause a phenomenon termed superinfection exclusion whereby a currently infected cell is resistant to secondary infection by the same or a closely related virus. In alphaviruses, this process is thought to be mediated, at least in part, by the viral protease (nsP2) which is responsible for processing the nonstr…	10.1073/pnas.2303080120
Biotechnological Potential of Microorganisms for Mosquito Population Control and Reduction in Vector Competence.	2023	Insects	Excluded	wrong population,wrong study design	2075-4450	14	9	Katak, Ricardo de Melo and Cintra, Amanda Montezano and Burini, Bianca Correa and Marinotti, Osvaldo and Souza-Neto, Jayme A. and Rocha, Elerson Matos		eng	Mosquitoes transmit pathogens that cause human diseases such as malaria, dengue fever, chikungunya, yellow fever, Zika fever, and filariasis. Biotechnological approaches using microorganisms have a significant potential to control mosquito populations and reduce their vector competence, making them alternatives to synthetic insecticides. Ongoing research has identified many microorganisms that ca…	10.3390/insects14090718
Physical virology: how physics is enabling a better understanding of recent viral invaders.	2023	Biophysical reviews	Excluded	wrong outcome,wrong study design	1867-2450 1867-2469	15	4	Cardoso-Lima, Ruana and Santos-Oliveira, Ralph and Souza, Pedro Filho Noronha and Barbosa, Leandro R. S. and Wuite, Gijs J. L. and Alencar, Luciana MagalhÃ£es Rebelo		eng	The world is frequently afflicted by several viral outbreaks that bring diseases and health crises. It is vital to comprehend how viral assemblies' fundamental components work to counteract them. Determining the ultrastructure and nanomechanical characteristics of viruses from a physical standpoint helps categorize their mechanical characteristics, offers insight into new treatment options, and/o…	10.1007/s12551-023-01075-4
Positive-strand RNA virus genome replication organelles: structure, assembly, control.	2024	Trends in genetics : TIG	Excluded	wrong population,wrong study design	0168-9525	40	8	den Boon, Johan A. and Nishikiori, Masaki and Zhan, Hong and Ahlquist, Paul		eng	Positive-strand RNA [(+)RNA] viruses include pandemic SARS-CoV-2, tumor-inducing hepatitis C virus, debilitating chikungunya virusÂ (CHIKV), lethal encephalitis viruses, and many other major pathogens. (+)RNA viruses replicate their RNA genomes in virus-induced replication organelles (ROs) that also evolve new viral species and variants by recombination and mutation and are crucial virus control …	10.1016/j.tig.2024.04.003
Calpain-2 protein influences chikungunya virus replication and regulates vimentin rearrangement caused by chikungunya virus infection.	2023	Frontiers in microbiology	Excluded	wrong study design	1664-302X	14		Li, Jia and Zheng, Kang and Shen, Huilong and Wu, Hua and Wan, Chengsong and Zhang, Renli and Liu, Zhimin		eng	Chikungunya fever (CHIF), a vector-borne disease transmitted mainly by Aedes albopictus and Aedes aegypti, is caused by Chikungunya virus (CHIKV) infection. To date, it is estimated that 39% of the world's population is at risk of infection for living in countries and regions where CHIKV is endemic. However, at present, the cellular receptors of CHIKV remains not clear, and there are no specific …	10.3389/fmicb.2023.1229576
Targeting Sex Determination to Suppress Mosquito Populations.	2023		Excluded	wrong population				Li, Ming and Kandul, Nikolay P. and Sun, Ruichen and Yang, Ting and Benetta, Elena D. and Brogan, Daniel J. and Antoshechkin, Igor and SÃ¡nchez C, HÃ©ctor M. and Zhan, Yinpeng and DeBeaubien, Nicolas A. and Loh, YuMin M. and Su, Matthew P. and Montell, Craig and Marshall, John M. and Akbari, Omar S.		eng	Each year, hundreds of millions of people are infected with arboviruses such as dengue, yellow fever, chikungunya, and Zika, which are all primarily spread by the notorious mosquito Aedes aegypti. Traditional control measures have proven insufficient, necessitating innovations. In response, here we generate a next generation CRISPR-based precision-guided sterile insect technique (pgSIT) for Aedes…	10.1101/2023.04.18.537404
Multiple Factors Involved in Bone Damage Caused by Chikungunya Virus Infection.	2023	International journal of molecular sciences	Excluded	wrong population	1422-0067	24	17	Avila-Trejo, Amanda M. and RodrÃ­guez-PÃ¡ez, Lorena I. and AlcÃ¡ntara-FarfÃ¡n, VerÃ³nica and Aguilar-Faisal, J. Leopoldo		eng	Chronic cases of chikungunya fever represent a public health problem in countries where the virus circulates. The disease is prolonged, in some cases, for years, resulting in disabling pain and bone erosion among other bone and joint problems. As time progresses, tissue damage is persistent, although the virus has not been found in blood or joints. The pathogenesis of these conditions has not bee…	10.3390/ijms241713087
One receptor, two worlds: MXRA8's alphavirus tango.	2023	Cell host & microbe	Excluded	wrong population,wrong study design	1934-6069 1931-3128	31	11	Weger-Lucarelli, James		eng	Mammalian MXRA8 functions as a receptor for chikungunya and other related alphaviruses. A recent study in Cell molecularly characterizes host-specific receptor usage, specifically showing avian MXRA8 acts as a receptor for several alphaviruses with avian reservoirs in an inverted manner relative to alphaviruses that use mammalian MXRA8 as a receptor.	10.1016/j.chom.2023.10.008
The expansion of chikungunya in Brazil.	2023	Lancet regional health. Americas	Excluded	background article	2667-193X	25		Ferreira de Almeida, Iasmim and CodeÃ§o, Claudia Torres and Lana, Raquel Martins and Bastos, Leonardo Soares and de Souza Oliveira, Sara and Andreza da Cruz Ferreira, Danielle and Godinho, Vinicius Barbosa and Souza Riback, Thais Irene and Cruz, Oswaldo GonÃ§alves and Coelho, Flavio CodeÃ§o		eng		10.1016/j.lana.2023.100571
The 8-bromobaicalein alleviated chikungunya-induced musculoskeletal inflammation and reduced the viral load in healthy adult mice.	2023	Emerging microbes & infections	Excluded	wrong population,wrong study design	2222-1751	12	2	Cao, Van and Loeanurit, Naphat and Hengphasatporn, Kowit and Hairani, Rita and Wacharachaisurapol, Noppadol and Prompila, Nantaporn and Wittayalertpanya, Supeecha and Shigeta, Yasuteru and Khotavivattana, Tanatorn and Chavasiri, Warinthorn and Boonyasuppayakorn, Siwaporn		eng	Chikungunya virus is a re-emerging arbovirus that has caused epidemic outbreaks in recent decades. Patients in older age groups with high viral load and severe immunologic response during acute infection are likely to develop chronic arthritis and severe joint pain. Currently, no antiviral drug is available. Previous studies suggested that a flavone derivative, 8-bromobaicalein, was a potential d…	10.1080/22221751.2023.2270074
Protective Effects of Caffeine on Chikungunya and Zika Virus Infections: An in Vitro and in Silico Study.	2023	Chemistry & biodiversity	Excluded	wrong study design	1612-1880 1612-1872	20	8	de JesÃºs LÃ³pez Medina, Yeferson and Tamayo-Molina, Yordi SebastiÃ¡n and ValdÃ©s-LÃ³pez, Juan Felipe and Urcuqui-Inchima, Silvio		eng	Infection by viruses Chikungunya (CHIKV) and Zika (ZIKV) continue to be serious problems in tropical and subtropical areas of the world. Here, we evaluated the antiviral and virucidal activity of caffeine against CHIKV and ZIKV in Vero, A549, and Huh-7â€…cell lines. Results showed that caffeine displays antiviral properties against both viruses. By pre-and post-infection treatment, caffeine signi…	10.1002/cbdv.202300192
February 2024 ACIP Meeting Update: Meningococcal, RSV, COVID-19, and Other Vaccines.	2024	Pediatrics	Excluded	wrong population,wrong study design	1098-4275 0031-4005	153	6	Gaviria-Agudelo, Claudia and Yonts, Alexandra B. and Kimberlin, David W. and Campbell, James D. and Paulsen, Grant C. and O'Leary, Sean T.		eng	The Advisory Committee on Immunization Practices, a group of medical and public health experts that provides advice to the Centers for Disease Control and Prevention, normally meets 3 times per year to develop US vaccine recommendations. The Advisory Committee on Immunization Practices met February 28 to 29, 2024, to discuss coronavirus disease 2019 vaccines, chikungunya vaccines, diphtheria-teta…	10.1542/peds.2024-066653
Long chikungunya? An overview to immunopathology of persistent arthralgia.	2024	World journal of virology	Excluded	wrong study design	2220-3249	13	2	Silveira-Freitas, Jayme Euclydes Picasky and Campagnolo, Maria Luiza and Dos Santos Cortez, Mariana and de Melo, FabrÃ­cio Freire and Zarpelon-Schutz, Ana Carla and Teixeira, KÃ¡dima Nayara		eng	Chikungunya fever (CF) is caused by an arbovirus whose manifestations are extremely diverse, and it has evolved with significant severity in recent years. The clinical signs triggered by the Chikungunya virus are similar to those of other arboviruses. Generally, fever starts abruptly and reaches high levels, followed by severe polyarthralgia and myalgia, as well as an erythematous or petechial ma…	10.5501/wjv.v13.i2.89985
Mechanistic insights into bone remodelling dysregulation by human viral pathogens.	2024	Nature microbiology	Excluded	wrong study design	2058-5276	9	2	Caetano, Camila C. S. and Azamor, Tamiris and Meyer, Nikki M. and Onwubueke, Chineme and Calabrese, Cassandra M. and Calabrese, Leonard H. and Visperas, Anabelle and Piuzzi, Nicolas S. and Husni, M. Elaine and Foo, Suan-Sin and Chen, Weiqiang		eng	Bone-related diseases (osteopathologies) associated with human virus infections have increased around the globe. Recent findings have highlighted the intricate interplay between viral infection, the host immune system and the bone remodelling process. Viral infections can disrupt bone homeostasis, contributing to conditions such as arthritis and soft tissue calcifications. Osteopathologies can oc…	10.1038/s41564-023-01586-6
Quantifying Mosquito Attraction Using a Uniport Olfactometer.	2023	Cold Spring Harbor protocols	Excluded	wrong outcome,wrong population,wrong study design	1559-6095	2023	10	Castillo, John S. and Bellantuono, Anthony J. and DeGennaro, Matthew		eng	Female mosquitoes respond to the world around them by using chemosensory organs, such as their antennae, to detect volatile compounds emitted from a vertebrate host. These chemosensory systems facilitate the interpretation of external stimuli from the periphery by connecting to the central nervous system and eliciting behaviors necessary for survival, such as obtaining a blood meal. This innate b…	10.1101/pdb.prot108175
Chikungunya virus infection disrupts MHC-I antigen presentation via nonstructural protein 2.	2023		Excluded	wrong study design				Ware, Brian C. and Parks, M. Guston and Morrison, Thomas E.		eng	Infection by chikungunya virus (CHIKV), a mosquito-borne alphavirus, causes severe polyarthralgia and polymyalgia, which can last in some people for months to years. Chronic CHIKV disease signs and symptoms are associated with the persistence of viral nucleic acid and antigen in tissues. Like humans and nonhuman primates, CHIKV infection in mice results in the development of robust adaptive antiv…	10.1101/2023.11.03.565436
Interleukin 27, like interferons, activates JAK-STAT signaling and promotes pro-inflammatory and antiviral states that interfere with dengue and chikungunya viruses replication in human macrophages.	2024	Frontiers in immunology	Excluded	wrong study design	1664-3224	15		ValdÃ©s-LÃ³pez, Juan Felipe and HernÃ¡ndez-Sarmiento, Lady Johana and Tamayo-Molina, Y. S. and Velilla-HernÃ¡ndez, Paula A. and Rodenhuis-Zybert, Izabela A. and Urcuqui-Inchima, Silvio		eng	Interferons (IFNs) are a family of cytokines that activate the JAK-STAT signaling pathway to induce an antiviral state in cells. Interleukin 27 (IL-27) is a member of the IL-6 and/or IL-12 family that elicits both pro- and anti-inflammatory responses. Recent studies have reported that IL-27 also induces a robust antiviral response against diverse viruses, both in vitro and in vivo, suggesting tha…	10.3389/fimmu.2024.1385473
[truncated: 717 more rows]

## Sheet: Phase 2 screening outcomes
#	Study Title	Author + year	ab/full	Reviewer 1	Reviewer 2	Reviewer 3	Agree?	Exclusion reason 1	Exclusion reason 2	Agree?
1	Chikungunya fever.	-2023			N	N	Y	Full-text not available	Full-text not available	Y
[truncated: 299 more rows]
