# Supplementary material for: Clinical outcomes of chikungunya across age groups: A systematic review
Source: PLoS Negl Trop Dis. 2025 Oct 21;19(10):e0013580. doi: 10.1371/journal.pntd.0013580 (PMC12539745; doi:10.1371/journal.pntd.0013580)
Supplement: S2 Table — (XLSX) [file pntd.0013580.s006.xlsx]

## Sheet: S2 Table
Reference information								Age (years)																		Co-infection with Zika/Dengue virus
Id	Author	Title	Journal	Full citation	DOI	Study design	Study Site	Base case									Subgroup									Base case					Subgroup
								N	Mean	SD	Median	SE	Min	Max	95% LCI	95% UCI	N	Mean	SD	Median	SE	Min	Max	95% LCI	95% UCI	Evaluable (n)	Zika (n)	Zika (%)	Dengue (n)	Dengue (%)	Evaluable (n)	Zika (n)	Zika (%)	Dengue (n)	Dengue (%)
400	Aguilar-Luis et al., 2023	The Chikungunya virus: A reemerging cause of acute febrile illness in the high jungle of northern Peru.	Vaccine	Shaw, C. A., August, A., Bart, S., Booth, P.-G. J., Knightly, C., Brasel, T., Weaver, S. C., Zhou, H., & Panther, L. (2023). A phase 1, randomized, placebo-controlled, dose-ranging study to evaluate the safety and immunogenicity of an mRNA-based chikungunya virus vaccine in healthy adults. Vaccine, 41(26), 3898–3906. https://doi.org/10.1016/j.vaccine.2023.04.064	10.1016/j.vaccine.2023.04.064	Cross-sectional study	Peru, Province of Jaen, Regional Health Directorate of Cajamarca	130	38.3	18							917	36.7	17
401	Aljaily et al., 2024	Challenges and epidemiological implications of the first outbreak of dengue and chikungunya in Sudan.	PLOS Neglected Tropical Diseases	Aguilar-Luis, M. A., Watson, H., Tarazona-Castro, Y., Troyes-Rivera, L., Cabellos-Altamirano, F., Silva-Caso, W., Aquino-Ortega, R., Carrillo-Ng, H., Zavaleta-Gavidia, V., & Del Valle-Mendoza, J. (2023). The Chikungunya virus: A reemerging cause of acute febrile illness in the high jungle of northern Peru. PLoS neglected tropical diseases, 17(12), e0011787. https://doi.org/10.1371/journal.pntd.00…	10.1371/journal.pntd.0011787		Sudan, White Nile State, Tandalti
402	Amaral et al., 2023	Therapy for Chikungunya Arthritis: A Study of 133 Brazilian Patients.	Eastern Mediterranean Health Journal	Aljaily, S. M., Hamed, I. A. Y., Mustafa, K. S., Ishag, O. S. B., Musa, E. A. E., Ahmed, A. K., Ibrahim, E. M. A., & Azrag, R. S. (2024). Challenges and epidemiological implications of the first outbreak of dengue and chikungunya in Sudan. Eastern Mediterranean health journal = La revue de sante de la Mediterranee orientale = al-Majallah al-sihhiyah li-sharq al-mutawassit, 30(1), 53–59.	https://doi.org/10.26719/emhj.24.007	Retrospective study	Brazil, Institute of Diagnostic Medicine of Cariri	133	58.6	13.7	58		26	82
403	Añazco et al., 2024	Severe and unusual presentation of Chikungunya virus infections in patients hospitalized in adult intensive care. San Lorenzo, Paraguay.	American Journal of Tropical Medicine and Hygiene	Amaral, J. K., Bingham, C. O., Taylor, P. C., Vilá, L. M., Weinblatt, M. E., & Schoen, R. T. (2023). Therapy for Chikungunya Arthritis: A Study of 133 Brazilian Patients. The American journal of tropical medicine and hygiene, 109(3), 542–547.	https://doi.org/10.4269/ajtmh.23-0205	Case series	Paraguay, San Lorenzo, Hospital de Clínicas	10	62				36	87
404	Anjos et al., 2023	Dynamics of chikungunya virus transmission in the first year after its introduction in Brazil: A cohort study in an urban community.	Journal of Critical Care	Añazco, P. B., Gil, S. N. A., Sanabria, J. A. F., Lopez, L. M. F., Damen, M. P., Apelt, F. V. F., ... & Leguizamón, B. F. (2024). Severe and unusual presentation of Chikungunya virus infections in patients hospitalized in adult intensive care. San Lorenzo, Paraguay. Journal of Critical Care, 81, 154594.	https://doi.org/10.1016/j.jcrc.2024.154594	Prospective cohort study	Brazil, Salvador, Pau da Lima	652	31.3	17.6							565 87	31.2 32.0	17.8 17.0
405	Awal et al., 2024	Beyond the Bite: Detailed findings on Chikungunya and Dengue co-detection in Punjab, North India - clinical insights and diagnostic challenges.	PLOS Neglected Tropical Diseases	Anjos, R. O., Portilho, M. M., Jacob-Nascimento, L. C., Carvalho, C. X., Moreira, P. S. S., Sacramento, G. A., Nery Junior, N. R. R., de Oliveira, D., Cruz, J. S., Cardoso, C. W., Argibay, H. D., Plante, K. S., Plante, J. A., Weaver, S. C., Kitron, U. D., Reis, M. G., Ko, A. I., Costa, F., & Ribeiro, G. S. (2023). Dynamics of chikungunya virus transmission in the first year after its introduction…	https://doi.org/10.1371/journal.pntd.0011863		India, Punjab	370			-				-	-	142 110 32 108 107 34			27 31 28 28 30 24.5				*IQR: -1 *IQR: 3.5 *IQR: 12.5 *IQR: -0.5 - *IQR: 4.5	*IQR: 55 *IQR: 58.5 *IQR: 68.5 *IQR: 56.5 - *IQR: 53.5	-			-	-	142 110 32 - - -			34 30 4 - - -	23.94% 27.27% 12.5% - - -
406	Babu et al., 2023	Cytokine profile, neutralization potential and viral replication dynamics in sera of chikungunya patients in India: a cross-sectional study.	Brazilian Journal of Microbiology	Awal, S.K., Swu, A.K. (2024). Beyond the Bite: Detailed findings on Chikungunya and Dengue co-detection in Punjab, North India - clinical insights and diagnostic challenges. Braz J Microbiol.	https://doi.org/10.1007/s42770-024-01493-w	Cross-sectional	India	196			35.5		12	70			-			-		-	-
407	Bierbrier et al., 2024	Chikungunya infection in returned travellers: results from the geosentinel network, 2005-2020.	The Lancet Regional Health	Babu, N., Mahilkar, S., Jayaram, A., Ibemgbo, S. A., Mathur, G., Shetty, U., ... & Sunil, S. (2023). Cytokine profile, neutralisation potential and viral replication dynamics in sera of chikungunya patients in India: a cross-sectional study. The Lancet Regional Health-Southeast Asia, 19.	https://doi.org/10.1016/j.lansea.2023.100269	Epidemiological	71 sites in 29 countries Regions included Caribbean, Central America, Oceania, South America, South Central Asia, Southeast Asia and sub-Saharan Africa.	1200			43
408	Brito et al., 2023	Inflammation, fibrosis and E1 glycoprotein persistence in joint tissue of patients with post-Chikungunya chronic articular disease.	Journal of Travel Medicine	Bierbrier, R., Javelle, E., Norman, F. F., Chen, L. H., Bottieau, E., Schwartz, E., ... & GeoSentinel Network. (2024). Chikungunya infection in returned travellers: results from the geosentinel network, 2005–2020. Journal of Travel Medicine, 31(2), taae005.	https://doi.org/10.1093/jtm/taae005	Longitudinal observational	Brazil, Mato Grosso	17	50	13.67
409	Buerger et al., 2024	Safety and immunogenicity of a live-attenuated chikungunya virus vaccine in endemic areas of Brazil: interim results of a double-blind, randomised, placebo-controlled phase 3 trial in adolescents.	Journal of the Brazilian Society of Tropical Medicine	Brito, M. S. A. G. D., Marchi, M. S. D., Perin, M. Y., Côsso, I. D. S., Bumlai, R. U. M., Silva, W. V. D., ... & Slhessarenko, R. D. (2023). Inflammation, fibrosis and E1 glycoprotein persistence in joint tissue of patients with post-Chikungunya chronic articular disease. Revista da Sociedade Brasileira de Medicina Tropical, 56, e0278-2023.	https://doi.org/10.1590/0037-8682-0278-2023	Trial	Brazil	502			15		12	17			252			14		12	17
410	Buerger et al., 2024	Combined immunogenicity evaluation for a new single-dose live-attenuated chikungunya vaccine.	The Lancet Infectious Diseases	Buerger, V., Hadl, S., Schneider, M., Schaden, M., Hochreiter, R., Bitzer, A., ... & Jaramillo, J. C. (2024). Safety and immunogenicity of a live-attenuated chikungunya virus vaccine in endemic areas of Brazil: interim results of a double-blind, randomised, placebo-controlled phase 3 trial in adolescents. The Lancet Infectious Diseases.	https://doi.org/10.1016/s1473-3099(24)00458-4	Trial	USA	656	41.2	14.97							103	51.1	16.16
411	Cerqueira-Silva et al., 2024	Risk of death following chikungunya virus disease in the 100 Million Brazilian Cohort, 2015-18: a matched cohort study and self-controlled case series.	Journal of Travel Medicine	Buerger, V., Maurer, G., Kosulin, K., Hochreiter, R., Larcher-Senn, J., Dubischar, K., & Eder-Lingelbach, S. (2024). Combined immunogenicity evaluation for a new single-dose live-attenuated chikungunya vaccine. Journal of Travel Medicine, taae084.	https://doi.org/10.1093/jtm/taae084	matched cohort study and self-controlled case series	Brazil	110953341			-						143787 143787 1933			23 23 62
412	Chang et al., 2024	Cytokine and T cell responses in post-chikungunya viral arthritis: A cross-sectional study.	The Lancet Infectious Diseases	Cerqueira-Silva, T., Pescarini, J. M., Cardim, L. L., Leyrat, C., Whitaker, H., de Brito, C. A. A., ... & Paixão, E. S. (2024). Risk of death following chikungunya virus disease in the 100 Million Brazilian Cohort, 2015–18: a matched cohort study and self-controlled case series. The Lancet Infectious Diseases, 24(5), 504-513.	https://doi.org/10.1016/S1473-3099(23)00739-9	Cross-sectional	Colombia, Magdalena and Atlántico Departments	158	48.6	15.9							28 21 92 17	42.6 48.7 49.6 52.9	18.9 18.9 14.8 10.1
413	Chang et al., 2024	The Natural History of Post-Chikungunya Viral Arthritis Disease Activity and T-cell Immunology: A Cohort Study.	Plos One	Chang, A. Y., Tritsch, S. R., Herrera Gomez, C. A., Encinales, L., Cadena Bonfanti, A., Rosales, W., ... & Simon, G. L. (2024). Cytokine and T cell responses in post-chikungunya viral arthritis: A cross-sectional study. Plos one, 19(3), e0299521.	https://doi.org/10.1371/journal.pone.0299521	Cohort	Colombia, Magdalena and Atlántico Departments	40	52.6	14.5
414	Chang et al., 2023	Chikungunya-virus-specific CD4+ T cells are associated with chronic chikungunya viral arthritic disease in humans.	Journal of Cellular Immunology	Chang, A. Y., Hernández, A. S., Mejía, J. F., Tritsch, S. R., Mendoza-Torres, E., Encinales, L., Bonfanti, A. C., Proctor, A. M., Simon, G. L., Simmens, S. J., & Firestein, G. S. (2024). The Natural History of Post-Chikungunya Viral Arthritis Disease Activity and T-cell Immunology: A Cohort Study. Journal of cellular immunology, 6(2), 64–75.	https://doi.org/10.33696/immunology.6.191	ex vivo T cell stimulation assay	Colombia	31	40.7	13.5							17 14 8	49.5 31.4 38.3	11.6 6.4 11.1
415	Chantasrisawad et al., 2024	CHARACTERIZATION OF CLINICAL AND BIOLOGIC MANIFESTATIONS OF CHIKUNGUNYA AMONG CHILDREN IN AN URBAN AREA, THAILAND.	BioRxiv	Chang, J., Agarwal, R., Cortes, F. H., Ha, C., Villalpando, J., Castillo, I., ... & Weiskopf, D. (2023). Chikungunya-virus-specific CD4+ T cells are associated with chronic chikungunya viral arthritic disease in humans. bioRxiv, 2023-11.	https://doi.org/10.1101/2023.11.20.567688	Retrospective cohort study	Thailand, Bangkok King Chulalongkorn Memorial Hospital	45			12				8 *IQR	14*IQR
416	Chantasrisawad et al., 2024	Molecular identification and phylogenetic analysis of chikungunya virus among dengue-negative patients in Kolkata, India.	The Pediatric Infectious Disease Journal	Chantasrisawad, N., Boonyasuppayakorn, S., Anugulruengkitt, S., & Puthanakit, T. (2024). CHARACTERIZATION OF CLINICAL AND BIOLOGIC MANIFESTATIONS OF CHIKUNGUNYA AMONG CHILDREN IN AN URBAN AREA, THAILAND: A RETROSPECTIVE COHORT STUDY. The Pediatric infectious disease journal	https://doi.org/10.1097/INF.0000000000004542	Retrospective	India, Kolkata, National Institute of Cholera and Enteric Disease, Indian Council of Medical Research, Virus Laboratory	96									539 34 505
417	Dave et al., 2023	A Comparative Analysis of Chikungunya in Kidney Transplant Recipients Compared With the General Population: A multi center, Retrospective, Cohort Study From India.	PLOS ONE	Chatterjee, R. P., Chatterjee, A., Ansari, S., Chatterjee, S., Chatterjee, S., & Chakraborty, N. (2024). Molecular identification and phylogenetic analysis of chikungunya virus among dengue-negative patients in Kolkata, India. Plos one, 19(4), e0301644.	https://doi.org/10.1371/journal.pone.0301644	Cohort study	India, CIMS Hospital (Ahmedabad) transplant center, Mediversal Hospital (Patna) transplant center, IKDRC-ITS (Ahmedabad), and 1 multispecialty general hospital (SVP Ahmedabad)	41			35				33 *IQR	44 *IQR	34			47.5				28.25 *IQR	60.5 *IQR
418	de la Calle-Prieto et al., 2024	Clinical profile and management of a Spanish single-center retrospective cohort of patients with post-chikungunya associated complications.	Experimental and Clinical Transplantation	Dave, R., Patel, M., Kumar, D., Patil, M., Tambi, P., Parmar, V., Dholakia, A., Kute, V., Arora, P., & Meshram, H. S. (2023). A Comparative Analysis of Chikungunya in Kidney Transplant Recipients Compared With the General Population: A multi center, Retrospective, Cohort Study From India. Experimental and clinical transplantation : official journal of the Middle East Society for Organ Transplanta…	https://doi.org/10.6002/ect.2023.0129	Retrospective cohort study	Spain, Madrid, La Paz-Carlos III University Hospital, National Reference Center for Imported Pathology	125	-	-	41		16	76			65 56 - -	40.3 46.1 - -	11.4 13.7 - -	38.0 46.0 - -		16.0 20.0 - -	72.0 76.0 - -			125				0.056	- - - -				- - - -
419	de La Roque et al., 2024	Exploring the Chikungunya virus landscape in a dengue-endemic Brazilian area.	Travel Medicine and Infectious Disease	de la Calle-Prieto, F., Barriga, J. J., Arsuaga, M., de Miguel, R., & Díaz-Menéndez, M. (2024). Clinical profile and management of a Spanish single-center retrospective cohort of patients with post-chikungunya associated complications. Travel medicine and infectious disease, 60, 102726.	https://doi.org/10.1016/j.tmaid.2024.102726		Brazil, São Paulo State, Basic Health Units of Ribeirão Preto	-	-				-	-			17	49				0	76
420	de Mendonça et al., 2023	Factors associated with death from dengue and chikungunya virus infection during an epidemic period in Northeast Brazil: A retrospective cohort study.	Journal of Infection and Public Health	de La Roque, D. G. L., Santos, E. V., Policastro, L. R., da Costa, P. N. M., Evaristo, M., Yamamoto, A. Y., Giomo, D. B., Torres, P. M. A., Gentil, D. C. D., Minto, E. C. M., Slavov, S. N., Fonseca, V., Dos Santos Barros, C. R., Martins, A. J., Calado, R. T., Passos, L. M. R., Elias, M. C., Sampaio, S. C., Giovanetti, M., Covas, D. T., … Kashima, S. (2024). Exploring the Chikungunya virus landsca…	https://doi.org/10.1016/j.jiph.2024.04.026	Ecological study	Brazil, Pernambuco	-					-	-			3662 4412 6247 6195 5431 4314 5554 35758 3644 4409 6246 6191 5419 4295 5554 127 18 3 1 4 12 19 70					0 10 20 30 40 50 60 - 0 10 20 30 40 50 60 - 0 10 20 30 40 50 60	9 19 29 39 49 59 - - 9 19 29 39 49 59 - - 9 19 29 39 49 59 -
422	de Souza et al., 2024	Pathophysiology of chikungunya virus infection associated with fatal outcomes.	Revista da Sociedade Brasileira de Medicina Tropical	Mendonça, M. F. S., Silva, A. P. S. C., & Lacerda, H. R. (2023). Factors associated with death from dengue and chikungunya virus infection during an epidemic period in Northeast Brazil: A retrospective cohort study. Revista da Sociedade Brasileira de Medicina Tropical, 56, e0030.	https://doi.org/10.1590/0037-8682-0030-2023		Brazil	32			52				36 *IQR	73 *IQR	- - -			- - -				- - -	- - -
424	Doran et al., 2024	Adaptive coping strategies among individuals living with long-term chikungunya disease: a qualitative study in Curaçao.	Cell host & microbe	de Souza, W. M., Fumagalli, M. J., de Lima, S. T. S., Parise, P. L., Carvalho, D. C. M., Hernandez, C., de Jesus, R., Delafiori, J., Candido, D. S., Carregari, V. C., Muraro, S. P., Souza, G. F., Simões Mello, L. M., Claro, I. M., Díaz, Y., Kato, R. B., Trentin, L. N., Costa, C. H. S., Maximo, A. C. B. M., Cavalcante, K. F., … Weaver, S. C. (2024). Pathophysiology of chikungunya virus infection a…	https://doi.org/10.1016/j.chom.2024.02.011	Explorative qualitative study	Curacao
425	Ferrari et al., 2024	IMPACT OF CHIKUNGUNYA VIRUS INFECTION ON RENAL OUTCOMES: A CASE SERIES FROM LEVEL 1 OUTBREAK COUNTRY.	BMJ Open	Doran, C., Duits, A. J., Gerstenbluth, I., Tami, A., & Bailey, A. (2024). Adaptive coping strategies among individuals living with long-term chikungunya disease: a qualitative study in Curaçao. BMJ open, 14(2), e076352.	https://doi.org/10.1136/bmjopen-2023-076352	Case series	Paraguay	31	69	11
426	Gardini Sanches Palasio et al., 2023	Zika, chikungunya and co-occurrence in Brazil: space-time clusters and associated environmental-socioeconomic factors.	Critical Care Medicine	Ferrari, R. A., & Ruiz, A. L. (2024). 1339: IMPACT OF CHIKUNGUNYA VIRUS INFECTION ON RENAL OUTCOMES: A CASE SERIES FROM LEVEL 1 OUTBREAK COUNTRY. Critical Care Medicine, 52(1), S641.	10.1097/01.ccm.0001003516.39007.45		Brazil
427	Giovanetti et al., 2023	Rapid Epidemic Expansion of Chikungunya Virus East/Central/South African Lineage, Paraguay.	Scientific Reports	Gardini Sanches Palasio, R., Marques Moralejo Bermudi, P., Luiz de Lima Macedo, F. et al. Zika, chikungunya and co-occurrence in Brazil: space-time clusters and associated environmental–socioeconomic factors. Sci Rep 13, 18026 (2023).	https://doi.org/10.1038/s41598-023-42930-4		Paraguay
428	Gonçalves et al., 2024	Estimated annual costs of Chikungunya fever in the municipality of Rio de Janeiro, Brazil.	Emerging Infectious Diseases	Giovanetti, M., Vazquez, C., Lima, M., Castro, E., Rojas, A., Gomez de la Fuente, A., Aquino, C., Cantero, C., Fleitas, F., Torales, J., Barrios, J., Ortega, M. J., Gamarra, M. L., Villalba, S., Alfonzo, T., Xavier, J., Adelino, T., Fritsch, H., Iani, F. C. M., Pereira, G. C., … Alcantara, L. C. J. (2023). Rapid Epidemic Expansion of Chikungunya Virus East/Central/South African Lineage, Paraguay.…	https://doi.org/10.3201/eid2909.230523	Cost of illness assessment	Brazil, Rio de Janeiro
429	Gossner et al., 2023	Arthropod-borne diseases among travellers arriving in Europe from Africa, 2015 to 2019.	Revista Brasileira de Epidemiologia	Gonçalves TS, Carmo CND, Marinho DS. Estimated annual costs of Chikungunya fever in the municipality of Rio de Janeiro, Brazil. Rev Bras Epidemiol. 2024 Jun 14;27:e240026.	10.1590/1980-549720240026	Survey	Africa and Europe	161	47				18	88
430	Gulati et al., 2024	A Study of Neurological Involvement in Dengue and Chikungunya Infection.	Eurosurveillance	Citation style for this article: Gossner Céline M, Hallmaier-Wacker Luisa, Briet Olivier, Haussig Joana M, de Valk Henriette, Wijermans Ariana, Bakonyi Tamas, Madubuko Theresa, Frank Christina, Noel Harold, Abdulaziz Mohammed. Arthropod-borne diseases among travellers arriving in Europe from Africa, 2015 to 2019. Euro Surveill. 2023;28(7):pii=2200270.	10.2807/1560-7917.es.2023.28.7.2200270	Retrospective and prospective observational study	India, New Delhi
431	Hargrave et al., 2023	Allergies, body mass, and hospitalization due to arbovirus infection: A prospective surveillance study in Machala, Ecuador.	Annals of African Medicine	Gulati S, Duggu SR, Chawla K, Dessai R, Jain S. A Study of Neurological Involvement in Dengue and Chikungunya Infection. Ann Afr Med. 2024 Oct 1;23(4):563-566.	10.4103/aam.aam_131_23	Prospective surveillance study	Ecuador, Machala																			110			1		- -			- -
433	KamalaKannan et al., 2023	Varied Clinical Manifestations of Chikungunya in Neonates: A Case Series.	Epidemiology and Infection	Hargrave AS, Sippy R, Cueva C, Polhemus M, Beltran E, Abbott MA, Stewart-Ibarra AM. Allergies, body mass, and hospitalization due to arbovirus infection: A prospective surveillance study in Machala, Ecuador. Epidemiol Infect. 2023 Oct 12;151:e181.	10.1017/s0950268823001656	Case series	India, Kancheepuram	4					0.01	0.04
434	Kawonga et al., 2023	Serological and molecular evidence of chikungunya virus infection among febrile outpatients seeking healthcare in Northern Malawi.	FLORA Journal of Infectious Diseases and Clinical Microbiology	Kamalakannan SK. Varied clinical manifestations of chikungunya in neonates: A case series. FLORA 2023;28(2):285-290.	10.5578/flora.20239928	Observational	Malawi, Mzuzu	119	31				2	83
435	Kumari et al., 2024	Study of Varied Cutaneous Manifestations of Chikungunya Fever at Around Patna District, Bihar.	Infection Ecology & Epidemiology	Flywell Kawonga, Gerald Misinzo & Dylo Foster Pemba (2023) Serological and molecular evidence of chikungunya virus infection among febrile outpatients seeking healthcare in Northern Malawi, Infection Ecology & Epidemiology, 13:1, 2229573.	10.1080/20008686.2023.2229573	Prospective study	India, Patna region of Bihar	50
437	Lemos et al., 2024	Spatial distribution of Chikungunya cases in the state of Piauí – Brazil (2015-2019).	International Journal of Pharmaceutical and Clinical Research		e-ISSN: 0975-1556, p-ISSN:2820-2643	ecological, quantitative, analytical, descriptive and retrospective epidemiological study	Brazil	<1:111, 1-4:137, 5-9:335, 10-14:481, 15-19:670, 20-34:2843, 35-49:2291, 50-64:1719, 65-79:840, 80<:169
438	Luna et al., 2024	Factors Associated With Chronic Arthropathy And Rheumatological Diseases After Chikungunya Infection in Colombia: A Case-Control Study.	Acta Scientiarum	Lemos, Matheus & Filho, Lauro & Costa, Maria & Araújo, Dinah & Soares, Ticianne & Silva, Filipe & Pinto, Raydelane & de Paula Sousa Júnior, Vicente. (2023). Spatial distribution of Chikungunya cases in the state of Piauí – Brazil (2015-2019). Acta Scientiarum. Health Sciences. 46. e64114. 10.4025/actascihealthsci.v45i1.64114.	10.4025/actascihealthsci.v46i1.64114	A case-control study	Colombia
439	Machado et al., 2024	The first confirmed outbreak of chikungunya reported in Timor-Leste, 2024.	medRxiv	Luna, G. a. R., & Paz, F. M. (2024). Factors associated with Chronic arthropathy and rheumatological diseases after chikungunya infection in Colombia: a Case-Control Study. medRxiv (Cold Spring Harbor Laboratory). https://doi.org/10.1101/2024.05.23.24307784	10.1101/2024.05.23.24307784	Descriptive	Timor-Leste				17		1	76
440	Madewell et al., 2024	Sentinel Enhanced Dengue Surveillance System - Puerto Rico, 2012-2022.	Australian Center for disease control	De Neri Machado, F., Draper, A. D., Fernandes, A. M., Santos, F. B. a. D., Mali, M. A., Tilman, A. J. P., Da Silva, E. S., Hornay, E., De Sousa, A. S., Oakley, T., Da Cruz, E., Sarmento, N., Niha, M. A., Soares, A. F., Gomes, E. E. C., De Deus Alves, J., Soares, J. P., Francis, J. R., Yan, J., & Monteiro, M. A. (2024). The first confirmed outbreak of chikungunya reported in Timor-Leste, 2024. Com…	10.33321/cdi.2024.48.17	surveillance study	Puerto Rico	1-4:309, 10-19:426, 20-29:281, =>50:545
441	Martins et al., 2023	Predictors of chronic joint pain after Chikungunya virus infection in the INOVACHIK prospective cohort study.	MMWR	Madewell, Z. J., Hernandez-Romieu, A. C., Wong, J. M., Zambrano, L. D., Volkman, H. R., Perez-Padilla, J., Rodriguez, D. M., Lorenzi, O., Espinet, C., Munoz-Jordan, J., Frasqueri-Quintana, V. M., Rivera-Amill, V., Alvarado-Domenech, L. I., Sainz, D., Bertran, J., Paz-Bailey, G., & Adams, L. E. (2024). Sentinel Enhanced Dengue Surveillance System — Puerto Rico, 2012–2022. MMWR Surveillance Summari…	http://dx.doi.org/10.15585/mmwr.ss7303a1	prospective cohort study	Rio de Janeiro.
442	McCarty et al., 2023	Chikungunya virus virus-like particle vaccine is well tolerated and immunogenic in chikungunya seropositive individuals.	Journal of Clinical Virology	Martins EB, Quintana MSB, Silva MFB, de Bruycker-Nogueira F, Moraes ICV, Rodrigues CDS, Santos CC, Sampaio SA, Pina-Costa A, Fabri AA, Guerra-Campos V, Faria NRC, Filippis AMB, Brasil P, Calvet GA. Predictors of chronic joint pain after Chikungunya virus infection in the INOVACHIK prospective cohort study. J Clin Virol. 2023 Dec;169:105610. doi: 10.1016/j.jcv.2023.105610. Epub 2023 Oct 8. PMID: 3…	10.1016/j.jcv.2023.105610	Post HOC Analysis
443	McMahon et al., 2024	A randomized, double-blinded Phase 3 study to demonstrate lot-to-lot consistency and to confirm immunogenicity and safety of the live-attenuated chikungunya virus vaccine candidate VLA1553 in healthy adults†.	Vaccine	McCarty JM, Bedell L, Mendy J, Coates EE, Chen GL, Ledgerwood JE, Tredo SR, Warfield KL, Richardson JS. Chikungunya virus virus-like particle vaccine is well tolerated and immunogenic in chikungunya seropositive individuals. Vaccine. 2023 Oct 6;41(42):6146-6149. doi: 10.1016/j.vaccine.2023.08.086. Epub 2023 Sep 9. PMID: 37690874.	10.1016/j.vaccine.2023.08.086	Trial	USA	408	33.2	7.4	34		18	45	27	39	136 137 135	33.2 33.2 33.2	7.03 7.78 7.43	34 34 34		18 18 18	45 45 45	27 27 27	39 40 40
444	McMahon et al., 2024	Antibody persistence and safety of a live-attenuated chikungunya virus vaccine up to 2 years after single-dose administration in adults in the USA: a single-arm, multicentre, phase 3b study.	Journal of Travel Medicine	McMahon, R., Fuchs, U., Schneider, M., Hadl, S., Hochreiter, R., Bitzer, A., Kosulin, K., Koren, M., Mader, R., Zoihsl, O., Wressnigg, N., Dubischar, K., Buerger, V., Eder-Lingelbach, S., & Jaramillo, J. C. (2023). A randomized, double-blinded phase 3 study to demonstrate lot-to-lot consistency and to confirm immunogenicity and safety of the live-attenuated chikungunya virus vaccine candidate VLA…	10.1093/jtm/taad156	Trial	USA	363	47.7	14.2							310 53	44.1 68.7	12.0 3.4
445	Morais et al., 2023	Detection of coinfection with Primate Erythroparvovirus 1 and arboviruses (DENV, CHIKV and ZIKV) in individuals with acute febrile illness in the state of Rio Grande do Norte in 2016.	Lancet Infect Dis 2024	McMahon, R., Toepfer, S., Sattler, N., Schneider, M., Narciso-Abraham, M., Hadl, S., Hochreiter, R., Kosulin, K., Mader, R., Zoihsl, O., Wressnigg, N., Dubischar, K., Buerger, V., Eder-Lingelbach, S., & Jaramillo, J. (2024). Antibody persistence and safety of a live-attenuated chikungunya virus vaccine up to 2 years after single-dose administration in adults in the USA: a single-arm, multicentre,…	10.1016/ S1473-3099(24)00357-8	cross-sectional observational study	Brazil	0-9:1824, 10-19:2909, 20-29:4329, 30-39:4620, 40-49:3922, 50-59:3423, 60-69:2268, 70-79:1459, 80-89:587, >90:119									0-9:5713, 10-19:8411, 20-29:10420, 30-39:9278, 40-49:7304, 50-59:5997, 60-69:4063, 70-79:2796, 80-89:1216, >90:272 0-9:453, 10-19:519, 20-29:855, 30-39:657, 40-49:382, 50-59:266, 60-69:160, 70-79:63, 80-89:35, >90:9
446	Ngwe Tun et al., 2023	Coinfection and circulation of chikungunya virus and dengue virus in pediatric patients in Myanmar, 2019.	PLOS	Morais, V. D. S., Santana, L. M. R., Bezerra, J. F., Cruz, F. E., De Souza, T. R., Tahmasebi, R., Raposo, R. a. A., Marcatti, R., Barbosa, E. M. G., Hefford, P. M., Buccheri, R., Sabino, E. C., & Da Costa, A. C. (2023). Detection of coinfection with Primate Erythroparvovirus 1 and arboviruses (DENV, CHIKV and ZIKV) in individuals with acute febrile illness in the state of Rio Grande do Norte in 2…	10.1371/journal.pntd.0011701	cross-sectional analytical study	Myanmar	201			6.0				4.0 *IQR	8.0 *IQR	30 59			6.0 7.0				4.0 *IQR 4.8 *IQR	9.0 *IQR 9.0 *IQR
447	Palewar et al., 2023	Trend analysis in seroprevalence of dengue, chikungunya and malaria: A seven-year serological study from a tertiary care hospital of Maharashtra, India.	Microbes and Infection	Tun, M. M. N., Kyaw, A. K., Nabeshima, T., Dumre, S. P., Soe, A. M., Nwe, K. M., Myaing, S. S., Lwin, E. P., Win, Y. T., Inoue, S., Takamatsu, Y., Urano, T., Thu, H. M., Thant, K. Z., Htun, Z. T., & Morita, K. (2023). Coinfection and circulation of chikungunya virus and dengue virus in pediatric patients in Myanmar, 2019. Microbes and Infection, 25(6), 105129. https://doi.org/10.1016/j.micinf.202…	10.1016/j.micinf.2023.105129	retrospective descriptive record-based.	India	3565	32.22	16.51	28
448	Pollett et al., 2024	The risk and risk factors of chikungunya virus infection and rheumatological sequelae in a cohort of U.S. Military Health System beneficiaries: Implications for the vaccine era.	Journal of Vector Borne Diseases	Karyakarte, R., Palewar, M., Joshi, S., Yanamandra, S., Pol, S., Dedwal, A., Anand, A., & Sadafale, A. (2022). Trend analysis in seroprevalence of dengue, chikungunya and malaria: A seven-year serological study from a tertiary care hospital of Maharashtra, India. Journal of Vector Borne Diseases, 60(3), 238–243. https://doi.org/10.4103/0972-9062.353232	https://doi.org/10.4103/0972-9062.353232	nested case-control study		<=25:21, 26-35:51, 36-45:48,46-64:51, >65:24			42				31	54	<=25:84, 26-35:204, 36-45:190,46-64:204, >65:98			41				29	56
449	Poudine et al., 2023	Seroprevalence of Chikungunya Virus Infection in Sistan and Baluchestan Province, Iran: A Pilot Study.	PLOS	Pollett, S., Hsieh, H., Lu, D., Grance, M., Richard, S., Nowak, G., Lanteri, C., Tribble, D., & Burgess, T. (2024). The risk and risk factors of chikungunya virus infection and rheumatological sequelae in a cohort of U.S. Military Health System beneficiaries: Implications for the vaccine era. PLoS Neglected Tropical Diseases, 18(8), e0011810. https://doi.org/10.1371/journal.pntd.0011810	10.1371/journal. pntd.0011810	cross-sectional study	Iran	<10:2, 11-20:44, 21-30:56, 31-40:48, 41-50:21, 50<:32									<10:0, 11-20:0, 21-30:1, 31-40:0, 41-50:2, 50<:0 <10:2, 11-20:44, 21-30:55, 31-40:48, 41-50:19, 50<:32
450	Rawat et al., 2024	Detectable Viremia at Presentation Is a Predictor of Disease Severity in Chikungunya.	Arch Clin Infect Dis.	Poudine M, Parsi-Moud A, Mohagheghi-Fard A H, Bameri Z, Mirzaei I, et al. Seroprevalence of Chikungunya Virus Infection in Sistan and Baluchestan Province, Iran: A Pilot Study. Arch Clin Infect Dis. 2023;18(6):e139238. https://doi.org/10.5812/archcid-139238.	10.5812/archcid-139238.	prospective observational study		1021	29	13							178 1-10:3, 11-20:8, 21-30:31, 31-40:34, 41-50:20, 51-60:17, 61-70:11, 71-80:7, 81-90:2 1-10:1, 11-20:3, 21-30:2, 31-40:3, 41-50:5, 51-60:6, 61-70:7, 71-80:3, 81-90:1	31 - -	13.8 - -
451	Ren et al., 2023	Chikungunya in Zhejiang Province, Southeast China.	Cuerus	Rawat, S. K., Kale, D., Nema, S., Nema, R. K., Gupta, S., Khadanga, S., & Biswas, D. (2024). Detectable viremia at presentation is a predictor of disease severity in chikungunya. Cureus. https://doi.org/10.7759/cureus.58188	10.7759/cureus.58188	Surveillance study		29									26 3			30 -		20 22	74 54	26 -	48.5 -
452	Ribas Freitas et al., 2024	High Mortality Associated with Chikungunya Epidemic in Southeast Brazil, 2023.	Infectious Medicine	Ren, J., Ling, F., Liu, Y., & Sun, J. (2023). Chikungunya in Zhejiang province, southeast China. Infectious Medicine, 2(4), 315–323. https://doi.org/10.1016/j.imj.2023.11.005	10.1016/j.imj.2023.11.005	Cohort study	Brazil
453	Richardson et al., 2023	Safety and Immunogenicity of an Adjuvanted Chikungunya Virus (CHIKV) Virus-like Particle (VLP) Based Vaccine in Two Pivotal Phase 3 Trials, ≥12 Years of Age.	medRxiv	Freitas, A. R. R., Neto, A. S. L., Oliveira, E., Andrade, J. S., & Cavalcanti, L. P. (2024). High Mortality Associated with Chikungunya Epidemic in Southeast Brazil, 2023. medRxiv (Cold Spring Harbor Laboratory). https://doi.org/10.1101/2024.07.03.24309912	10.1101/2024.07.03.24309912	Trial		3254					12
454	Rueda et al., 2023	Clinical Diagnosis of Chikungunya Infection: An Essential Aid in a Primary Care Setting Where Serological Confirmation Is Not Available.	Late Breaking Abstracts	Richardson, J. S., Anderson, D., Mendy, J., Muhammad, S., Tindale, L., Loreth, T., Tredo, S. R., Jenkins, V., Ajiboye, P., & Bedell, L. (2023). 2888. Safety and immunogenicity of an adjuvanted chikungunya virus (CHIKV) virus-like particle (VLP) based vaccine in two pivotal phase 3 trials, ≥12 years of age. Open Forum Infectious Diseases, 10(Supplement_2). https://doi.org/10.1093/ofid/ofad500.2471	10.1093/ofid/ofad500.2471	cross-sectional study	Colombia	18-29:60, 30-39:43, 40-49:42, 50-59:60, 60-69:56, 70-79:26, >=80:8	48.3	17.4							18-29:37, 30-39:47, 40-49:45, 50-59:44, 60-69:44, 70-79:25, >=80:11	49.6	17.6
455	Sagar et al., 2024	Viremia and clinical manifestations in acute febrile patients of Chikungunya infection during the 2016 CHIKV outbreak in Delhi, India.	Tropical Medicine and Infectious Disease	Rueda, J. C., Peláez-Ballestas, I., Angarita, J., Santos, A. M., Pinzon, C., Saldarriaga, E., Rueda, J. M., Forero, E., Saaibi, D. L., Pavía, P. X., Mantilla, M. J., Rodríguez-Salas, G., Santacruz, J. C., Rueda, I., Cardiel, M. H., & Londono, J. (2023). Clinical diagnosis of chikungunya infection: an essential aid in a primary care setting where serological confirmation is not available. Tropical…	10.3390/tropicalmed8040213	case control study	India				38		19	54
456	Sahimin et al., 2024	Seroprevalence of dengue and chikungunya viruses among urban refugees in Klang Valley, Malaysia.	Infectious Medicine	Sagar, R., Raghavendhar, S., Jain, V., Khan, N., Chandele, A., Patel, A. K., Kaja, M., Ray, P., & Kapoor, N. (2024). Viremia and clinical manifestations in acute febrile patients of Chikungunya infection during the 2016 CHIKV outbreak in Delhi, India. Infectious Medicine, 3(1), 100088. https://doi.org/10.1016/j.imj.2024.100088	10.1016/j.imj.2024.100088	cross-sectional study	Klang Valley, Malaysia
457	Schneider et al., 2023	Safety and immunogenicity of a single-shot live-attenuated chikungunya vaccine: a double-blind, multicentre, randomised, placebo-controlled, phase 3 trial.	Transactions of The Royal Society of Tropical Medicine and Hygiene	Sahimin, N., Low, Z. X., Hassandarvish, P., Hanapi, I. R. M., Zain, S. N. M., Yahaya, H., & Bakar, S. A. (2024). Seroprevalence of dengue and chikungunya viruses among urban refugees in Klang Valley, Malaysia. Transactions of the Royal Society of Tropical Medicine and Hygiene, 118(5), 328–335. https://doi.org/10.1093/trstmh/trad097	10.1093/trstmh/trad097	Trial	USA	4115			45		18	94	32.0 *IQR	57.0 *IQR	3082 1033			45.0 45.0		18 18	88 94	32.0 *IQR 32.0 *IQR	57 *IQR 58.0 *IQR
458	Serfaty et al., 2024	Detection of musculoskeletal inflammatory lesions in patients with chronic chikungunya infection using 3T whole-body magnetic resonance imaging.	Lancet	Schneider, M., Narciso-Abraham, M., Hadl, S., McMahon, R., Toepfer, S., Fuchs, U., Hochreiter, R., Bitzer, A., Kosulin, K., Larcher-Senn, J., Mader, R., Dubischar, K., Zoihsl, O., Jaramillo, J., Eder-Lingelbach, S., Buerger, V., & Wressnigg, N. (2023). Safety and immunogenicity of a single-shot live-attenuated chikungunya vaccine: a double-blind, multicentre, randomised, placebo-controlled, phase…	10.1016/S0140-6736(23)00641-4	retrospective cohort study	Rio de Janeiro, Brazil	26	52.1	9.8			29	67
459	Shaw et al., 2023	A phase 1, randomized, placebo-controlled, dose-ranging study to evaluate the safety and immunogenicity of an mRNA-based chikungunya virus vaccine in healthy adults.	Journal of the Brazilian Society of Tropical Medicine	Serfaty, A., Mendonça, S., Canella, C., & Marchiori, E. (2024). Detection of musculoskeletal inflammatory lesions in patients with chronic chikungunya infection using 3T whole-body magnetic resonance imaging. Revista Da Sociedade Brasileira De Medicina Tropical, 57. https://doi.org/10.1590/0037-8682-0090-2024	10.1590/0037-8682-0090-2024	TRIAL	USA	15	32.1	8.5							15 15 15	29.1 33.0 32.2	5.2 6.8 8.5
460	Simo et al., 2024	Clinical description of dengue and chikungunya virus infections amongst acute febrile patients in a malaria endemic area of Mfou, the Centre region of Cameroon.	Vaccine	Shaw, C. A., August, A., Bart, S., Booth, P. J., Knightly, C., Brasel, T., Weaver, S. C., Zhou, H., & Panther, L. (2023). A phase 1, randomized, placebo-controlled, dose-ranging study to evaluate the safety and immunogenicity of an mRNA-based chikungunya virus vaccine in healthy adults. Vaccine, 41(26), 3898–3906. https://doi.org/10.1016/j.vaccine.2023.04.064	10.1016/j.vaccine.2023.04.064	cross-sectional study	Cameroon	108					0.5	70			3 -					6Y -	38Y -			-	-				3 -	Malaria: 1 -
461	Sinha et al., 2023	Joint Involvement Can Predict Chikungunya in a Dengue Syndemic Setting in India.	Diagnostic Microbiology & Infectious Disease	Simo, F. B. N., Akoue, R. N., & Demanou, M. (2024). Clinical description of dengue and chikungunya virus infections amongst acute febrile patients in a malaria endemic area of Mfou, the Centre region of Cameroon. Diagnostic Microbiology and Infectious Disease, 109(1), 116204. https://doi.org/10.1016/j.diagmicrobio.2024.116204	10.1016/j.diagmicrobio.2024.116204	cross-sectional study	India	978	-		-						541 23 340 74	27.3 24 31.1 29.4		15.9 12.9 15.7 15.5
462	Lopes et al. (2023)	Factors associated with hospitalization in the acute phase of Chikungunya.	Journal of Epidemiology and Global Health	Sinha, A., Savargaonkar, D., De, A., Tiwari, A., Yadav, C. P., & Anvikar, A. R. (2023). Joint involvement can predict chikungunya in a dengue syndemic setting in India. Journal of Epidemiology and Global Health, 13(4), 895–901. https://doi.org/10.1007/s44197-023-00163-8	10.1007/s44197-023-00163-8	Cross-sectional study	Brazil	2868			47				34 *IQR	59 *IQR	41 2827			26 47				12 *IQR 34 *IQR	61 *IQR 59 *IQR
463	Tozan et al., 2023	Impact, healthcare utilization and costs of travel-associated mosquito-borne diseases in international travellers: a prospective study.	PLOS ONE	Lopes, D. T. D. S., Cerutti, C., Junior, Cabidelle, A. A., Miranda, A. E., Louro, I. D., De Góes Cavalcanti, L. P., & Vicente, C. R. (2023). Factors associated with hospitalization in the acute phase of Chikungunya. PLoS ONE, 18(12), e0296131. https://doi.org/10.1371/journal.pone.0296131	10.1371/journal.pone.0296131	prospective study	Netherlands, Italy, Sweden, Spain, USA	134		13	40						66 51 8 9		12 13 14 17	43 35 46 42
464	Warnes et al., 2024	Longitudinal analysis of post-acute chikungunya-associated arthralgia in children and adults: A prospective cohort study in Managua, Nicaragua (2014-2018).	Journal of Travel Medicine	Tozan, Y., Headley, T. Y., Javelle, E., Gautret, P., Grobusch, M., De Pijper, C., Asgeirsson, H., Chen, L. H., Bourque, D. L., Menéndez, M. D., Moro, L., Gobbi, F., Sánchez-Montalvá, A., Connor, B. A., Matteelli, A., Crosato, V., Huits, R., Libman, M., & Hamer, D. H. (2023). Impact, healthcare utilization and costs of travel-associated mosquito-borne diseases in international travellers: a prospe…	10.1093/jtm/taad060	prospective cohort study	Nicaragua	770			11				7	14	105 200 307 158					0 5 10 16	4 9 15 -
465	Watson et al., 2023	GLOBAL ULTRASOUND SYNOVITIS SCORE MAY REFLECT DEVELOPMENT OF CHRONIC POSTCHIKUNGUNYA RHEUMATISM.	PLOS	Warnes, C. M., Carrillo, F. a. B., Zambrana, J. V., Mercado, B. L., Arguello, S., Ampié, O., Collado, D., Sanchez, N., Ojeda, S., Kuan, G., Gordon, A., Balmaseda, A., & Harris, E. (2024). Longitudinal analysis of post-acute chikungunya-associated arthralgia in children and adults: A prospective cohort study in Managua, Nicaragua (2014–2018). PLoS Neglected Tropical Diseases, 18(2), e0011948. http…	10.1371/journal.pntd.0011948	prospective cohort study	Peru
466	Yodtaweepornanan et al., 2023	Incidence and factors associated with chronic chikungunya arthritis following chikungunya virus infection.	Annuals of Rheumatic Diseases	Watson, H., Del Valle Mendoza, J., Caso, W. S., Luis, M. A., Nizzardo, A., Calusi, G., Mandron, M., & D’agostino, M. A. (2023). POS0532 GLOBAL ULTRASOUND SYNOVITIS SCORE MAY REFLECT DEVELOPMENT OF CHRONIC POST-CHIKUNGUNYA RHEUMATISM. BMJ, 530.2-530. https://doi.org/10.1136/annrheumdis-2023-eular.2634e, Rheumatology, Roma, Italy	https://doi.org/10.1136/annrheumdis-2023-eular.2634	retrospective cohort study	Thailand	42			9.3						62			18.3
467	Zerfu et al., 2024	High seroprevalence of IgM antibodies against chikungunya among patients with acute febrile illness seeking healthcare in a malaria-endemic area in the Afar Region, Northeast Ethiopia.	Tropical Medicine and International Health	Yodtaweepornanan, P., Pongsittisak, W., & Satpanich, P. (2023). Incidence and factors associated with chronic chikungunya arthritis following chikungunya virus infection. Tropical Medicine & International Health, 28(8), 653–659. https://doi.org/10.1111/tmi.13906	10.1111/tmi.13906	cross-sectional study	Afar	368	27.28	14			5	80
468	Zini et al., 2024	Cryptic circulation of chikungunya virus in São Jose do Rio Preto, Brazil, 2015-2019.	SAGE Open Medicine	Zerfu, B., Kassa, T., Mamo, G., Larrick, J. W., & Legesse, M. (2024). High seroprevalence of IgM antibodies against chikungunya among patients with acute febrile illness seeking healthcare in a malaria-endemic area in the Afar Region, Northeast Ethiopia. SAGE Open Medicine, 12. https://doi.org/10.1177/20503121241276557	DOI: 10.1177/20503121241276557	Prospective Population Study	Region, Northeast Ethiopia	341					10
469	Lozano-Parra et al., 2024	Chronic Rheumatologic Disease in Chikungunya Virus Fever: Results from a Cohort Study Conducted in Piedecuesta, Colombia	PLOS NEGLECTED TROPICAL DISEASES	Zini, N., Ávila, M. H. T., Cezarotti, N. M., Parra, M. C. P., Banho, C. A., Sacchetto, L., Negri, A. F., Araújo, E., Bittar, C., De Aguiar Milhin, B. H. G., Hernandes, V. M., Dutra, K. R., Trigo, L. A., Da Rocha, L. C., Da Silva, R. A., Da Silva, G. C. D., Santos, T. F. P. D., De Carvalho Marques, B., Santos, A. L. D., . . . Nogueira, M. L. (2024). Cryptic circulation of chikungunya virus in São …	https://doi.org/10.1371/journal.pntd.0012013	Cohort study	Colombia, Piedecuesta	78			30				21 *IQR		- - - - -			- - - - -				- - - - -
470	McCarty et al., 2023	SAFETY AND IMMUNOGENICITY OF A 40 ΜG ADJUVANTED DOSE OF A CHIKUNGUNYA VIRUS VIRUS-LIKE PARTICLE (CHIKV VLP) VACCINE: RESULTS FROM THREE PHASE 2 CLINICAL TRIALS	Tropical Medicine and Infectious Disease	Lozano-Parra, A., Herrera, V., Calderón, C., Badillo, R., Gélvez Ramírez, R. M., Estupiñán Cárdenas, M. I., Lozano Jiménez, J. F., Villar, L. Á., & Rojas Garrido, E. M. (2024). Chronic Rheumatologic Disease in Chikungunya Virus Fever: Results from a Cohort Study Conducted in Piedecuesta, Colombia. Tropical medicine and infectious disease, 9(10), 247.	https://doi.org/10.3390/tropicalmed9100247	Trial
471	McCarty et al., 2023	Safety and Immunogenicity of an Adjuvanted Chikungunya Virus Virus-like Particle (CHIKV VLP) Vaccine: Results of Two Phase 2, Parallel-group, Randomized Trials	ASTMH Conference	McCarty, et al. (2023). Safety and Immunogenicity of an Adjuvanted Chikungunya Virus Virus-like Particle (CHIKV VLP). Presented at the CISTM Conference 2023.	NA	Trial
472	Buerger et al., 2023	Antibody Kinetics and Dose-response to the Chikungunya Vaccine Candidate VLA1553 Confirmed with the Regulatory-endorsed Serological Endpoint Assay	CISTM Conference	McCarty, et al. (2023). Safety and Immunogenicity of an Adjuvanted Chikungunya Virus Virus-like Particle (CHIKV VLP). Presented at the CISTM Conference 2023.	NA	Trial
473	McMahon et al., 2023	One Year Antibody Persistence and Safety of a Live-attenuated Chikungunya Virus Vaccine Candidate (VLA1553) in Adults Aged 18 Years and Above	CISTM Conference	Buerger, et al. (2023). Antibody Kinetics and Dose-response to the Chikungunya Vaccine Candidate VLA1553 Confirmed One Year Antibody Persistence and Safety of a Live-attenuated Chikungunya Virus Vaccine Candidate. Presented at the CISTM Conference 2023.	NA	Trial
474	McMahon et al., 2023	Immunogenicity and safety of a live-attenuated Chikungunya vaccine candidate from second phase 3 trial	CISTM Conference	McMahon, et al. (2023). Immunogenicity and safety of a live-attenuated Chikungunya vaccine candidate from second phase 3 trial. Presented at the ESCMID Conference 2023.	NA	Trial
475	Watson et al., 2024	Prospective evaluation of serum cytokines and musculoskeletal ultrasound as surrogate markers for chronic post-Chikungunya rheumatism	ESCMID Conference 2023	McMahon, et al. (2023). Immunogenicity and safety of a live-attenuated Chikungunya vaccine candidate from second phase 3 trial. Presented at the ESCMID Conference 2023.	NA	Prospective cohort study	Peru, Jaén	60	34				18	60
476	Rodriguez-Morales et al., 2024	Chikungunya in Colombia, 2022: an analysis of the cases notified to the National Surveillance System in the midst of South American reemergence	ESCMID Conference 2024	Watson, et al. (2024). Prospective evaluation of serum cytokines and musculoskeletal ultrasound as surrogate markers for chronic post-Chikungunya rheumatism. Presented at the ESCMID Conference 2024.	NA	Observational retrospective study	Colombia
477	Gache et al., 2024	Positive immunogenicity and safety profile for a virus-like particle (VLP) based Chikungunya virus (CHIKV) vac_x0002_cine: results from a pivotal Phase III tria	ESCMID Conference 2024	Rodriguez-Morales, et al. (2024). Chikungunya in Colombia, 2022: an analysis of the cases notified to the National Surveillance System in the midst of South American reemergence. Presented at the ESCMID Conference 2024.	NA	Trial
478		A Phase 3 Trial of the VLP-Based Chikungunya Vaccine PXVX0317 (CHIKV VLP Vaccine)	ESCMID Conference 2024	Gache, et al. (2024). Positive immunogenicity and safety profile for a virus-like particle (VLP) based Chikungunya virus (CHIKV) vaccine: results from a pivotal Phase III trial. Presented at the ESCMID Conference 2024.	NA	Trial	USA
479		A Study to Assess the Safety and Immunogenicity of PXVX0317 Chikungunya Virus Virus-Like Particle Vaccine (CHIKV VLP)	Clinicaltrials.gov		NA	Trial	USA
480		Study to Demonstrate Consistency of Three Lots of a Live-attenuated Chikungunya Virus Vaccine Candidate in Healthy Adults	Clinicaltrials.gov		NA	Trial	USA
481		Safety, Tolerability, and Immunogenicity of VAL-181388 in Healthy Participants	Clinicaltrials.gov		NA	Trial	USA
482	Mac et al., 2023	Antibody seropositivity and endemicity of chikungunya and Zika viruses in Nigeria	Clinicaltrials.gov		NA	Cross sectional	Nigeria	871	36.6				0	80
			Animal diseases	Mac PA, Airiohuodion PE, Zubair S, Tadele M, Aighobahi JO, Anyaike C, Kroeger A, Panning M. Antibody seropositivity and endemicity of chikungunya and Zika viruses in Nigeria. Anim Dis. 2023;3(1):7.	https://doi.org/10.1186/s44149-023-00070-2
