# Supplementary material for: Clinical outcomes of chikungunya across age groups: A systematic review
Source: PLoS Negl Trop Dis. 2025 Oct 21;19(10):e0013580. doi: 10.1371/journal.pntd.0013580 (PMC12539745; doi:10.1371/journal.pntd.0013580)
Supplement: S3 Table — This checklist was used for included studies with a study design other than observational cohort and cross-sectional studies. (XLSX) [file pntd.0013580.s007.xlsx]

## Sheet: S3 Table. Downs and Black
i	Content GoTo		RefID	409	410	443	444	453	457	459	470	471	472	473	474	477
	Key: N – No; Y – Yes. NA – not applicable; P-partially U-Unable to determine		Author & year of publication	Buerger et al., 2024	Buerger et al., 2024	McMahon et al., 2024	McMahon et al., 2024	Richardson et al., 2023	Schneider et al., 2023	Shaw et al., 2023	McCarty et al., 2023	McCarty et al., 2023	Buerger et al., 2023	McMahon et al., 2023	McMahon et al., 2023	Gache et al., 2024
			Title	Safety and immunogenicity of a live-attenuated chikungunya virus vaccine in endemic areas of Brazil: interim results of a double-blind, randomised, placebo-controlled phase 3 trial in adolescents.	Combined immunogenicity evaluation for a new single-dose live-attenuated chikungunya vaccine.	A randomized, double-blinded Phase 3 study to demonstrate lot-to-lot consistency and to confirm immunogenicity and safety of the live-attenuated chikungunya virus vaccine candidate VLA1553 in healthy adults†.	Antibody persistence and safety of a live-attenuated chikungunya virus vaccine up to 2 years after single-dose administration in adults in the USA: a single-arm, multicentre, phase 3b study.	Safety and Immunogenicity of an Adjuvanted Chikungunya Virus (CHIKV) Virus-like Particle (VLP) Based Vaccine in Two Pivotal Phase 3 Trials, ≥12 Years of Age.	Safety and immunogenicity of a single-shot live-attenuated chikungunya vaccine: a double-blind, multicentre, randomised, placebo-controlled, phase 3 trial.	A phase 1, randomized, placebo-controlled, dose-ranging study to evaluate the safety and immunogenicity of an mRNA-based chikungunya virus vaccine in healthy adults.	SAFETY AND IMMUNOGENICITY OF A 40 ΜG ADJUVANTED DOSE OF A CHIKUNGUNYA VIRUS VIRUS-LIKE PARTICLE (CHIKV VLP) VACCINE: RESULTS FROM THREE PHASE 2 CLINICAL TRIALS	Safety and Immunogenicity of an Adjuvanted Chikungunya Virus Virus-like Particle (CHIKV VLP) Vaccine: Results of Two Phase 2, Parallel-group, Randomized Trials	Antibody Kinetics and Dose-response to the Chikungunya Vaccine Candidate VLA1553 Confirmed with the Regulatory-endorsed Serological Endpoint Assay	One Year Antibody Persistence and Safety of a Live-attenuated Chikungunya Virus Vaccine Candidate (VLA1553) in Adults Aged 18 Years and Above	Immunogenicity and safety of a live-attenuated Chikungunya vaccine candidate from second phase 3 trial	Positive immunogenicity and safety profile for a virus-like particle (VLP) based Chikungunya virus (CHIKV) vac_x0002_cine: results from a pivotal Phase III tria
1	Is the hypothesis/aim/objective of the study clearly described?			Y	Y	Y	Y	Y	Y	Y	Y	Y	Y	Y	Y	Y
2	Are the main outcomes to be measured clearly described in the introduction or methods section?			Y	Y	Y	Y	Y	Y	Y	N	Y	Y	Y	Y	Y
3	Are the characteristics of the patients included in the study clearly described?			Y	Y	Y	Y	P	Y	Y	P	P	P	P	P	P
4	Are the interventions of interest clearly described?			Y	Y	Y	Y	Y	Y	Y	Y	Y	Y	Y	Y	Y
5	Are the distributions of principal confounders in each group of patients to be compared clearly described?			P	Y	U	N	N	Y	U	N	N	N	N	N	N
6	Are the main findings of the study clearly described?			Y	Y	Y	Y	Y	Y	Y	Y	Y	Y	Y	Y	Y
7	Does the study provide estimates of the random variability in the data for the main outcomes?			Y	Y	Y	Y	P	Y	Y	N	N	N	N	N	N
8	Have all important adverse events that may be a consequence of the intervention been reported?			Y	N	Y	Y	Y	Y	Y	P	Y	N	Y	P	P
9	Have the characteristics of patients lost to follow-up been described?			Y	Y	N	Y	N	Y	Y	N	N	N	N	N	N
10	Have actual probability values been reported (e.g. 0.035 rather than <0.05) for the main outcomes except where the probability value is less than 0.001?			Y	NA	Y	N	N	N	N	Y	Y	N	N	N	Y
11	Were the subjects asked to participate in the study representative of the entire population from which they were recruited?			Y	Y	U	U	U	P	U	U	U	U	U	U	U
12	Were those subjects who were prepared to participate representative of the entire population from which they were recruited?			Y	Y	U	U	U	U	U	U	U	U	U	U	U
13	Were the staff, places, and facilities where the patients were treated representative of the treatment the majority of patients receive?			U	U	N	Y	U	Y	U	U	U	U	U	U	U
14	Was an attempt made to blind study subjects to the intervention they have received?			Y	U	Y	N	Y	Y	Y	U	U	U	N	U	Y
15	Was an attempt made to blind those measuring the main outcomes of the intervention?			Y	U	Y	N	Y	Y	Y	U	U	U	N	U	Y
16	If any of the results of the study were based on ‘data dredging’, was this made clear?			Y	Y	Y	U	U	U	U	U	U	U	U	U	Y
17	In trials and cohort studies, do the analyses adjust for different lengths of follow-up of patients, or in case-control studies, is the time period between the intervention and outcome the same for cases and controls?			Y	Y	Y	U	U	Y	Y	U	U	Y	Y	Y	U
18	Were the statistical tests used to assess the main outcomes appropriate?			Y	Y	Y	U	U	Y	Y	U	U	U	U	U	U
19	Was compliance with the intervention(s) reliable?			NA	NA	U	Y	Y	Y	Y	NA	NA	NA	NA	NA	NA
20	Were the main outcome measures used accurate (valid and reliable)?			Y	Y	Y	Y	Y	Y	Y	Y	Y	Y	Y	Y	Y
21	Were the patients in different intervention groups (trials and cohort studies) or were the cases and controls (case-control studies) recruited from the same population?			Y	Y	Y	NA	U	U	Y	Y	Y	Y	NA	Y	Y
22	Were study subjects in different intervention groups (trials and cohort studies) or were the cases and controls (case-control studies) recruited over the same period of time?			Y	Y	Y	NA	U	Y	Y	U	U	U	NA	U	U
23	Were study subjects randomised to intervention groups?			Y	Y	Y	NA	Y	Y	Y	U	Y	Y	Y	Y	Y
24	Was the randomised intervention assignment concealed from both patients and health care staff until recruitment was complete and irrevocable?			Y	U	Y	NA	Y	Y	Y	U	U	U	U	U	U
25	Was there adequate adjustment for confounding in the analyses from which the main findings were drawn?			Y	Y	Y	U	U	N	N	U	U	U	NA	U	Y
26	Were losses of patients to follow-up taken into account?			U	N	Y	Y	U	Y	Y	U	U	U	U	U	U
	Overall score
1.1	Was the study design consistent throughout the study?			Y	Y	Y	U	U	Y	Y	U	U	U	U	U	U	13
	Score			23	19	21	12	11	21	20	6	9	8	8	8	12	13.6923
	Y	Yes
	N	No
	U	Unable to determine
	NA	Not applicable
	P	Partially
