# Supplementary material for: Clinical outcomes of chikungunya across age groups: A systematic review
Source: PLoS Negl Trop Dis. 2025 Oct 21;19(10):e0013580. doi: 10.1371/journal.pntd.0013580 (PMC12539745; doi:10.1371/journal.pntd.0013580)
Supplement: S4 Table — This checklist was used for observational cohort and cross-sectional studies. (XLSX) [file pntd.0013580.s008.xlsx]

## Sheet: S4 Table. NIH assessment
		RefID	400	401	402	403	404	405	406	407	408	411	412	413	414	415	416	417	418	419	420	421	422	423	424	425	426	427	428	429	430	431	433	434	435	437	438	439	440	441	445	446	447	448	449	450	451	452	454
		Author	Aguilar-Luis et al., 2023	Aljaily et al., 2024	Amaral et al., 2023	Añazco et al., 2024	Anjos et al., 2023	Awal et al., 2024	Babu et al., 2023	Bierbrier et al., 2024	Brito et al., 2023	Cerqueira-Silva et al., 2024	Chang et al., 2024	Chang et al., 2024	Chang et al., 2023	Chantasrisawad et al., 2024	Chatterjee et al., 2024	Dave et al., 2023	de la Calle-Prieto et al., 2024	de La Roque et al., 2024	de Mendonça et al., 2023	de Mendonça et al., 2023	de Souza et al., 2024	Doran et al., 2023	Doran et al., 2024	Ferrari et al., 2024	Gardini Sanches Palasio et al., 2023	Giovanetti et al., 2023	Gonçalves et al., 2024	Gossner et al., 2023	Gulati et al., 2024	Hargrave et al., 2023	KamalaKannan et al., 2023	Kawonga et al., 2023	Kumari et al., 2024	Lemos et al., 2024	Luna et al., 2024	Machado et al., 2024	Madewell et al., 2024	Martins et al., 2023	Morais et al., 2023	Ngwe Tun et al., 2023	Palewar et al., 2023	Pollett et al., 2024	Poudine et al., 2023	Rawat et al., 2024	Ren et al., 2023	Ribas Freitas et al., 2024	Rueda et al., 2023
1	1	Was the research question or objective in this paper clearly stated?	Yes	Yes	Yes	No	Yes	Yes	Yes	Yes	Yes	Yes	Yes	Yes	Yes	Yes	Yes	Yes	Yes	Yes	Yes	Yes	Yes	Yes	Yes	Yes	Yes	Yes	Yes	Yes	Yes	Yes	Yes	Yes	Yes	Yes	Yes	No	Yes	Yes	Yes	Yes	Yes	Yes	Yes	Yes	Yes	No	Yes
2	2	Was the study population clearly specified and defined?	Yes	No	Yes	Yes	Yes	Yes	Yes	Yes	No	Yes	Yes	Yes	Yes	Yes	Yes	Yes	Yes	Other (CD, NR, NA*)	Yes	Yes	Yes	Yes	Yes	Other (CD, NR, NA*)	Yes	Yes	Other (CD, NR, NA*)	No	Yes	Yes	Yes	Yes	Yes	Yes	Yes	Yes	Yes	Yes	Yes	Yes	Yes	Yes	Yes	Yes	No	No	Yes
3	3	Was the participation rate of eligible persons at least 50%?	Yes	Yes	Yes	Other (CD, NR, NA*)	Yes	Yes	Yes	Yes	Yes	Yes	Yes	Yes	Other (CD, NR, NA*)	Yes	Yes	Other (CD, NR, NA*)	Yes	Yes	Yes	Yes	Yes	No	Yes	Other (CD, NR, NA*)	Yes	Other (CD, NR, NA*)	Other (CD, NR, NA*)	Other (CD, NR, NA*)	Other (CD, NR, NA*)	Yes	Other (CD, NR, NA*)	Other (CD, NR, NA*)	Other (CD, NR, NA*)	Other (CD, NR, NA*)	Other (CD, NR, NA*)	Yes	Other (CD, NR, NA*)	Yes	Yes	Yes	No	No	No	No	Other (CD, NR, NA*)	Other (CD, NR, NA*)	Yes
4	4	Were all the subjects selected or recruited from the same or similar populations (including the same time period)? Were inclusion and exclusion criteria for being in the study prespecified and applied uniformly to all participants?	Yes	Yes	Yes	Other (CD, NR, NA*)	Yes	Yes	Yes	Yes	Yes	Yes	Yes	Yes	Yes	Yes	Yes	Other (CD, NR, NA*)	Yes	Yes	Yes	Yes	Yes	Yes	Yes	Yes	Yes	Yes	Yes	No	Yes	Yes	Yes	Yes	Yes	Yes	Yes	Yes	Yes	Yes	Yes	Yes	Yes	Other (CD, NR, NA*)	No	Yes	No	Yes	Yes
5	5	Was a sample size justification, power description, or variance and effect estimates provided?	No	No	No	No	No	No	No	No	No	No	Yes	Yes	Yes	No	No	No	No	Other (CD, NR, NA*)	No	No	No	Yes	Yes	Other (CD, NR, NA*)	No	No	Other (CD, NR, NA*)	Other (CD, NR, NA*)	No	No	Other (CD, NR, NA*)	No	No	No	Yes	No	No	No	No	No	No	No	Yes	No	No	No	No
6	6	Were the exposure(s) of interest measured prior to the outcome(s) being measured?	No	No	Yes	Other (CD, NR, NA*)	Yes	No		No	No	Yes	No	Yes	Yes	No	No	Yes	Yes	Yes	Yes	Yes	Yes	Yes	Yes	Yes	Yes	Yes	Other (CD, NR, NA*)	No	No	Yes	Other (CD, NR, NA*)	No	No	Yes	Yes	Yes	Yes	Yes	No	No	Yes	Yes	No	Yes	Yes	Other (CD, NR, NA*)	No
7	7	Was the timeframe sufficient so that one could reasonably expect to see an association between exposure and outcome if it existed?	No	No	Yes	No	Yes	No	No	No	No	Yes	No	Yes	Yes	Yes	No	Yes	Yes	Yes	Yes	Yes	Yes	Yes	Yes	Other (CD, NR, NA*)	Yes	Yes	Other (CD, NR, NA*)	Other (CD, NR, NA*)	Other (CD, NR, NA*)	Other (CD, NR, NA*)	Yes	Other (CD, NR, NA*)	Other (CD, NR, NA*)	Yes	Yes	Yes	Yes	Yes	No	No	Yes	Yes	No	Yes	Yes	Other (CD, NR, NA*)	No
8	8	For exposures that can vary in amount or level, did the study examine different levels of the exposure as related to the outcome (e.g., categories of exposure, or exposure measured as continuous variable)?	Other	Other (CD, NR, NA*)	No	Other (CD, NR, NA*)	Other (CD, NR, NA*)	Other (CD, NR, NA*)	Other (CD, NR, NA*)	Other (CD, NR, NA*)	No	Other (CD, NR, NA*)	Yes	Other (CD, NR, NA*)	Other (CD, NR, NA*)	Other (CD, NR, NA*)	Other (CD, NR, NA*)	Other (CD, NR, NA*)	Yes	Other (CD, NR, NA*)	Other (CD, NR, NA*)	Other (CD, NR, NA*)	Yes	Other (CD, NR, NA*)	Other (CD, NR, NA*)	Other (CD, NR, NA*)	Other (CD, NR, NA*)	Other (CD, NR, NA*)	Other (CD, NR, NA*)	No	Other (CD, NR, NA*)	Other (CD, NR, NA*)	Other (CD, NR, NA*)	Other (CD, NR, NA*)	Other (CD, NR, NA*)	Other (CD, NR, NA*)	Other (CD, NR, NA*)	Other (CD, NR, NA*)	Other (CD, NR, NA*)	Other (CD, NR, NA*)	Other (CD, NR, NA*)	Other (CD, NR, NA*)	Other (CD, NR, NA*)	Other (CD, NR, NA*)	Other (CD, NR, NA*)	Other (CD, NR, NA*)	Other (CD, NR, NA*)	No	Other (CD, NR, NA*)
9	9	Were the exposure measures (independent variables) clearly defined, valid, reliable, and implemented consistently across all study participants?	Yes	Yes	Yes	No	Yes	Yes	Yes	Yes	Yes	Yes	Yes	Yes	Yes	Yes	Yes	Yes	Yes	Yes	Yes	Yes	Yes	Yes	Yes	Yes	Yes	Yes	Other (CD, NR, NA*)	Yes	Other (CD, NR, NA*)	Yes	Other (CD, NR, NA*)	Other (CD, NR, NA*)	No	Yes	Yes	Yes	Yes	Yes	Yes	Yes	Yes	Yes	Yes	Yes	Yes	No	Yes
10	10	Was the exposure(s) assessed more than once over time?	No	No	No	No	Yes	No	No	No	No	No	No	No	No	No	No	No	No	No	No	No	No	No	No	No	No	No	Other (CD, NR, NA*)	Other (CD, NR, NA*)	No	No	Other (CD, NR, NA*)	Other (CD, NR, NA*)	No	No	No	No	No	No	No	No	No	No	No	No	No	No	No
11	11	Were the outcome measures (dependent variables) clearly defined, valid, reliable, and implemented consistently across all study participants?	Yes	Yes	Yes	No	Yes	Yes	Yes	Yes	Yes	Yes	Yes	Yes	Yes	Yes	Yes	Yes	Yes	Yes	Yes	Yes	Yes	Yes	Yes	Yes	Yes	Yes	Yes	Yes	Yes	Yes	Yes	Yes	Yes	Yes	Yes	Yes	Yes	Yes	Yes	Yes	Yes	Yes	Yes	Yes	Yes	Yes	Yes
12	12	Were the outcome assessors blinded to the exposure status of participants?	Other	Other (CD, NR, NA*)	Other (CD, NR, NA*)	Other (CD, NR, NA*)	Other (CD, NR, NA*)	Other (CD, NR, NA*)	Other (CD, NR, NA*)	Other (CD, NR, NA*)	Other (CD, NR, NA*)	Other (CD, NR, NA*)	Other (CD, NR, NA*)	Other (CD, NR, NA*)	Other (CD, NR, NA*)	Other (CD, NR, NA*)	Other (CD, NR, NA*)	Other (CD, NR, NA*)	Other (CD, NR, NA*)	Other (CD, NR, NA*)	Other (CD, NR, NA*)	Other (CD, NR, NA*)	Other (CD, NR, NA*)	Other (CD, NR, NA*)	Other (CD, NR, NA*)	Other (CD, NR, NA*)	Other (CD, NR, NA*)	Other (CD, NR, NA*)	Other (CD, NR, NA*)	Other (CD, NR, NA*)	Other (CD, NR, NA*)	Other (CD, NR, NA*)	Other (CD, NR, NA*)	Other (CD, NR, NA*)	Other (CD, NR, NA*)	Other (CD, NR, NA*)	No	No	Other (CD, NR, NA*)	Other (CD, NR, NA*)	Other (CD, NR, NA*)	Other (CD, NR, NA*)	Other (CD, NR, NA*)	Other (CD, NR, NA*)	Other (CD, NR, NA*)	Other (CD, NR, NA*)	Other (CD, NR, NA*)	No	Other (CD, NR, NA*)
13	13	Was loss to follow-up after baseline 20% or less?	Other	Other (CD, NR, NA*)	Yes	Other (CD, NR, NA*)	Yes	Other (CD, NR, NA*)	No	Other (CD, NR, NA*)	Yes	Other (CD, NR, NA*)	Other (CD, NR, NA*)	No	Other (CD, NR, NA*)	Other (CD, NR, NA*)	Other (CD, NR, NA*)	Yes	Yes	Yes	Other (CD, NR, NA*)	Other (CD, NR, NA*)	Other (CD, NR, NA*)	Other (CD, NR, NA*)	Other (CD, NR, NA*)	Other (CD, NR, NA*)	Other (CD, NR, NA*)	Other (CD, NR, NA*)	Other (CD, NR, NA*)	Other (CD, NR, NA*)	Other (CD, NR, NA*)	Other (CD, NR, NA*)	Other (CD, NR, NA*)	Other (CD, NR, NA*)	Other (CD, NR, NA*)	Other (CD, NR, NA*)	Other (CD, NR, NA*)	Other (CD, NR, NA*)	Other (CD, NR, NA*)	No	Other (CD, NR, NA*)	Other (CD, NR, NA*)		Other (CD, NR, NA*)	Other (CD, NR, NA*)	Other (CD, NR, NA*)	Other (CD, NR, NA*)	Other (CD, NR, NA*)	Other (CD, NR, NA*)
14	14	Were key potential confounding variables measured and adjusted statistically for their impact on the relationship between exposure(s) and outcome(s)?	No	No	Other (CD, NR, NA*)	Other (CD, NR, NA*)	Yes	No	No	No	Other (CD, NR, NA*)	Yes	No	No	No	Other (CD, NR, NA*)	No	No	Yes	Other (CD, NR, NA*)	Yes	Yes	No	No	No	Yes	Yes	No	Other (CD, NR, NA*)	Other (CD, NR, NA*)	No	Yes	Other (CD, NR, NA*)	No	No	Other (CD, NR, NA*)	Yes	Other (CD, NR, NA*)	Yes		No	Yes	Yes	Yes	Yes	Yes	No	No	Yes
Type					Short communication	Abstract					Short communication			Author manuscript	Preprint	Brief report				Short report						Abstract
Suppl?
		Yes	6	5	9	1	11	6	6	6	6	9	8	9	8	7	6	7	11	8	9	9	9	8	9	6	9	7	3	3	4	8	5	4	4	7	9	7	8	8	6	7	8	7	6	8	5	2	7
		Other	3	3	2	7	2	3	2	3	2	3	2	2	4	4	3	4	1	5	3	3	2	3	3	7	3	4	11	7	6	4	9	7	5	5	3	3	4	2	3	3	2	4	3	3	4	4	3
		Sum (yes + other)	9	8	11	8	13	9	8	9	8	12	10	11	12	11	9	11	12	13	12	12	11	11	12	13	12	11	14	10	10	12	14	11	9	12	12	10	12	10	9	10	10	11	9	11	9	6	10
		Evaluation	Fair	Fair	Good	Fair	Good	Fair	Fair	Fair	Fair	Good	Fair	Good	Good	Good	Fair	Good	Good	Good	Good	Good	Good	Good	Good	Good	Good	Good	Good	Fair	Fair	Good	Good	Good	Fair	Good	Good	Fair	Good	Fair	Fair	Fair	Fair	Good	Fair	Good	Fair	Fair	Fair
		Answers:		Yes		CD = cannot determine
				No		NR = not recorded
				Other (CD, NR, NA*)		NA = not applicable
					Nr of studies
		Grade:		Good (11-14)	34
				Fair (5-10)	29
				Poor (0-4)	0
[truncated: 16 more columns]
