# Supplementary material for: Clinical outcomes of chikungunya across age groups: A systematic review
Source: PLoS Negl Trop Dis. 2025 Oct 21;19(10):e0013580. doi: 10.1371/journal.pntd.0013580 (PMC12539745; doi:10.1371/journal.pntd.0013580)
Supplement: S5 Table — Study population characteristics for frequently reported outcomes (≥25 studies), plus mortality, hospitalization, and chronic disease. (XLSX) [file pntd.0013580.s009.xlsx]

## Sheet: S5 Table. Pop. characteristics
	Study characteristics					Population characteristics			Age group prevalence			Data extraction
Symptom	Author	Title	Study inclusion criteria	Study exclusion criteria	Quality*	Population description	Population size (N)	Reported age	Youth	Adults	Elderly	Data extractor	Date	Inclusion
																Note: the use of the ~ sign means that this feature is excluded from the population. E.g., "~pregnant women" means that pregnant women are excluded from the population.
Rash	Waggoner et al., 2017	Malaria and Chikungunya Detected Using Molecular Diagnostics Among Febrile Kenyan Children	age: <18 symptoms: febrile illness (<=5) status: acute extra: no localizing signs or symptoms		NIH: Fair	Infection: CHIKV; coinfection: P falciparum	15	Mean: 5.68; SD: 3.82	0			SQ	2024-11-11	Yes		Note: if a "#" sign was added before a symptom, an individual was only included if it presented with this symptom. E.g. "symptoms: #fever (<=7), joint pain, rash, myalgia, retro orbital pain. n_symptoms: >=1" means that individuals were included if they presented fever, as well as one of the other symptoms listed.
	Nyamwaya et al., 2022	Incidence of chikungunya virus infections among Kenyan children with neurological disease, 2014-2018: A cohort study	age: <16 extra: illness required sampling and analysis of CSF comorbidities: true		NIH: Fair	infection: CHIKV	367		0.003			SQ	2024-11-11	Yes		*NIH, National Institute of Health (NIH) quality assessment tool; D&B: Downs & Black quality assessment tool.
	Waggoner et al., 2017	Malaria and Chikungunya Detected Using Molecular Diagnostics Among Febrile Kenyan Children	age: <18 symptoms: febrile illness (<=5) status: acute extra: no localizing signs or symptoms		NIH: Fair	infection: CHIKV; coinfection: false	17	Mean: 3.54; SD: 2.39	0.031			SQ	2024-11-11	Yes
	Pathak et al., 2021	Comparative Study of Chikungunya Only and Chikungunya-Scrub Typhus Coinfection in Children: Findings from a Hospital-Based Observational Study from Central Nepal	Age: 0- 15 confirmed: suspected symptoms: fever symptoms: joint pains, rashes, edema, hepatosplenomegaly, lymphadenopathy, and eschar n_symptoms: >=1 extra: without any identifiable infection (undifferentiated fever)		NIH: Good	infection: CHIKV; comorbidities: ~scrub typhus	25	Range: 0-15	0.04			SQ	2024-11-11	Yes
	Ball et al., 2019	Clinical and Epidemiologic Patterns of Chikungunya Virus Infection and Coincident Arboviral Disease in a School Cohort in Haiti, 2014-2015	age: children hospitalized: outpatient infection: febrile status: acute symptoms: subjective history of fever and/or fever on presentation Exclusion: respiratory symptoms, symptoms of urinary tract infection, or diagnostic criteria for malaria or typhoid) extra: child with no obvious source of infection		NIH: Fair	infection: CHIKV	74	Mean: 9.6; SD: 4.4	0.041			SQ	2024-11-11	Yes
	Pathak et al., 2021	Comparative Study of Chikungunya Only and Chikungunya-Scrub Typhus Coinfection in Children: Findings from a Hospital-Based Observational Study from Central Nepal	Age: 0- 15 confirmed: suspected symptoms: fever symptoms: joint pains, rashes, edema, hepatosplenomegaly, lymphadenopathy, and eschar n_symptoms: >=1 extra: without any identifiable infection (undifferentiated fever)		NIH: Good	infection: CHIKV; comorbidities: scrub typhus	17	Range: 0-15	0.05			SQ	2024-11-11	Yes
	Arif et al., 2020	Chikungunya in Indonesia: Epidemiology and diagnostic challenges	age: >=1 hospitalized: outpatient status: acute symptoms: fever history: no history of hospitalization in the past three months		NIH: Fair	status: acute; infection: CHIKV; confirmed: IgM, IgG; age: children	17	Median: 5.7; Range: 1-16.3	0.118			SQ	2024-11-11	Yes
	Shivaleela et al., 2022	The diagnostic utility of commercially available rapid IgM kit tests in comparison with MAC-ELISA IgM in the diagnosis of chikungunya in children	age: 0.167-12 symptoms: fever (7), and/or severe arthralgia/arthritis extra: residing or having left an epidemic area 15 days prior to onset of symptoms		NIH: Fair	Infection: CHIKV; Confirmed: true; tool: MAC ELISA	32	Mean: 7.6	0.1875			SQ	2024-11-11	Yes
	Khai Ming et al., 1974	Clinical and laboratory studies on haemorrhagic fever in Burma, 1970-72	age: children symptoms: #fever hospitalized: true		NIH: Fair	infection: CHIKV	510		0.189			SQ	2024-11-11	Yes
	Gomes et al., 2022	High prevalence of arthralgia among infants with Chikungunya disease during the 2019 outbreak in northern region of the state of Rio de Janeiro	age: 1-14 symptoms: fever	symptomatic: arboviruses	NIH: Fair	Infection: CHIKV; confirmed: laboratory		Mean: 8.41; SD: 3.1	0.196			SQ	2024-11-11	Yes
	Manimunda et al., 2010	Clinical progression of chikungunya fever during acute and chronic arthritic stages and the changes in joint morphology as revealed by imaging	age: >=10 symptoms: fever, joint pain n_symptoms: >=1 extra: reporting to the health facilities		NIH: Good	confirmed: serologically; infection: CHIKV; age: 14-19	13		0.23			SQ	2024-11-11	Yes
	Seetharam et al., 2012	Cutaneous manifestations of chikungunya fever	Age: children infection: CHIKV hospitalized: outpatient confirmed: IgM		NIH: Fair	age: children	52		0.269231			SQ	2024-11-11	Yes
	Raghavendhar et al., 2016	Evaluation of chikungunya virus infection in children from India during 2009-2010: A cross sectional observational study: Chikungunya Infection in Children	age: <18 symptoms: #fever (<=7), joint pain, rash, myalgia, retro orbital pain n_symptoms: >=1 hospitalized: outpatient	treatment: ayurveda, homeopathy, unani comorbidities: chronic debilitating conditions, mental disorders	NIH: Fair	infection: CHIKV; symptoms: fever (<=7), joint pain, rash, myalgia, retro orbital pain; hospitalized: outpatient; age: 0-18	249		0.3077			SQ	2024-11-11	Yes
	Chopra et al., 2012	Acute Chikungunya and persistent musculoskeletal pain following the 2006 Indian epidemic: a 2-year prospective rural community study	confirmed: suspected infection: CHIKV status: acute symptoms: fever (short duration), polyarthralgias, body aches, pains n_symptoms: 4	infection: Malaria, DENV	NIH: Good	age: <16	69		0.362			SQ	2024-11-11	Yes
	Bustos Carrillo et al., 2019	Epidemiological Evidence for Lineage-Specific Differences in the Risk of Inapparent Chikungunya Virus Infection	hospitalized: outpatient symptomatic: CHIKV		NIH: Good	infection: CHIKV	60	Mean: 8.6; Median: 9	0.406			SQ	2024-11-11	Yes
	Sharma et al., 2018	A Comparitive Study of Short Course Corticosteroids v/s NSAIDS in Debilitating Post-Chikungunya Arthritis	infection: CHIKV confirmed: laboratory		NIH: Fair	status: nonsevere	36	Median: 6.5; Range: 0.75-15	0.416			SQ	2024-11-11	Yes
	Kumar et al., 2017	Epidemiology, Clinical and Laboratory Features and Course of Chikungunya among a Cohort of Children during the First Caribbean Epidemic	age: <15 symptoms: #fever, limb pain, rash n_symptoms: >=1		NIH: Fair	infection: CHIKV	69		0.464			SQ	2024-11-11	Yes
	Raghavendhar et al., 2019	Virus load and clinical features during the acute phase of Chikungunya infection in children	age: 0.167-18 symptomatic: CHIKV symptoms: #fever, joint pain, rash, myalgia, retro-orbital pain n_symptoms: >= 1		NIH: Good	infection: CHIKV	54	Range: 0.67-13	0.48			SQ	2024-11-11	Yes
	Imad et al., 2021	Chikungunya Manifestations and Viremia in Patients Who Presented to the Fever Clinic at Bangkok Hospital for Tropical Diseases during the 2019 Outbreak in Thailand	hospitalized: outpatient onset: <=5 symptomatic: CHIKV status: acute symptoms: #fever	infection: DENV confirmed: antigen, serology	NIH: Fair	age: children; confirmed: true; infection: CHIKV	10	Median: 9	0.5			SQ	2024-11-11	Yes
	Manimunda et al., 2010	Clinical progression of chikungunya fever during acute and chronic arthritic stages and the changes in joint morphology as revealed by imaging	age: >=10 symptoms: fever, joint pain n_symptoms: >=1 extra: reporting to the health facilities		NIH: Good	confirmed: serologically; infection: CHIKV; age: 10-13	22		0.55			SQ	2024-11-11	Yes
	Sharma et al., 2018	A Comparitive Study of Short Course Corticosteroids v/s NSAIDS in Debilitating Post-Chikungunya Arthritis	infection: CHIKV confirmed: laboratory		NIH: Fair	status: severe	13	Median: 12; Range: 0.5-14	0.615			SQ	2024-11-11	Yes
	Chantasrisawad et al., 2024	CHARACTERIZATION OF CLINICAL AND BIOLOGIC MANIFESTATIONS OF CHIKUNGUNYA AMONG CHILDREN IN AN URBAN AREA, THAILAND.	Age: <18 Infection: CHIKV Confirmed: true Tool: RT-qPCR, IgM Elisa		NIH: Good	All included	45	Median: 12	0.62			SQ	2024-11-11	Yes
	Tun et al., 2022	Virological, Serological and Clinical Analysis of Chikungunya Virus Infection in Thai Patients	symptoms: fever, headache, rash myalgia, arthralgia		NIH: Fair	infection: CHIKV; age: 10-17	8	Range: 10-17	0.625			SQ	2024-11-11	Yes
	Pinzón-Redondo et al., 2016	Risk Factors for Severity of Chikungunya in Children: A Prospective Assessment	infection: CHIKV symptoms: fever (<=15)	infection: DENV	NIH: Fair	hospitalized: ED; age: >= 12m	19		0.631			SQ	2024-11-11	Yes
	Van Ewijk et al., 2021	Neurologic sequelae of severe chikungunya infection in the first 6 months of life: a prospective cohort study 24-months post-infection	age: <0.5 symptomatic: CHIKV symptoms: fever, maculopapular rash, irritability comorbidities: neurologic symptoms, sepsis-like illness infection: CHIKV		NIH: Good	symptomatic: neurologic symptoms or sepsis-like illness	18	Mean: 0.18; SD: 0.15	0.667			SQ	2024-11-11	Yes
	Elenga et al., 2017	Chikungunya Infection in Hospitalized Febrile Infants Younger Than 3 Months of Age	age: <0.25 hospitalized: inpatient symptoms: fever	extra: fever only the waning of hospitalization (it essentially was the premature newborns hospitalized in the neonatal unit).	NIH: Fair	age: <0.25; confirmed: RT-PCR; infection: CHIKV	26	Median: 0.13; Range: 0.09-0.15	0.692			SQ	2024-11-11	Yes
	KamalaKannan et al., 2023	Varied Clinical Manifestations of Chikungunya in Neonates: A Case Series.	Infection: CHIKV; status: suspected Symptomatic: true		NIH: Good	Infection: CHIKV; confirmed: true	4	Range: 0.01-0.04	0.75			SQ	2024-11-11	Yes
	Pinzón-Redondo et al., 2016	Risk Factors for Severity of Chikungunya in Children: A Prospective Assessment	infection: CHIKV symptoms: fever (<=15)	infection: DENV	NIH: Fair	hospitalized: ED; age: <=1m	11	Median: 0.24	0.818			SQ	2024-11-11	Yes
	Ramful et al., 2007	Mother-to-Child Transmission of Chikungunya Virus Infection	newborn: true		NIH: Fair	infection: CHIKV; mother: infected	38		0.82			SQ	2024-11-11	Yes
	Pinzón-Redondo et al., 2016	Risk Factors for Severity of Chikungunya in Children: A Prospective Assessment	infection: CHIKV symptoms: fever (<=15)	infection: DENV	NIH: Fair	hospitalized: ED; age: 2-11m	24		0.833			SQ	2024-11-11	Yes
	Rianthavorn et al., 2010	An outbreak of chikungunya in southern Thailand from 2008 to 2009 caused by African strains with A226V mutation	hospitalized: outpatient symptoms: febrile illnes status: acute		NIH: Fair	infection: CHIKV	179	Mean: 38.8; SD: 19		0.0335196		SQ	2024-11-11	Yes
	Pouriayevali et al., 2019	Imported cases of Chikungunya virus in Iran	symptoms: #fever, arthralgia, arthritis n_symptoms: >= 1		NIH: Good	infection: CHIKV	40	Mean: 41.5; SD: 16.3		0.05		SQ	2024-11-11	Yes
	Zaman et al., 2018	Clinical features and risk factors of chikungunya fever	status: acute infection: CHIKV symptoms: fever, headache, arthralgias, myalgias, and rash confirmed: RT-PCR n_symptoms: >=1		NIH: Fair	infection: CHIKV; confirmed: RT-PCR	48	Mean: 39.1; Range: 16-67; SD: 12.3		0.0833333		SQ	2024-11-11	Yes
	Paul et al., 2011	Clinical profile and long-term sequelae of Chikungunya fever	Infection: CHIKV Confirmed: IgM (ELISA test) hospitalized: outpatient symptoms: fever, arthralgia, rash		NIH: Good	infection: CHIKV; confirmed: IgM; status: chronic	100	Range: 20-60		0.09		SQ	2024-11-11	Yes
	Kosasih et al., 2013	Evidence for Endemic Chikungunya Virus Infections in Bandung, Indonesia	symptoms: fever status: acute infection: ~DENV		NIH: Fair	Infection: CHIKV	4380	Mean: 37.1; Range: 18-66; SD: 7.7		0.127		SQ	2024-11-11	Yes
	Aguilar-Luis et al., 2023	The Chikungunya virus: A reemerging cause of acute febrile illness in the high jungle of northern Peru.	Symptoms: fever, headache, myalgia, arthralgia, retro-ocular pain, lower back pain, rash, nausea Status: acute Onset: <7 Confirmed: laboratory, serologically Tool: RT-PCR, IgM	Infection: upper respiratory tract infections, pneumonia infections, urinary tract infections extra: incomplete medical records	NIH: Fair	infection: CHIKV	130	Mean: 38.3; SD: 18		0.146		SQ	2024-11-11	Yes
	Shahid et al., 2020	Comparison of clinical presentation and out-comes of Chikungunya and Dengue virus infections in patients with acute undifferentiated febrile illness from the Sindh region of Pakistan	hospitalized: outpatient symptoms: #fever (3-10), headache, myalgia, arthralgia, vomiting, macular/petechial rash, bleeding diathesis, altered mental status, acute flaccid paralysis n_symptoms: >=1 symptomatic: DENV age: 10-60	comorbidities: chronic liver disease, haematological malignancies, chronic illnesses medications: steroids (>20mg/day of prednisolone for >2w), immunosuppressant	NIH: Fair	infection: CHIKV	98	Mean: 40.2; SD: 17.1		0.153		SQ	2024-11-11	Yes
	Ramacciotti et al., 2019	Zika and Chikungunya Virus and Risk for Venous Thromboembolism	confirmed: PCR infection: ZIKA, CHIKV hospitalized: treated		NIH: Poor	infection: CHIKV	141	Mean: 41.8; SD: 17.3		0.19		SQ	2024-11-11	Yes
	Jean-Baptiste et al., 2016	Chikungunya Virus Infection and Diabetes Mellitus: A Double Negative Impact	age: >=20 symptoms: fever, arthralgia, arthritis, periarticular edema, myalgia, headache, skin rash, pruritus, fatigue n_symptoms: >=2		NIH: Good	infection: CHIKV; comorbidities: diabetic	46	Mean: 47.4; SD: 15.6		0.217		SQ	2024-11-11	Yes
	De Paula et al., 2020	Chikungunya fever: How accurate is the clinical-epidemiological diagnosis compared to the gold standard of molecular and serological laboratory diagnosis?	infection: arboviral	Extra: clear source of infection (eg pneumonia, sinusitis)	NIH: Fair	infection: CHIKV; confirmed: true	110	Mean: 40; SD: 15.2		0.336		SQ	2024-11-11	Yes
	Esporcatte and Portes, 2021	Ocular manifestations of Chikungunya fever in the chronic phase			NIH: Fair	infection: CHIKV	32	Mean: 50.0; Range: 27-79; SD: 13.7		0.344		SQ	2024-11-11	Yes
	Win et al., 2010	Chikungunya fever in Singapore: Acute clinical and laboratory features, and factors associated with persistent arthralgia	infection: CHIKV symptoms: fever, arthralgia onset: <=5		NIH: Good	infection: CHIKV; confirmed: RT-PCR	97	Mean: 37; Range: 20-40		0.361		SQ	2024-11-11	Yes
	Sagar et al., 2024	Viremia and clinical manifestations in acute febrile patients of Chikungunya infection during the 2016 CHIKV outbreak in Delhi, India.	infection: CHIKV Status: confirmed tool: IgM, IgG symptoms: fever Duration of symptoms: =< 7 days		NIH: Good	All included	18	Median: 38; Range: 19-54		0.3889		SQ	2024-11-11	Yes
	Jain et al., 2018	Clinicobiochemical Difference of Patients Presenting with Dengue and Chikungunya during Post-Monsoon Season	age: >16 infection: DENV, CHIKV confirmed: antigen, serological	comorbidities: localised infections, ear discharge, dysuria, purulent discharge from wound coinfection: true	NIH: Fair	age: >16; infection: CHIKV	50	Mean: 37.8; SD: 12.2		0.4		SQ	2024-11-11	Yes
	Delgado-De La Mora et al., 2021	Clinical features of patients with Rocky Mountain spotted fever, dengue and chikungunya infection	confirmed: laboratory infection: RMSF, DENV, CHIKV		NIH: Fair	infection: CHIKV; coinfection: false	161	Mean: 36.4; SD: 16.9		0.404		SQ	2024-11-11	Yes
	Carvalho et al., 2019	Simultaneous circulation of arboviruses and other congenital infections in pregnant women in Rio de Janeiro, Brazil	pregnancy: true symptoms: rash		NIH: Fair	infection: CHIKV	33	Mean: 26.5; SD: 6.7		0.424		SQ	2024-11-11	Yes
	Srikirin et al., 2022	Prevalence, Risk Factors, and Prognosis of Liver Involvement in Adult Patients with Chikungunya in Thailand	age: >=15 symptoms: fever confirmed: laboratory	coinfection: true (other tropical diseases) comorbidities: causes of liver failure	NIH: Good	symptoms: fever; infection: CHIKV	400	Mean: 45.1; Range: 15-87; SD: 14.1		0.475		SQ	2024-11-11	Yes
	Liu et al., 2022	Epidemiological and clinical characteristics of the chikungunya outbreak in Ruili City, Yunnan Province, China	symptoms: fever, joint pain, rash Infection: CHIKV confirmed: serologically		NIH: Fair	All included	112	Mean: 46.89; SD: 13.48		0.4821		SQ	2024-11-11	Yes
	Carrera et al., 2017	Unusual pattern of chikungunya virus epidemic in the Americas, the Panamanian experience	symptoms: #fever, arthralgia*, arthritis* n_symptoms: >= 1		NIH: Fair	infection: CHIKV	114	Mean: 37.8; SD: 17.9		0.5		SQ	2024-11-11	Yes
	Tauro et al., 2019	A localized outbreak of Chikungunya virus in Salvador, Bahia, Brazil	symptoms: #fever, #arthralgia		NIH: Fair	infection: CHIKV	50	Median: 38; Range: 23-48		0.51		SQ	2024-11-11	Yes
	Yusoff et al., 2013	The assessment of risk factors for the Central/East African Genotype of chikungunya virus infections in the state of Kelantan: a case control study in Malaysia	symptoms: fever, rash, joint pain n_symptoms: >=1 Infection: CHIKV confirmed: suspected		NIH: Fair	confirmed: RT-PCR, IgM; infection: CHIKV	95	Mean: 41.5; Range: 11-80; SD: 15.97		0.568		SQ	2024-11-11	Yes
	Mohd Zim et al., 2013	Chikungunya infection in Malaysia: Comparison with dengue infection in adults and predictors of persistent arthralgia	age: >14 infection: CHIKV, DENV status: acute coinfection: false confirmed: laboratory		NIH: Fair	infection: CHIKV	60	Mean: 49.2; SD: 14		0.585		SQ	2024-11-11	Yes
	Tun et al., 2022	Virological, Serological and Clinical Analysis of Chikungunya Virus Infection in Thai Patients	symptoms: fever, headache, rash myalgia, arthralgia		NIH: Fair	infection: CHIKV; age: 31-45	50	Range: 31-45		0.62		SQ	2024-11-11	Yes
	Tun et al., 2022	Virological, Serological and Clinical Analysis of Chikungunya Virus Infection in Thai Patients	symptoms: fever, headache, rash myalgia, arthralgia		NIH: Fair	infection: CHIKV; age: 18-30	31	Range: 18-30		0.645		SQ	2024-11-11	Yes
	Hossain et al., 2018	Chikungunya outbreak (2017) in Bangladesh: Clinical profile, economic impact and quality of life during the acute phase of the disease	symptomatic: CHIKV	infection: DENV	NIH: Fair	Infection: CHIKV; Status: probable	1087	Mean: 32.98; SD: 14.5		0.677		SQ	2024-11-11	Yes
	Paul et al., 2011	Clinical profile and long-term sequelae of Chikungunya fever	Infection: CHIKV Confirmed: IgM (ELISA test) hospitalized: outpatient symptoms: fever, arthralgia, rash	NA	NIH: Good	infection: CHIKV; confirmed: IgM; status: acute	100	Range: 20-60		0.68		SQ	2024-11-11	Yes
	Medina-Cintrón et al., 2021	Clinical Manifestations and Outcomes in Disease-Modifying Antirheumatic Drug-Naive Adult Patients with Chronic Chikungunya Arthritis	infection: CHIKV age: >=21 retrospective: true	comorbidities: autoimmune/inflammatory rheumatic (RA), seronegative arthritis, systemic lupus erythematosus treatment: corticosteroids 3 months after the onset of CHIKV, synthetic or biologic DMARDs	NIH: Fair	status: recovered; symptoms: arthritis	28	Mean: 48.3; SD: 13.7		0.75		SQ	2024-11-11	Yes
	Fritel, 2010	Chikungunya Virus Infection during Pregnancy, Réunion, France, 2006	pregnancy: true symptomatic: CHIKV clinical signs suggestive of this infection		NIH: Good	pregnancy: true; infection: CHIKV	658	Mean: 28.6; SD: 6.9		0.76		SQ	2024-11-11	Yes
	Murillo-Zamora et al., 2018	Persistent Arthralgia and Related Risks Factors: A Cohort Study at 12 Months from Laboratory-Confirmed Chikungunya Infection	age: >=15 infection: CHIKV symptoms: arthralgia, arthritis status: acute	history: systemic rheumatic diseases (multiple sclerosis, rheumatoid arthritis, or systemic lupus erythematosus)	NIH: Good	All included	354	Mean: 41.2; SD: 15.2		0.797		SQ	2024-11-11	Yes
	Chusri et al., 2014	Kinetics of Chikungunya Infections during an Outbreak in Southern Thailand, 2008-2009	age: >18 status: acute symptoms: #fever, #joint_pain days from onset: <=4		NIH: Good	confirmed: true; infection: CHIKV	45	Mean: 49; SD: 8		0.82		SQ	2024-11-11	Yes
	Murillo-Zamora et al., 2017	Persistent arthralgia and related risks factors in laboratory-confirmed cases of Chikungunya virus infection in Mexico	age: >=15	comorbidities: rheumatologic disease	NIH: Good	infection: CHIKV	136	Mean: 42.4; SD: 16.1		0.823529		SQ	2024-11-11	Yes
	Benjamanukul et al., 2021	Rheumatic manifestations of Chikungunya virus infection: Prevalence, patterns, and enthesitis	age: >=18 symptoms: rheumatic infection: CHIKV confirmed: RT-PCR/IgM	comorbidities: inflammatory rheumatic diseases	NIH: Fair	All included	164	Mean: 48.2; Range: 19-90; SD: 14		0.829		SQ	2024-11-11	Yes
	Escobar et al., 2017	Pregnant Women Hospitalized with Chikungunya Virus Infection, Colombia, 2015	pregnancy: true hospitalized: UOHC (Unit of Obstetric High Complexity) infection: CHIKV confirmed: RT-PCR		NIH: Fair	All included	60	Mean: 26.4; SD: 5.6		0.867		SQ	2024-11-11	Yes
	Medina-Cintrón et al., 2021	Clinical Manifestations and Outcomes in Disease-Modifying Antirheumatic Drug-Naive Adult Patients with Chronic Chikungunya Arthritis	infection: CHIKV age: >=21 retrospective: true	comorbidities: autoimmune/inflammatory rheumatic (RA), seronegative arthritis, systemic lupus erythematosus treatment: corticosteroids 3 months after the onset of CHIKV, synthetic or biologic DMARDs	NIH: Fair	status: chronic; symptoms: arthritis	33	Mean: 52.5; SD: 10.5		0.939		SQ	2024-11-11	Yes
	Gupta et al., 2018	Clinical profile, intensive care unit course, and outcome of patients admitted in intensive care unit with chikungunya	age: adults infection: CHIKV hospitalized: ICU		NIH: Good	infection: CHIKV; comorbidities: in 85%	60	Mean: 65.72; Range: 18-88; SD: 17.4			0.0833	SQ	2024-11-11	Yes
	Economopoulou et al., 2009	Atypical chikungunya virus infections: clinical manifestations, mortality and risk factors for severe disease during the 2005–2006	hospitalized: inpatient symptomatic: CHIKV symptoms: atypical (other than fever and arthralgia) comorbidities: true age: >15		NIH: Fair	infection: CHIKV; symptoms: atypical	610	Median: 70; Range: 15-95			0.17	SQ	2024-11-11	Yes
	Mesquita et al., 2021	Clinical outcomes of hospitalized patients with chikungunya fever: A retrospective analysis	age: >18 confirmed: IgM (ELISA) infection: CHIKV		NIH: Good	infection: CHIKV; confirmed: IgM	55	Median: 77; Range: 20-96			0.2909	SQ	2024-11-11	Yes
Fever	Ball et al., 2019	Clinical and Epidemiologic Patterns of Chikungunya Virus Infection and Coincident Arboviral Disease in a School Cohort in Haiti, 2014-2015	age: children hospitalized: outpatient infection: febrile status: acute symptoms: subjective history of fever and/or fever on presentation Exclusion: respiratory symptoms, symptoms of urinary tract infection, or diagnostic criteria for malaria or typhoid) extra: child with no obvious source of infection		NIH: Fair	infection: CHIKV	74	Mean: 9.6; SD: 4.4	0.392			TL	2024-11-11	Yes
	Ngwe Tun et al., 2023	Coinfection and circulation of chikungunya virus and dengue virus in pediatric patients in Myanmar, 2019.	Symptoms: febrile illness Status: acute Age: pediatric		NIH: Fair	Infection: CHIKV; Coinfection: ~DENV	30	Median: 6.0	0.466667			TL	2024-11-11	Yes
	Chantasrisawad et al., 2024	CHARACTERIZATION OF CLINICAL AND BIOLOGIC MANIFESTATIONS OF CHIKUNGUNYA AMONG CHILDREN IN AN URBAN AREA, THAILAND.	Age: <18 Infection: CHIKV Confirmed: true Tool: RT-qPCR, IgM Elisa		NIH: Good	All included	45	Median: 12	0.53			TL	2024-11-11	Yes
	Ngwe Tun et al., 2023	Coinfection and circulation of chikungunya virus and dengue virus in pediatric patients in Myanmar, 2019.	Symptoms: febrile illness Status: acute Age: pediatric		NIH: Fair	Infection: CHIKV; Coinfection: DENV	59	Median: 7.0	0.559322			TL	2024-11-11	Yes
	Bustos Carrillo et al., 2019	Epidemiological Evidence for Lineage-Specific Differences in the Risk of Inapparent Chikungunya Virus Infection	hospitalized: outpatient symptomatic: CHIKV		NIH: Good	infection: CHIKV	60	Mean: 8.6; Median: 9	0.719			TL	2024-11-11	Yes
	Gordon et al., 2018	Differences in Transmission and Disease Severity Between 2 Successive Waves of Chikungunya	age: 2-15 hospitalized: outpatient confirmed: suspected infection: CHIKV symptoms: undifferentiated fever symptoms: fever or feverishness symptoms: headache, muscle ache, joint pain, retro-orbital pain, rash, hemorrhagic manifestations, leucopenia n_symptoms: >=2	extra: serum samples obtained through the influenza cohort	NIH: Fair	infection: CHIKV; extra: during epidemic 1; year: 2014-2015	893		0.75			TL	2024-11-11	Yes
	KamalaKannan et al., 2023	Varied Clinical Manifestations of Chikungunya in Neonates: A Case Series.	Infection: CHIKV; status: suspected Symptomatic: true		NIH: Good	Infection: CHIKV; confirmed: true	4	Range: 0.01-0.04	0.75			TL	2024-11-11	Yes
	Nyamwaya et al., 2022	Incidence of chikungunya virus infections among Kenyan children with neurological disease, 2014-2018: A cohort study	age: <16 extra: illness required sampling and analysis of CSF comorbidities: true		NIH: Fair	infection: CHIKV	367		0.76			TL	2024-11-11	Yes
	Ramful et al., 2007	Mother-to-Child Transmission of Chikungunya Virus Infection	newborn: true		NIH: Fair	infection: CHIKV; mother: infected	38		0.79			TL	2024-11-11	Yes
	Gordon et al., 2018	Differences in Transmission and Disease Severity Between 2 Successive Waves of Chikungunya	age: 2-15 hospitalized: outpatient confirmed: suspected infection: CHIKV symptoms: undifferentiated fever symptoms: fever or feverishness symptoms: headache, muscle ache, joint pain, retro-orbital pain, rash, hemorrhagic manifestations, leucopenia n_symptoms: >=2	extra: serum samples obtained through the influenza cohort	NIH: Fair	infection: CHIKV; extra: during epidemic 2; year 2014-2015			0.804			TL	2024-11-11	Yes
	Elenga et al., 2017	Chikungunya Infection in Hospitalized Febrile Infants Younger Than 3 Months of Age	age: <0.25 hospitalized: inpatient symptoms: fever	extra: fever only the waning of hospitalization (it essentially was the premature newborns hospitalized in the neonatal unit).	NIH: Fair	age: <0.25; confirmed: RT-PCR; infection: CHIKV	26	Median: 0.13; Range: 0.09-0.15	0.808			TL	2024-11-11	Yes
	Gomes et al., 2022	High prevalence of arthralgia among infants with Chikungunya disease during the 2019 outbreak in northern region of the state of Rio de Janeiro	age: 1-14 symptoms: fever	symptomatic: arboviruses	NIH: Fair	Infection: CHIKV; confirmed: laboratory		Mean: 8.41; SD: 3.096	0.902			TL	2024-11-11	Yes
	Pinzón-Redondo et al., 2016	Risk Factors for Severity of Chikungunya in Children: A Prospective Assessment	infection: CHIKV symptoms: fever (<=15)	infection: DENV	NIH: Fair	hospitalized: ED; age: <=1m	11	Median: 0.24	0.909			TL	2024-11-11	Yes
	Van Ewijk et al., 2021	Neurologic sequelae of severe chikungunya infection in the first 6 months of life: a prospective cohort study 24-months post-infection	age: <0.5 symptomatic: CHIKV symptoms: fever, maculopapular rash, irritability comorbidities: neurologic symptoms, sepsis-like illness infection: CHIKV		NIH: Good	symptomatic: neurologic symptoms or sepsis-like illness	18	Mean: 0.18; SD: 0.15	0.944			TL	2024-11-11	Yes
	Pinzón-Redondo et al., 2016	Risk Factors for Severity of Chikungunya in Children: A Prospective Assessment	infection: CHIKV symptoms: fever (<=15)	infection: DENV	NIH: Fair	hospitalized: ED; age: >= 12m	19		0.947			TL	2024-11-11	Yes
	Pinzón-Redondo et al., 2016	Risk Factors for Severity of Chikungunya in Children: A Prospective Assessment	infection: CHIKV symptoms: fever (<=15)	infection: DENV	NIH: Fair	hospitalized: ED; age: 2-11m	24		0.958			TL	2024-11-11	Yes
	Gérardin et al., 2008	Estimating Chikungunya prevalence in La Réunion Island outbreak by serosurveys: Two methods for two critical times of the epidemic	pregnancy: true		NIH: Fair	infection: CHIKV; status: during pregnancy	739		1			TL	2024-11-11	Yes
	Paul et al., 2011	Clinical profile and long-term sequelae of Chikungunya fever	Infection: CHIKV Confirmed: IgM (ELISA test) hospitalized: outpatient symptoms: fever, arthralgia, rash	NA	NIH: Good	infection: CHIKV; confirmed: IgM; status: chronic	100	Range: 20-60		0.09		TL	2024-11-11	Yes
	Escobar et al., 2017	Pregnant Women Hospitalized with Chikungunya Virus Infection, Colombia, 2015	pregnancy: true hospitalized: UOHC (Unit of Obstetric High Complexity) infection: CHIKV confirmed: RT-PCR		NIH: Fair	All included	60	Mean: 26.4; SD: 5.6		0.35		TL	2024-11-11	Yes
	Delgado-De La Mora et al., 2021	Clinical features of patients with Rocky Mountain spotted fever, dengue and chikungunya infection	confirmed: laboratory infection: RMSF, DENV, CHIKV		NIH: Fair	infection: CHIKV; coinfection: false	161	Mean: 36.4; SD: 16.9		0.404		TL	2024-11-11	Yes
	Aguilar-Luis et al., 2023	The Chikungunya virus: A reemerging cause of acute febrile illness in the high jungle of northern Peru.	Symptoms: fever, headache, myalgia, arthralgia, retro-ocular pain, lower back pain, rash, nausea Status: acute Onset: <7 Confirmed: laboratory, serologically Tool: RT-PCR, IgM	Infection: upper respiratory tract infections, pneumonia infections, urinary tract infections extra: incomplete medical records	NIH: Fair	infection: CHIKV	130	Mean: 38.3; SD: 18		0.53		TL	2024-11-11	Yes
	Fritel, 2010	Chikungunya Virus Infection during Pregnancy, Réunion, France, 2006	pregnancy: true symptomatic: CHIKV clinical signs suggestive of this infection		NIH: Good	pregnancy: true; infection: CHIKV	658	Mean: 28.6; SD: 6.9		0.62		TL	2024-11-11	Yes
	Carvalho et al., 2019	Simultaneous circulation of arboviruses and other congenital infections in pregnant women in Rio de Janeiro, Brazil	pregnancy: true symptoms: rash		NIH: Fair	infection: CHIKV	33	Mean: 26.5; SD: 6.7		0.636		TL	2024-11-11	Yes
	Yusoff et al., 2013	The assessment of risk factors for the Central/East African Genotype of chikungunya virus infections in the state of Kelantan: a case control study in Malaysia	symptoms: fever, rash, joint pain n_symptoms: >=1 Infection: CHIKV confirmed: suspected		NIH: Fair	confirmed: RT-PCR, IgM; infection: CHIKV	95	Mean: 41.5; Range: 11-80; SD: 15.97		0.758		TL	2024-11-11	Yes
	Medina-Cintrón et al., 2021	Clinical Manifestations and Outcomes in Disease-Modifying Antirheumatic Drug-Naive Adult Patients with Chronic Chikungunya Arthritis	infection: CHIKV age: >=21 retrospective: true	comorbidities: autoimmune/inflammatory rheumatic (RA), seronegative arthritis, systemic lupus erythematosus treatment: corticosteroids 3 months after the onset of CHIKV, synthetic or biologic DMARDs	NIH: Fair	status: recovered; symptoms: arthritis	28	Mean: 48.3; SD: 13.7		0.786		TL	2024-11-11	Yes
	Rauseo and Fernández-Mestre, 2019	X-linked Toll-like receptor 7 polymorphism associated with susceptibility to Chikungunya Fever	symptoms: fever symptomatic: CHIKV	age: <18 comorbidities: immunocompromised for transplant, chemotherapy, and/or autoimmunity	NIH: Fair	confirmed: RT-PCR; infection: CHIKV	73	Mean: 36.25; Range: 18-83; SD: 13.89		0.795		TL	2024-11-11	Yes
	Ramacciotti et al., 2019	Zika and Chikungunya Virus and Risk for Venous Thromboembolism	confirmed: PCR infection: ZIKA, CHIKV hospitalized: treated		NIH: Poor	infection: CHIKV	141	Mean: 41.8; SD: 17.3		0.859		TL	2024-11-11	Yes
	Liu et al., 2022	Epidemiological and clinical characteristics of the chikungunya outbreak in Ruili City, Yunnan Province, China	symptoms: fever, joint pain, rash Infection: CHIKV confirmed: serologically		NIH: Fair	All included	112	Mean: 46.89; SD: 13.48		0.8661		TL	2024-11-11	Yes
	Jean-Baptiste et al., 2016	Chikungunya Virus Infection and Diabetes Mellitus: A Double Negative Impact	age: >=20 symptoms: fever, arthralgia, arthritis, periarticular edema, myalgia, headache, skin rash, pruritus, fatigue n_symptoms: >=2		NIH: Good	infection: CHIKV; comorbidities: diabetic	46	Mean: 47.4; SD: 15.6		0.869		TL	2024-11-11	Yes
	Silva Junior et al., 2019	Risk factors for death among patients with Chikungunya virus infection during the outbreak in northeast Brazil, 2016-2017	infection: CHIKV		NIH: Fair	status: survived	182348	Mean: 38.4; SD: 19.2		0.889		TL	2024-11-11	Yes
	De Paula et al., 2020	Chikungunya fever: How accurate is the clinical-epidemiological diagnosis compared to the gold standard of molecular and serological laboratory diagnosis?	infection: arboviral	Extra: clear source of infection (eg pneumonia, sinusitis)	NIH: Fair	infection: CHIKV; confirmed: true	110	Mean: 40; SD: 15.2		0.89		TL	2024-11-11	Yes
	Win et al., 2010	Chikungunya fever in Singapore: Acute clinical and laboratory features, and factors associated with persistent arthralgia	infection: CHIKV symptoms: fever, arthralgia onset: <=5		NIH: Good	infection: CHIKV; confirmed: RT-PCR	97	Mean: 37; Range: 20-40		0.897		TL	2024-11-11	Yes
	Murillo-Zamora et al., 2018	Persistent Arthralgia and Related Risks Factors: A Cohort Study at 12 Months from Laboratory-Confirmed Chikungunya Infection	age: >=15 infection: CHIKV symptoms: arthralgia, arthritis status: acute	history: systemic rheumatic diseases (multiple sclerosis, rheumatoid arthritis, or systemic lupus erythematosus)	NIH: Good		354	Mean: 41.2; SD: 15.2		0.91		TL	2024-11-11	Yes
	Sánchez-Arcila et al., 2020	Clinical, Virological, and Immunological Profiles of DENV, ZIKV, and/or CHIKV-Infected Brazilian Patients			NIH: Fair	symptomatic: arbovirus; symptoms: febrile disease (<=7 days); infection: CHIKV	CHIKV: 33	Median: 44; Range: 29-58		0.91		TL	2024-11-11	Yes
	Murillo-Zamora et al., 2018	Persistent Arthralgia and Related Risks Factors: A Cohort Study at 12 Months from Laboratory-Confirmed Chikungunya Infection	Age: >14 Confirmed: RT-PCR Infection: CHIKV Status: acute	history: systemic rheumatologic disease	NIH: Good	confirmed: laboratory; infection: CHIKV; status: acute	217	Mean: 41.2; SD: 14.8		0.912		TL	2024-11-11	Yes
	Silva Junior et al., 2018	Impact of Chronic Kidney Disease on Chikungunya Virus Infection Clinical Manifestations and Outcome: Highlights during an Outbreak in Northeastern Brazil	infection: CHIKV status: past		NIH: Fair	status: chronic; comorbidities: kidney disease	691	Mean: 38.3; SD: 19.3		0.915		TL	2024-11-11	Yes
	Sánchez-Arcila et al., 2020	Clinical, Virological, and Immunological Profiles of DENV, ZIKV, and/or CHIKV-Infected Brazilian Patients			NIH: Fair	symptomatic: arbovirus; symptoms: febrile disease (<=7 days); infection: CHIKV+ZIKV; coinfection = true	14	Median: 44; Range: 39.5-55		0.93		TL	2024-11-11	Yes
	Tun et al., 2022	Virological, Serological and Clinical Analysis of Chikungunya Virus Infection in Thai Patients	symptoms: fever, headache, rash myalgia, arthralgia		NIH: Fair	infection: CHIKV; age: 18-30	31	Range: 18-30		0.935		TL	2024-11-11	Yes
	Esporcatte and Portes, 2021	Ocular manifestations of Chikungunya fever in the chronic phase			NIH: Fair	infection: CHIKV	32	Mean: 50.0; Range: 27-79; SD: 13.7		0.937		TL	2024-11-11	Yes
	Carrera et al., 2017	Unusual pattern of chikungunya virus epidemic in the Americas, the Panamanian experience	symptoms: #fever, arthralgia*, arthritis* n_symptoms: >= 1		NIH: Fair	infection: CHIKV	114	Mean: 37.8; SD: 17.9		0.938596		TL	2024-11-11	Yes
	De Moraes et al., 2020	A clinical scoring system to predict long-term arthralgia in Chikungunya disease: A cohort study	symptoms: feverish, demonstrated fever or outpatient cutaneous rash symptoms: cutaneous pruritus, arthritis, arthralgia, headache, myalgia, retroocular pain n_symptoms: >=1	onset: >10 extra: sample confirmed: true coinfection: true	NIH: Good	Infection: CHIKV; groups: derivation cohort; location: Maranguape	34	Mean: 43.5; Range: 25.3-63.3		0.941		TL	2024-11-11	Yes
	Paul et al., 2011	Clinical profile and long-term sequelae of Chikungunya fever	Infection: CHIKV Confirmed: IgM (ELISA test) hospitalized: outpatient symptoms: fever, arthralgia, rash		NIH: Good	infection: CHIKV; confirmed: IgM; status: acute	100	Range: 20-60		0.96		TL	2024-11-11	Yes
	Tun et al., 2022	Virological, Serological and Clinical Analysis of Chikungunya Virus Infection in Thai Patients	symptoms: fever, headache, rash myalgia, arthralgia		NIH: Fair	infection: CHIKV; age: 31-45	50	Range: 31-45		0.96		TL	2024-11-11	Yes
	De Moraes et al., 2020	A clinical scoring system to predict long-term arthralgia in Chikungunya disease: A cohort study	symptoms: feverish, demonstrated fever or outpatient cutaneous rash symptoms: cutaneous pruritus, arthritis, arthralgia, headache, myalgia, retroocular pain n_symptoms: >=1	onset: >10 extra: sample confirmed: true coinfection: true	NIH: Good	Infection: CHIKV; groups: derivation cohort; location: Campo Formoso	76	Mean: 42.0; Range: 28-54.0		0.961		TL	2024-11-11	Yes
	Mohd Zim et al., 2013	Chikungunya infection in Malaysia: Comparison with dengue infection in adults and predictors of persistent arthralgia	age: >14 infection: CHIKV, DENV status: acute coinfection: false confirmed: laboratory		NIH: Fair	infection: CHIKV	60	Mean: 49.2; SD: 14		0.962		TL	2024-11-11	Yes
	Medina-Cintrón et al., 2021	Clinical Manifestations and Outcomes in Disease-Modifying Antirheumatic Drug-Naive Adult Patients with Chronic Chikungunya Arthritis	infection: CHIKV age: >=21 retrospective: true	comorbidities: autoimmune/inflammatory rheumatic (RA), seronegative arthritis, systemic lupus erythematosus treatment: corticosteroids 3 months after the onset of CHIKV, synthetic or biologic DMARDs	NIH: Fair	status: chronic; symptoms: arthritis	33	Mean: 52.5; SD: 10.5		0.97		TL	2024-11-11	Yes
	Godaert et al., 2020	Is Chikungunya Virus Infection an Independent Risk Factor for 2-Year Mortality in Older Afro-Caribbean Subjects?	age: >=65 symptomatic: CHIKV hospitalized: ER/ED		NIH: Fair	infection: CHIKV	467				0.794	TL	2024-11-11	Yes
	Godaert et al., 2017 (Screening for Chikungunya virus infection in aged people: Development and internal validation of a new score)	Screening for Chikungunya virus infection in aged people: Development and internal validation of a new score	age: >=65 hospitalized: ED, ACU symptomatic: CHIKV symptoms: fever, arthralgia n_symptoms: >= 1 extra: underwent RT-PCR presenting within3d of the onset of symptoms		NIH: Fair	All included	687	Mean: 80.4; SD: 8.0			0.794	TL	2024-11-11	Yes
	Mesquita et al., 2021	Clinical outcomes of hospitalized patients with chikungunya fever: A retrospective analysis	age: >18 confirmed: IgM (ELISA) infection: CHIKV		NIH: Good	infection: CHIKV; confirmed: IgM	55	Median: 77; Range: 20-96			0.8182	TL	2024-11-11	Yes
	Godaert et al., 2019	Long‐term survival and clinical forms in the acute phase of Chikungunya virus infection in older Caribbeans	age: >=65 hospitalized: ED symptomatic: false, CHIKV symptoms: fever, arthralgia n_symptoms: >= 1 infection: CHIKV confirmed: RTPCR days from onset: 3		NIH: Fair	All included	246	Mean: 80.7; SD: 7.9			0.821	TL	2024-11-11	Yes
	Rollé et al., 2016	Severe Sepsis and Septic Shock Associated with Chikungunya Virus Infection, Guadeloupe, 2014	hospitalized: inpatient symptomatic: CHIKV infection: CHIKV confirmed: RT-PCR		NIH: Good	status: non-severe, atypical form (>1 organ system was involved)	68	Median: 71			0.83	TL	2024-11-11	Yes
	Godaert et al., 2017 (Atypical Clinical Presentations of Acute Phase Chikungunya Virus Infection in Older Adults)	Atypical Clinical Presentations of Acute Phase Chikungunya Virus Infection in Older Adults	onset: <= 3 hospitalized: ED for suspected CHIKV infection (presence of fever or arthralgia at admission) and had a positive biological diagnosis of CHIKV infection using reverse-transcription polymerase chain reaction (RT-PCR) on a plasma sample between January 10 and December 31, 2014, were eligible for inclusion. randomly selected sample of younger individuals for the purposes of comparison, a…		NIH: Fair	infection: CHIKV; age: >65	267	Mean: 80.4; SD: 7.9			0.839	TL	2024-11-11	Yes
	Economopoulou et al., 2009	Atypical chikungunya virus infections: clinical manifestations, mortality and risk factors for severe disease during the 2005–2006	hospitalized: inpatient symptomatic: CHIKV symptoms: atypical (other than fever and arthralgia) comorbidities: true age: >15		NIH: Fair	infection: CHIKV; symptoms: atypical	610	Median: 70; Range: 15-95			0.9	TL	2024-11-11	Yes
	Rollé et al., 2016	Severe Sepsis and Septic Shock Associated with Chikungunya Virus Infection, Guadeloupe, 2014	hospitalized: inpatient symptomatic: CHIKV infection: CHIKV confirmed: RT-PCR		NIH: Good	status: non-severe, atypical form (>1 organ system was involved)	68	Median: 71			0.92	TL	2024-11-11	Yes
	Gupta et al., 2018	Clinical profile, intensive care unit course, and outcome of patients admitted in intensive care unit with chikungunya	age: adults infection: CHIKV hospitalized: ICU		NIH: Good	infection: CHIKV, comorbidities: in 85%	60	Mean: 65.72; Range: 18-88; SD: 17.4			0.9667	TL	2024-11-11	Yes
Headache	Nyamwaya et al., 2022	Incidence of chikungunya virus infections among Kenyan children with neurological disease, 2014-2018: A cohort study	age: <16 extra: illness required sampling and analysis of CSF comorbidities: true		NIH: Fair	infection: CHIKV	367		0.052			JB	2024-11-14	Yes
	Chopra et al., 2012	Acute Chikungunya and persistent musculoskeletal pain following the 2006 Indian epidemic: a 2-year prospective rural community study	confirmed: suspected infection: CHIKV status: acute symptoms: fever (short duration), polyarthralgias, body aches, pains n_symptoms: 4	infection: Malaria, DENV	NIH: Good	age: <16	69		0.087			JB	2024-11-14	Yes
	Manimunda et al., 2010	Clinical progression of chikungunya fever during acute and chronic arthritic stages and the changes in joint morphology as revealed by imaging	age: >=10 symptoms: fever, joint pain n_symptoms: >=1 extra: reporting to the health facilities		NIH: Good	confirmed: serologically; infection: CHIKV; age: 14-19	13		0.23			JB	2024-11-14	Yes
	Arif et al., 2020	Chikungunya in Indonesia: Epidemiology and diagnostic challenges	age: >=1 hospitalized: outpatient status: acute symptoms: fever history: no history of hospitalization in the past three months		NIH: Fair	status: acute; infection: CHIKV; confirmed: IgM, IgG; age: children	17	Median: 5.7; Range: 1-16.3	0.235			JB	2024-11-14	Yes
	Chantasrisawad et al., 2024	CHARACTERIZATION OF CLINICAL AND BIOLOGIC MANIFESTATIONS OF CHIKUNGUNYA AMONG CHILDREN IN AN URBAN AREA, THAILAND.	Age: <18 Infection: CHIKV Confirmed: true Tool: RT-qPCR, IgM Elisa		NIH: Good	All included	45	Median: 12	0.24			JB	2024-11-14	Yes
	Manimunda et al., 2010	Clinical progression of chikungunya fever during acute and chronic arthritic stages and the changes in joint morphology as revealed by imaging	age: >=10 symptoms: fever, joint pain n_symptoms: >=1 extra: reporting to the health facilities		NIH: Good	confirmed: serologically; infection: CHIKV; age: 10-13	22		0.27			JB	2024-11-14	Yes
	Tun et al., 2022	Virological, Serological and Clinical Analysis of Chikungunya Virus Infection in Thai Patients	symptoms: fever, headache, rash myalgia, arthralgia		NIH: Fair	infection: CHIKV; age: 10-17	8	Range: 10-17	0.375			JB	2024-11-14	Yes
	Waggoner et al., 2017	Malaria and Chikungunya Detected Using Molecular Diagnostics Among Febrile Kenyan Children	age: <18 symptoms: febrile illness (<=5) status: acute extra: no localizing signs or symptoms		NIH: Fair	infection: CHIKV; coinfection: false	17	Mean: 3.54; SD: 2.39	0.375			JB	2024-11-14	Yes
	Gomes et al., 2022	High prevalence of arthralgia among infants with Chikungunya disease during the 2019 outbreak in northern region of the state of Rio de Janeiro	age: 1-14 symptoms: fever	symptomatic: arboviruses	NIH: Fair	Infection: CHIKV; confirmed: laboratory		Mean: 8.408; SD: 3.096	0.392			JB	2024-11-14	Yes
	Ball et al., 2019	Clinical and Epidemiologic Patterns of Chikungunya Virus Infection and Coincident Arboviral Disease in a School Cohort in Haiti, 2014-2015	age: children hospitalized: outpatient infection: febrile status: acute symptoms: subjective history of fever and/or fever on presentation Exclusion: respiratory symptoms, symptoms of urinary tract infection, or diagnostic criteria for malaria or typhoid) extra: child with no obvious source of infection		NIH: Fair	infection: CHIKV	74	Mean: 9.6; SD: 4.4	0.392			JB	2024-11-14	Yes
	Shivaleela et al., 2022	The diagnostic utility of commercially available rapid IgM kit tests in comparison with MAC-ELISA IgM in the diagnosis of chikungunya in children	age: 0.167-12 symptoms: fever (7), and/or severe arthralgia/arthritis extra: residing or having left an epidemic area 15 days prior to onset of symptoms		NIH: Fair	Infection: CHIKV; Confirmed: true; tool: MAC ELISA	32	Mean: 7.6	0.4375			JB	2024-11-14	Yes
	Kumar et al., 2017	Epidemiology, Clinical and Laboratory Features and Course of Chikungunya among a Cohort of Children during the First Caribbean Epidemic	age: <15 symptoms: #fever, limb pain, rash n_symptoms: >=1		NIH: Fair	infection: CHIKV	69		0.449			JB	2024-11-14	Yes
	Pathak et al., 2021	Comparative Study of Chikungunya Only and Chikungunya-Scrub Typhus Coinfection in Children: Findings from a Hospital-Based Observational Study from Central Nepal	Age: 0- 15 confirmed: suspected symptoms: fever symptoms: joint pains, rashes, edema, hepatosplenomegaly, lymphadenopathy, and eschar n_symptoms: >=1 extra: without any identifiable infection (undifferentiated fever)		NIH: Good	infection: CHIKV; comorbidities: ~scrub typhus	25	Range: 0-15	0.48			JB	2024-11-14	Yes
	Raghavendhar et al., 2019	Virus load and clinical features during the acute phase of Chikungunya infection in children	age: 0.167-18 symptomatic: CHIKV symptoms: #fever, joint pain, rash, myalgia, retro-orbital pain n_symptoms: >= 1		NIH: Good	infection: CHIKV	54	Range: 0.67-13	0.555556			JB	2024-11-14	Yes
	Raghavendhar et al., 2016	Evaluation of chikungunya virus infection in children from India during 2009-2010: A cross sectional observational study: Chikungunya Infection in Children	age: <18 symptoms: #fever (<=7), joint pain, rash, myalgia, retro orbital pain n_symptoms: >=1 hospitalized: outpatient	treatment: ayurveda, homeopathy, unani comorbidities: chronic debilitating conditions, mental disorders	NIH: Fair	infection: CHIKV; symptoms: fever (<=7), joint pain, rash, myalgia, retro orbital pain; hospitalized: outpatient; age: 0-18	249		0.5587			JB	2024-11-14	Yes
	Bustos Carrillo et al., 2019	Epidemiological Evidence for Lineage-Specific Differences in the Risk of Inapparent Chikungunya Virus Infection	hospitalized: outpatient symptomatic: CHIKV		NIH: Good	infection: CHIKV	60	Mean: 8.6; Median: 9	0.594			JB	2024-11-14	Yes
	Imad et al., 2021	Chikungunya Manifestations and Viremia in Patients Who Presented to the Fever Clinic at Bangkok Hospital for Tropical Diseases during the 2019 Outbreak in Thailand	hospitalized: outpatient onset: <=5 symptomatic: CHIKV status: acute symptoms: #fever	infection: DENV confirmed: antigen, serology	NIH: Fair	age: children; confirmed: true; infection: CHIKV	10	Median: 9	0.6			JB	2024-11-14	Yes
	Gordon et al., 2018	Differences in Transmission and Disease Severity Between 2 Successive Waves of Chikungunya	age: 2-15 hospitalized: outpatient confirmed: suspected infection: CHIKV symptoms: undifferentiated fever symptoms: fever or feverishness symptoms: headache, muscle ache, joint pain, retro-orbital pain, rash, hemorrhagic manifestations, leucopenia n_symptoms: >=2	extra: serum samples obtained through the influenza cohort	NIH: Fair	infection: CHIKV; extra: during epidemic 1; year: 2014-2015	893		0.729			JB	2024-11-14	Yes
	Gordon et al., 2018	Differences in Transmission and Disease Severity Between 2 Successive Waves of Chikungunya	age: 2-15 hospitalized: outpatient confirmed: suspected infection: CHIKV symptoms: undifferentiated fever symptoms: fever or feverishness symptoms: headache, muscle ache, joint pain, retro-orbital pain, rash, hemorrhagic manifestations, leucopenia n_symptoms: >=2	extra: serum samples obtained through the influenza cohort	NIH: Fair	infection: CHIKV; extra: during epidemic 2; year 2014-2015			0.768			JB	2024-11-14	Yes
	Antony et al., 2020	A Prospective Study Conducted Among Participants Reporting Acute Febrile Illness in a Cohort of Periurban and Rural Cambodians	age: >=0.5		NIH: Fair	infection: CHIKV; confirmed: RT-PCR, IgM, IgG	42	Median: 9	0.872			JB	2024-11-14	Yes
	Pathak et al., 2021	Comparative Study of Chikungunya Only and Chikungunya-Scrub Typhus Coinfection in Children: Findings from a Hospital-Based Observational Study from Central Nepal	Age: 0- 15 confirmed: suspected symptoms: fever symptoms: joint pains, rashes, edema, hepatosplenomegaly, lymphadenopathy, and eschar n_symptoms: >=1 extra: without any identifiable infection (undifferentiated fever)		NIH: Good	infection: CHIKV; comorbidities: scrub typhus	17	Range: 0-15	0.941176			JB	2024-11-14	Yes
	Mohd Zim et al., 2013	Chikungunya infection in Malaysia: Comparison with dengue infection in adults and predictors of persistent arthralgia	age: >14 infection: CHIKV, DENV status: acute coinfection: false confirmed: laboratory		NIH: Fair	infection: CHIKV	60	Mean: 49.2; SD: 14		0.226		JB	2024-11-14	Yes
	Tun et al., 2022	Virological, Serological and Clinical Analysis of Chikungunya Virus Infection in Thai Patients	symptoms: fever, headache, rash myalgia, arthralgia		NIH: Fair	infection: CHIKV; age: 18-30	31	Range: 18-30		0.226		JB	2024-11-14	Yes
	Carvalho et al., 2019	Simultaneous circulation of arboviruses and other congenital infections in pregnant women in Rio de Janeiro, Brazil	pregnancy: true symptoms: rash		NIH: Fair	infection: CHIKV	33	Mean: 26.5; SD: 6.7		0.242		JB	2024-11-14	Yes
	Tun et al., 2022	Virological, Serological and Clinical Analysis of Chikungunya Virus Infection in Thai Patients	symptoms: fever, headache, rash myalgia, arthralgia		NIH: Fair	infection: CHIKV; age: 31-45	50	Range: 31-45		0.26		JB	2024-11-14	Yes
	Pouriayevali et al., 2019	Imported cases of Chikungunya virus in Iran	symptoms: #fever, arthralgia, arthritis n_symptoms: >= 1		NIH: Good	infection: CHIKV	40	Mean: 41.5; SD: 16.3		0.275		JB	2024-11-14	Yes
	Jean-Baptiste et al., 2016	Chikungunya Virus Infection and Diabetes Mellitus: A Double Negative Impact	age: >=20 symptoms: fever, arthralgia, arthritis, periarticular edema, myalgia, headache, skin rash, pruritus, fatigue n_symptoms: >=2		NIH: Good	infection: CHIKV; comorbidities: diabetic	46	Mean: 47.4; SD: 15.6		0.326		JB	2024-11-14	Yes
	Liu et al., 2022	Epidemiological and clinical characteristics of the chikungunya outbreak in Ruili City, Yunnan Province, China	symptoms: fever, joint pain, rash Infection: CHIKV confirmed: serologically		NIH: Fair	All included	112	Mean: 46.89; SD: 13.48		0.3929		JB	2024-11-14	Yes
	Fritel, 2010	Chikungunya Virus Infection during Pregnancy, Réunion, France, 2006	pregnancy: true symptomatic: CHIKV clinical signs suggestive of this infection		NIH: Good	pregnancy: true; infection: CHIKV	658	Mean: 28.6; SD: 6.9		0.54		JB	2024-11-14	Yes
	Delgado-De La Mora et al., 2021	Clinical features of patients with Rocky Mountain spotted fever, dengue and chikungunya infection	confirmed: laboratory infection: RMSF, DENV, CHIKV		NIH: Fair	infection: CHIKV; coinfection: false	161	Mean: 36.4; SD: 16.9		0.553		JB	2024-11-14	Yes
	Carrera et al., 2017	Unusual pattern of chikungunya virus epidemic in the Americas, the Panamanian experience	symptoms: #fever, arthralgia*, arthritis* n_symptoms: >= 1		NIH: Fair	infection: CHIKV	114	Mean: 37.8; SD: 17.9		0.570175		JB	2024-11-14	Yes
	Rauseo and Fernández-Mestre, 2019	X-linked Toll-like receptor 7 polymorphism associated with susceptibility to Chikungunya Fever	symptoms: fever symptomatic: CHIKV	age: <18 comorbidities: immunocompromised for transplant, chemotherapy, and/or autoimmunity	NIH: Fair	confirmed: RT-PCR; infection: CHIKV	73	Mean: 36.25; Range: 18-83; SD: 13.89		0.575		JB	2024-11-14	Yes
	Yusoff et al., 2013	The assessment of risk factors for the Central/East African Genotype of chikungunya virus infections in the state of Kelantan: a case control study in Malaysia	symptoms: fever, rash, joint pain n_symptoms: >=1 Infection: CHIKV confirmed: suspected		NIH: Fair	confirmed: RT-PCR, IgM; infection: CHIKV	95	Mean: 41.5; Range: 11-80; SD: 15.97		0.6		JB	2024-11-14	Yes
	Murillo-Zamora et al., 2017	Persistent arthralgia and related risks factors in laboratory-confirmed cases of Chikungunya virus infection in Mexico	age: >=15	comorbidities: rheumatologic disease	NIH: Good	infection: CHIKV	136	Mean: 42.4; SD: 16.1		0.654412		JB	2024-11-14	Yes
	Esporcatte and Portes, 2021	Ocular manifestations of Chikungunya fever in the chronic phase			NIH: Fair	infection: CHIKV	32	Mean: 50.0; Range: 27-79; SD: 13.7		0.719		JB	2024-11-14	Yes
	Silva Junior et al., 2019	Risk factors for death among patients with Chikungunya virus infection during the outbreak in northeast Brazil, 2016-2017	infection: CHIKV		NIH: Fair	status: survived	182348	Mean: 38.4; SD: 19.2		0.736		JB	2024-11-14	Yes
	Paul et al., 2011	Clinical profile and long-term sequelae of Chikungunya fever	Infection: CHIKV Confirmed: IgM (ELISA test) hospitalized: outpatient symptoms: fever, arthralgia, rash	NA	NIH: Good	infection: CHIKV; confirmed: IgM; status: acute	100	Range: 20-60		0.75		JB	2024-11-14	Yes
	Escobar et al., 2017	Pregnant Women Hospitalized with Chikungunya Virus Infection, Colombia, 2015	pregnancy: true hospitalized: UOHC (Unit of Obstetric High Complexity) infection: CHIKV confirmed: RT-PCR		NIH: Fair	All included	60	Mean: 26.4; SD: 5.6		0.75		JB	2024-11-14	Yes
	Tauro et al., 2019	A localized outbreak of Chikungunya virus in Salvador, Bahia, Brazil	symptoms: #fever, #arthralgia		NIH: Fair	infection: CHIKV	50	Median: 38; Range: 23-48		0.76		JB	2024-11-14	Yes
	Silva Junior et al., 2018	Impact of Chronic Kidney Disease on Chikungunya Virus Infection Clinical Manifestations and Outcome: Highlights during an Outbreak in Northeastern Brazil	infection: CHIKV status: past		NIH: Fair	status: chronic; comorbidities: kidney disease	691	Mean: 38.3; SD: 19.3		0.763		JB	2024-11-14	Yes
	Sánchez-Arcila et al., 2020	Clinical, Virological, and Immunological Profiles of DENV, ZIKV, and/or CHIKV-Infected Brazilian Patients			NIH: Fair	symptomatic: arbovirus; symptoms: febrile disease (<=7 days); infection: CHIKV	33	Median: 44; Range: 29-58		0.79		JB	2024-11-14	Yes
	De Paula et al., 2020	Chikungunya fever: How accurate is the clinical-epidemiological diagnosis compared to the gold standard of molecular and serological laboratory diagnosis?	infection: arboviral	Extra: clear source of infection (eg pneumonia, sinusitis)	NIH: Fair	infection: CHIKV; confirmed: true	110	Mean: 40; SD: 15.2		0.791		JB	2024-11-14	Yes
	Hossain et al., 2018	Chikungunya outbreak (2017) in Bangladesh: Clinical profile, economic impact and quality of life during the acute phase of the disease	symptomatic: CHIKV	infection: DENV	NIH: Fair	Infection: CHIKV; Status: probable	1087	Mean: 32.98; SD: 14.5		0.791		JB	2024-11-14	Yes
	De Moraes et al., 2020	A clinical scoring system to predict long-term arthralgia in Chikungunya disease: A cohort study	symptoms: feverish, demonstrated fever or outpatient cutaneous rash symptoms: cutaneous pruritus, arthritis, arthralgia, headache, myalgia, retroocular pain n_symptoms: >=1	onset: >10 extra: sample confirmed: true coinfection: true	NIH: Good	Infection: CHIKV; groups: derivation cohort; location: Maranguape	34	Mean: 43.5; Range: 25.3-63.3		0.794118		JB	2024-11-14	Yes
	Aguilar-Luis et al., 2023	The Chikungunya virus: A reemerging cause of acute febrile illness in the high jungle of northern Peru.	Symptoms: fever, headache, myalgia, arthralgia, retro-ocular pain, lower back pain, rash, nausea Status: acute Onset: <7 Confirmed: laboratory, serologically Tool: RT-PCR, IgM	Infection: upper respiratory tract infections, pneumonia infections, urinary tract infections extra: incomplete medical records	NIH: Fair	infection: CHIKV	130	Mean: 38.3; SD: 18		0.854		JB	2024-11-14	Yes
	Sánchez-Arcila et al., 2020	Clinical, Virological, and Immunological Profiles of DENV, ZIKV, and/or CHIKV-Infected Brazilian Patients			NIH: Fair	symptomatic: arbovirus; symptoms: febrile disease (<=7 days); infection: CHIKV+ZIKV; coinfection = true	14	Median: 44; Range: 39.5-55		0.86		JB	2024-11-14	Yes
	Kosasih et al., 2013	Evidence for Endemic Chikungunya Virus Infections in Bandung, Indonesia	symptoms: fever status: acute infection: ~DENV		NIH: Fair	Infection: CHIKV	4380	Mean: 37.1; Range: 18-66; SD: 7.7		0.888		JB	2024-11-14	Yes
	Murillo-Zamora et al., 2018	Persistent Arthralgia and Related Risks Factors: A Cohort Study at 12 Months from Laboratory-Confirmed Chikungunya Infection	Age: >14 Confirmed: RT-PCR Infection: CHIKV Status: acute	history: systemic rheumatologic disease	NIH: Good	confirmed: laboratory; infection: CHIKV; status: acute	217	Mean: 41.2; SD: 14.8		0.889		JB	2024-11-14	Yes
	Murillo-Zamora et al., 2018	Persistent Arthralgia and Related Risks Factors: A Cohort Study at 12 Months from Laboratory-Confirmed Chikungunya Infection	age: >=15 infection: CHIKV symptoms: arthralgia, arthritis status: acute	history: systemic rheumatic diseases (multiple sclerosis, rheumatoid arthritis, or systemic lupus erythematosus)	NIH: Good	All included	354	Mean: 41.2; SD: 15.2		0.893		JB	2024-11-14	Yes
	De Moraes et al., 2020	A clinical scoring system to predict long-term arthralgia in Chikungunya disease: A cohort study	symptoms: feverish, demonstrated fever or outpatient cutaneous rash symptoms: cutaneous pruritus, arthritis, arthralgia, headache, myalgia, retroocular pain n_symptoms: >=1	onset: >10 extra: sample confirmed: true coinfection: true	NIH: Good	Infection: CHIKV; groups: derivation cohort; location: Campo Formoso	76	Mean: 42.0; Range: 28-54.0		0.895		JB	2024-11-14	Yes
	Mugabe et al., 2018	Evidence for chikungunya and dengue transmission in Quelimane, Mozambique: Results from an investigation of a potential outbreak of chikungunya virus	age: >=5 symptoms: #fever(<=7), headache, arthralgia, myalgia, retro-orbital pain and rash n_symptoms: >= 1	infection: other comorbidities: tuberculosis, bronchitis, pharyngitis, cellulitis	NIH: Fair	infection: CHIKV; status: past	91	Median: 33; Range: 24-45		0.934		JB	2024-11-14	Yes
	Sagar et al., 2024	Viremia and clinical manifestations in acute febrile patients of Chikungunya infection during the 2016 CHIKV outbreak in Delhi, India.	infection: CHIKV Status: confirmed tool: IgM, IgG symptoms: fever Duration of symptoms: =< 7 days		NIH: Good	All included	18	Median: 38; Range: 19-54		0.9444		JB	2024-11-14	Yes
	De Moraes et al., 2020	A clinical scoring system to predict long-term arthralgia in Chikungunya disease: A cohort study	symptoms: feverish, demonstrated fever or outpatient cutaneous rash symptoms: cutaneous pruritus, arthritis, arthralgia, headache, myalgia, retroocular pain n_symptoms: >=1	onset: >10 extra: sample confirmed: true coinfection: true	NIH: Good	Infection: CHIKV; groups: derivation cohort; location: Itabuna	24	Mean: 33.0 ; Range: 23.0 -43.0		0.958		JB	2024-11-14	Yes
	Rollé et al., 2016	Severe Sepsis and Septic Shock Associated with Chikungunya Virus Infection, Guadeloupe, 2014	hospitalized: inpatient symptomatic: CHIKV infection: CHIKV confirmed: RT-PCR		NIH: Good	status: severe; hospitalized: ICU	42	Median: 68			0.09	JB	2024-11-14	Yes
	Rollé et al., 2016	Severe Sepsis and Septic Shock Associated with Chikungunya Virus Infection, Guadeloupe, 2014	hospitalized: inpatient symptomatic: CHIKV infection: CHIKV confirmed: RT-PCR		NIH: Good	status: non-severe, atypical form (>1 organ system was involved)	68	Median: 71			0.39	JB	2024-11-14	Yes
Arthralgia	Gavotto et al., 2019	Chikungunya disease among infants in French West Indies during the 2014 outbreak	age: 0.083-2 hospitalized: inpatient infection: CHIKV confirmed: RT-PCR	comorbidities: maternal-fetal infection age: >=0.083	NIH: Fair	age: 0.083-0.25; infection: CHIKV	27		0			SQ	2024-11-14	Yes
	Gavotto et al., 2019	Chikungunya disease among infants in French West Indies during the 2014 outbreak	age: 0.083-2 hospitalized: inpatient infection: CHIKV confirmed: RT-PCR	comorbidities: maternal-fetal infection age: >=0.083	NIH: Fair	age: 0.25-0.5; infection: CHIKV	57		0			SQ	2024-11-14	Yes
	Sharma et al., 2018	A Comparitive Study of Short Course Corticosteroids v/s NSAIDS in Debilitating Post-Chikungunya Arthritis	infection: CHIKV confirmed: laboratory		NIH: Fair	status: severe	13	Median: 12; Range: 0.5-14	0.0023			SQ	2024-11-14	Yes
	Gavotto et al., 2019	Chikungunya disease among infants in French West Indies during the 2014 outbreak	age: 0.083-2 hospitalized: inpatient infection: CHIKV confirmed: RT-PCR	comorbidities: maternal-fetal infection age: >=0.083	NIH: Fair	age: 0.5-1; infection: CHIKV	45		0.13			SQ	2024-11-14	Yes
	Sharma et al., 2018	A Comparitive Study of Short Course Corticosteroids v/s NSAIDS in Debilitating Post-Chikungunya Arthritis	infection: CHIKV confirmed: laboratory		NIH: Fair	status: nonsevere	36	Median: 6.5; Range: 0.75-15	0.139			SQ	2024-11-14	Yes
	Arif et al., 2020	Chikungunya in Indonesia: Epidemiology and diagnostic challenges	age: >=1 hospitalized: outpatient status: acute symptoms: fever history: no history of hospitalization in the past three months		NIH: Fair	status: acute; infection: CHIKV; confirmed: IgM, IgG; age: children	17	Median: 5.7; Range: 1-16.3	0.235			SQ	2024-11-14	Yes
	Gavotto et al., 2019	Chikungunya disease among infants in French West Indies during the 2014 outbreak	age: 0.083-2 hospitalized: inpatient infection: CHIKV confirmed: RT-PCR	comorbidities: maternal-fetal infection age: >=0.083	NIH: Fair	age: 1-2; infection: CHIKV	25		0.44			SQ	2024-11-14	Yes
	Chantasrisawad et al., 2024	CHARACTERIZATION OF CLINICAL AND BIOLOGIC MANIFESTATIONS OF CHIKUNGUNYA AMONG CHILDREN IN AN URBAN AREA, THAILAND.	Age: <18 Infection: CHIKV Confirmed: true Tool: RT-qPCR, IgM Elisa		NIH: Good	All included	45	Median: 12	0.6			SQ	2024-11-14	Yes
	Shivaleela et al., 2022	The diagnostic utility of commercially available rapid IgM kit tests in comparison with MAC-ELISA IgM in the diagnosis of chikungunya in children	age: 0.167-12 symptoms: fever (7), and/or severe arthralgia/arthritis extra: residing or having left an epidemic area 15 days prior to onset of symptoms		NIH: Fair	Infection: CHIKV; Confirmed: true; tool: MAC ELISA	32	Mean: 7.6	0.6257			SQ	2024-11-14	Yes
	Ball et al., 2019	Clinical and Epidemiologic Patterns of Chikungunya Virus Infection and Coincident Arboviral Disease in a School Cohort in Haiti, 2014-2015	age: children hospitalized: outpatient infection: febrile status: acute symptoms: subjective history of fever and/or fever on presentation Exclusion: respiratory symptoms, symptoms of urinary tract infection, or diagnostic criteria for malaria or typhoid) extra: child with no obvious source of infection		NIH: Fair	infection: CHIKV	74	Mean: 9.6; SD: 4.4	0.635			SQ	2024-11-14	Yes
	Imad et al., 2021	Chikungunya Manifestations and Viremia in Patients Who Presented to the Fever Clinic at Bangkok Hospital for Tropical Diseases during the 2019 Outbreak in Thailand	hospitalized: outpatient onset: <=5 symptomatic: CHIKV status: acute symptoms: #fever	infection: DENV confirmed: antigen, serology	NIH: Fair	age: children; confirmed: true; infection: CHIKV	10	Median: 9	0.7			SQ	2024-11-14	Yes
	Tun et al., 2022	Virological, Serological and Clinical Analysis of Chikungunya Virus Infection in Thai Patients	symptoms: fever, headache, rash myalgia, arthralgia		NIH: Fair	infection: CHIKV; age: 10-17	8	Range: 10-17	0.75			SQ	2024-11-14	Yes
	Gomes et al., 2022	High prevalence of arthralgia among infants with Chikungunya disease during the 2019 outbreak in northern region of the state of Rio de Janeiro	age: 1-14 symptoms: fever	symptomatic: arboviruses	NIH: Fair	Infection: CHIKV; confirmed: laboratory		Mean: 8.408; SD: 3.1	0.765			SQ	2024-11-14	Yes
	Warnes et al., 2024	Longitudinal analysis of post-acute chikungunya-associated arthralgia in children and adults: A prospective cohort study in Managua, Nicaragua (2014-2018).	Age => 6 Months Infection: CHIKV Confirmed: Suspected Confirmed: Laboratory Confirmed: clinically/epidemiologically Tools: RT-PCR, ELISA EXTRA: during the 2014–2015 chikungunya epidemics	Age: >55 years	NIH: Good	Infection: CHIKV; Age: 0-4 years	105	Range: 0-4	0.775			SQ	2024-11-14	Yes
	Chopra et al., 2012	Acute Chikungunya and persistent musculoskeletal pain following the 2006 Indian epidemic: a 2-year prospective rural community study	confirmed: suspected infection: CHIKV status: acute symptoms: fever (short duration), polyarthralgias, body aches, pains n_symptoms: 4	infection: Malaria, DENV	NIH: Good	age: <16	69		0.783			SQ	2024-11-14	Yes
	Gordon et al., 2018	Differences in Transmission and Disease Severity Between 2 Successive Waves of Chikungunya	age: 2-15 hospitalized: outpatient confirmed: suspected infection: CHIKV symptoms: undifferentiated fever symptoms: fever or feverishness symptoms: headache, muscle ache, joint pain, retro-orbital pain, rash, hemorrhagic manifestations, leucopenia n_symptoms: >=2	extra: serum samples obtained through the influenza cohort	NIH: Fair	infection: CHIKV; extra: during epidemic 1; year: 2014-2015	893		0.802			SQ	2024-11-14	Yes
	Warnes et al., 2024	Longitudinal analysis of post-acute chikungunya-associated arthralgia in children and adults: A prospective cohort study in Managua, Nicaragua (2014-2018).	Age => 6 Months Infection: CHIKV Confirmed: Suspected Confirmed: Laboratory Confirmed: clinically/epidemiologically Tools: RT-PCR, ELISA EXTRA: during the 2014–2015 chikungunya epidemics	Age: >55 years	NIH: Good	Infection: CHIKV; Age: 5-9 years	200	Range: 5-9	0.848			SQ	2024-11-14	Yes
	Gordon et al., 2018	Differences in Transmission and Disease Severity Between 2 Successive Waves of Chikungunya	age: 2-15 hospitalized: outpatient confirmed: suspected infection: CHIKV symptoms: undifferentiated fever symptoms: fever or feverishness symptoms: headache, muscle ache, joint pain, retro-orbital pain, rash, hemorrhagic manifestations, leucopenia n_symptoms: >=2	extra: serum samples obtained through the influenza cohort	NIH: Fair	infection: CHIKV; extra: during epidemic 2; year 2014-2015			0.867			SQ	2024-11-14	Yes
	Warnes et al., 2024	Longitudinal analysis of post-acute chikungunya-associated arthralgia in children and adults: A prospective cohort study in Managua, Nicaragua (2014-2018).	Age => 6 Months Infection: CHIKV Confirmed: Suspected Confirmed: Laboratory Confirmed: clinically/epidemiologically Tools: RT-PCR, ELISA EXTRA: during the 2014–2015 chikungunya epidemics	Age: >55 years	NIH: Good	Infection: CHIKV; Age: 10-15 years	307	Range: 10-15	0.927			SQ	2024-11-14	Yes
	Kumar et al., 2017	Epidemiology, Clinical and Laboratory Features and Course of Chikungunya among a Cohort of Children during the First Caribbean Epidemic	age: <15 symptoms: #fever, limb pain, rash n_symptoms: >=1		NIH: Fair	infection: CHIKV	69		0.986			SQ	2024-11-14	Yes
	O’Sullivan et al., 2018	Chikungunya Virus Infection-associated Arthralgia in Adult Jamaicans Post-outbreak	age: >=18 symptomatic: CHIKV	pregnancy: true	NIH: Good	Infection: CHIKV; Status: confirmed, suspected; symptoms: ~arthralgia post acute infection	91	Mean: 43.9; Median: 44; SD: 18.6		0		SQ	2024-11-14	Yes
	Consuegra-Rodríguez et al., 2018	Post-chikungunya chronic inflammatory rheumatism: Follow-up of cases after 1 year of infection in Tolima, Colombia	infection: CHIKV confirmed: IgM symptoms: #high fever, polyarthralgia, arthritis n_symptoms: >= 1 onset: >= 1y	history: rheumatic disease, arthritis, osteoarthritis, fibromyalgia.	NIH: Good		65	Mean: 44.34; SD: 14.71		0.430769		SQ	2024-11-14	Yes
	Shahid et al., 2020	Comparison of clinical presentation and out-comes of Chikungunya and Dengue virus infections in patients with acute undifferentiated febrile illness from the Sindh region of Pakistan	hospitalized: outpatient symptoms: #fever (3-10), headache, myalgia, arthralgia, vomiting, macular/petechial rash, bleeding diathesis, altered mental status, acute flaccid paralysis n_symptoms: >=1 symptomatic: DENV age: 10-60	comorbidities: chronic liver disease, haematological malignancies, chronic illnesses medications: steroids (>20mg/day of prednisolone for >2w), immunosuppressant	NIH: Fair	infection: CHIKV	98	Mean: 40.2; SD: 17.1		0.622		SQ	2024-11-14	Yes
	Esporcatte and Portes, 2021	Ocular manifestations of Chikungunya fever in the chronic phase			NIH: Fair	infection: CHIKV	32	Mean: 50.0; Range: 27-79; SD: 13.7		0.6452		SQ	2024-11-14	Yes
	Aguilar-Luis et al., 2023	The Chikungunya virus: A reemerging cause of acute febrile illness in the high jungle of northern Peru.	Symptoms: fever, headache, myalgia, arthralgia, retro-ocular pain, lower back pain, rash, nausea Status: acute Onset: <7 Confirmed: laboratory, serologically Tool: RT-PCR, IgM	Infection: upper respiratory tract infections, pneumonia infections, urinary tract infections extra: incomplete medical records	NIH: Fair	infection: CHIKV	130	Mean: 38.3; SD: 18		0.646		SQ	2024-11-14	Yes
	Tun et al., 2022	Virological, Serological and Clinical Analysis of Chikungunya Virus Infection in Thai Patients	symptoms: fever, headache, rash myalgia, arthralgia		NIH: Fair	infection: CHIKV; age: 18-30	31	Range: 18-30		0.6774		SQ	2024-11-14	Yes
	Rauseo and Fernández-Mestre, 2019	X-linked Toll-like receptor 7 polymorphism associated with susceptibility to Chikungunya Fever	symptoms: fever symptomatic: CHIKV	age: <18 comorbidities: immunocompromised for transplant, chemotherapy, and/or autoimmunity	NIH: Fair	confirmed: RT-PCR; infection: CHIKV	73	Mean: 36.25; Range: 18-83; SD: 13.89		0.685		SQ	2024-11-14	Yes
	Silva Junior et al., 2018	Impact of Chronic Kidney Disease on Chikungunya Virus Infection Clinical Manifestations and Outcome: Highlights during an Outbreak in Northeastern Brazil	infection: CHIKV status: past		NIH: Fair	status: chronic; comorbidities: kidney disease	691	Mean: 38.3; SD: 19.3		0.695		SQ	2024-11-14	Yes
	Silva Junior et al., 2019	Risk factors for death among patients with Chikungunya virus infection during the outbreak in northeast Brazil, 2016-2017	infection: CHIKV		NIH: Fair	status: survived	182348	Mean: 38.4; SD: 19.2		0.699		SQ	2024-11-14	Yes
	Tun et al., 2022	Virological, Serological and Clinical Analysis of Chikungunya Virus Infection in Thai Patients	symptoms: fever, headache, rash myalgia, arthralgia		NIH: Fair	infection: CHIKV; age: 31-45	50	Range: 31-45		0.82		SQ	2024-11-14	Yes
	Rianthavorn et al., 2010	An outbreak of chikungunya in southern Thailand from 2008 to 2009 caused by African strains with A226V mutation	hospitalized: outpatient symptoms: febrile illnes status: acute		NIH: Fair	infection: CHIKV	179	Mean: 38.8; SD: 19		0.826816		SQ	2024-11-14	Yes
	Carvalho et al., 2019	Simultaneous circulation of arboviruses and other congenital infections in pregnant women in Rio de Janeiro, Brazil	pregnancy: true symptoms: rash		NIH: Fair	infection: CHIKV	33	Mean: 26.5; SD: 6.7		0.848		SQ	2024-11-14	Yes
	Ramacciotti et al., 2019	Zika and Chikungunya Virus and Risk for Venous Thromboembolism	confirmed: PCR infection: ZIKA, CHIKV hospitalized: treated		NIH: Poor	infection: CHIKV	141	Mean: 41.8; SD: 17.3		0.859		SQ	2024-11-14	Yes
	Carrera et al., 2017	Unusual pattern of chikungunya virus epidemic in the Americas, the Panamanian experience	symptoms: #fever, arthralgia*, arthritis* n_symptoms: >= 1		NIH: Fair	infection: CHIKV	114	Mean: 37.8; SD: 17.9		0.859649		SQ	2024-11-14	Yes
	Win et al., 2010	Chikungunya fever in Singapore: Acute clinical and laboratory features, and factors associated with persistent arthralgia	infection: CHIKV symptoms: fever, arthralgia onset: <=5		NIH: Good	infection: CHIKV; confirmed: RT-PCR	97	Mean: 37; Range: 20-40		0.876		SQ	2024-11-14	Yes
	Mugabe et al., 2018	Evidence for chikungunya and dengue transmission in Quelimane, Mozambique: Results from an investigation of a potential outbreak of chikungunya virus	age: >=5 symptoms: #fever(<=7), headache, arthralgia, myalgia, retro-orbital pain and rash n_symptoms: >= 1	infection: other comorbidities: tuberculosis, bronchitis, pharyngitis, cellulitis	NIH: Fair	infection: CHIKV; status: past	91	Median: 33; Range: 24-45		0.879		SQ	2024-11-14	Yes
	Delgado-De La Mora et al., 2021	Clinical features of patients with Rocky Mountain spotted fever, dengue and chikungunya infection	confirmed: laboratory infection: RMSF, DENV, CHIKV		NIH: Fair	infection: CHIKV; coinfection: false	161	Mean: 36.4; SD: 16.9		0.882		SQ	2024-11-14	Yes
	Paul et al., 2011	Clinical profile and long-term sequelae of Chikungunya fever	Infection: CHIKV Confirmed: IgM (ELISA test) hospitalized: outpatient symptoms: fever, arthralgia, rash		NIH: Good	infection: CHIKV; confirmed: IgM; status: chronic	100	Range: 20-60		0.9		SQ	2024-11-14	Yes
	Escobar et al., 2017	Pregnant Women Hospitalized with Chikungunya Virus Infection, Colombia, 2015	pregnancy: true hospitalized: UOHC (Unit of Obstetric High Complexity) infection: CHIKV confirmed: RT-PCR		NIH: Fair	All included	60	Mean: 26.4; SD: 5.6		0.917		SQ	2024-11-14	Yes
	Fritel, 2010	Chikungunya Virus Infection during Pregnancy, Réunion, France, 2006	pregnancy: true symptomatic: CHIKV clinical signs suggestive of this infection		NIH: Good	pregnancy: true; infection: CHIKV	658	Mean: 28.6; SD: 6.9		0.93		SQ	2024-11-14	Yes
	Sánchez-Arcila et al., 2020	Clinical, Virological, and Immunological Profiles of DENV, ZIKV, and/or CHIKV-Infected Brazilian Patients			NIH: Fair	symptomatic: arbovirus; symptoms: febrile disease (<=7 days); infection: CHIKV+ZIKV; coinfection = true	14	Median: 44; Range: 39.5-55		0.93		SQ	2024-11-14	Yes
	Mohd Zim et al., 2013	Chikungunya infection in Malaysia: Comparison with dengue infection in adults and predictors of persistent arthralgia	age: >14 infection: CHIKV, DENV status: acute coinfection: false confirmed: laboratory		NIH: Fair	infection: CHIKV	60	Mean: 49.2; SD: 14		0.962		SQ	2024-11-14	Yes
	De Paula et al., 2020	Chikungunya fever: How accurate is the clinical-epidemiological diagnosis compared to the gold standard of molecular and serological laboratory diagnosis?	infection: arboviral	Extra: clear source of infection (eg pneumonia, sinusitis)	NIH: Fair	infection: CHIKV; confirmed: true	110	Mean: 40; SD: 15.2		0.963		SQ	2024-11-14	Yes
	Medina-Cintrón et al., 2021	Clinical Manifestations and Outcomes in Disease-Modifying Antirheumatic Drug-Naive Adult Patients with Chronic Chikungunya Arthritis	infection: CHIKV age: >=21 retrospective: true	comorbidities: autoimmune/inflammatory rheumatic (RA), seronegative arthritis, systemic lupus erythematosus treatment: corticosteroids 3 months after the onset of CHIKV, synthetic or biologic DMARDs	NIH: Fair	status: recovered; symptoms: arthritis	28	Mean: 48.3; SD: 13.7		0.964		SQ	2024-11-14	Yes
	Srikirin et al., 2022	Prevalence, Risk Factors, and Prognosis of Liver Involvement in Adult Patients with Chikungunya in Thailand	age: >=15 symptoms: fever confirmed: laboratory	coinfection: true (other tropical diseases) comorbidities: causes of liver failure	NIH: Good	symptoms: fever; infection: CHIKV	400	Mean: 45.1; Range: 15-87; SD: 14.1		0.985		SQ	2024-11-14	Yes
	Godaert et al., 2020	Is Chikungunya Virus Infection an Independent Risk Factor for 2-Year Mortality in Older Afro-Caribbean Subjects?	age: >=65 symptomatic: CHIKV hospitalized: ER/ED		NIH: Fair	infection: CHIKV	467				0.441	SQ	2024-11-14	Yes
	Godaert et al., 2017 (Screening for Chikungunya virus infection in aged people: Development and internal validation of a new score)	Atypical Clinical Presentations of Acute Phase Chikungunya Virus Infection in Older Adults	age: >=65 hospitalized: ED, ACU symptomatic: CHIKV symptoms: fever, arthralgia n_symptoms: >= 1 extra: underwent RT-PCR presenting within3d of the onset of symptoms		NIH: Fair	infection: CHIKV	467				0.625	SQ	2024-11-14	Yes
	Godaert et al., 2019	Long‐term survival and clinical forms in the acute phase of Chikungunya virus infection in older Caribbeans	age: >=65 hospitalized: ED symptomatic: false, CHIKV symptoms: fever, arthralgia n_symptoms: >= 1 infection: CHIKV confirmed: RTPCR days from onset: 3		NIH: Fair	All included	246	Mean: 80.7; SD: 7.9			0.655	SQ	2024-11-14	Yes
	Godaert et al., 2017 (Atypical Clinical Presentations of Acute Phase Chikungunya Virus Infection in Older Adults)	Atypical Clinical Presentations of Acute Phase Chikungunya Virus Infection in Older Adults	onset: <= 3 hospitalized: ED for suspected CHIKV infection (presence of fever or arthralgia at admission) and had a positive biological diagnosis of CHIKV infection using reverse-transcription polymerase chain reaction (RT-PCR) on a plasma sample between January 10 and December 31, 2014, were eligible for inclusion. randomly selected sample of younger individuals for the purposes of comparison, a…		NIH: Fair	infection: CHIKV; age: >65	267	Mean: 80.4; SD: 7.9			0.682	SQ	2024-11-14	Yes
	Mesquita et al., 2021	Clinical outcomes of hospitalized patients with chikungunya fever: A retrospective analysis	age: >18 confirmed: IgM (ELISA) infection: CHIKV		NIH: Good	infection: CHIKV; confirmed: IgM	55	Median: 77; Range: 20-96			0.8	SQ	2024-11-14	Yes
	Rollé et al., 2016	Severe Sepsis and Septic Shock Associated with Chikungunya Virus Infection, Guadeloupe, 2014	hospitalized: inpatient symptomatic: CHIKV infection: CHIKV confirmed: RT-PCR		NIH: Good	status: non-severe, atypical form (>1 organ system was involved)	68	Median: 71			0.82	SQ	2024-11-14	Yes
	Rollé et al., 2016	Severe Sepsis and Septic Shock Associated with Chikungunya Virus Infection, Guadeloupe, 2014	hospitalized: inpatient symptomatic: CHIKV infection: CHIKV confirmed: RT-PCR		NIH: Good	status: severe; hospitalized: ICU	42	Median: 68			0.83	SQ	2024-11-14	Yes
Myalgia	Kumar et al., 2017	Epidemiology, Clinical and Laboratory Features and Course of Chikungunya among a Cohort of Children during the First Caribbean Epidemic	age: <15 symptoms: #fever, limb pain, rash n_symptoms: >=1		NIH: Fair	infection: CHIKV	69		0.116			TL	2024-11-14	Yes
	Gomes et al., 2022	High prevalence of arthralgia among infants with Chikungunya disease during the 2019 outbreak in northern region of the state of Rio de Janeiro	age: 1-14 symptoms: fever	symptomatic: arboviruses	NIH: Fair	Infection: CHIKV; confirmed: laboratory		Mean: 8.408; SD: 3.1	0.196			TL	2024-11-14	Yes
	Arif et al., 2020	Chikungunya in Indonesia: Epidemiology and diagnostic challenges	age: >=1 hospitalized: outpatient status: acute symptoms: fever history: no history of hospitalization in the past three months		NIH: Fair	status: acute; infection: CHIKV; confirmed: IgM, IgG; age: children	17	Median: 5.7; Range: 1-16.3	0.294			TL	2024-11-14	Yes
	Antony et al., 2020	A Prospective Study Conducted Among Participants Reporting Acute Febrile Illness in a Cohort of Periurban and Rural Cambodians	age: >=0.5		NIH: Fair	infection: CHIKV; confirmed: RT-PCR, IgM, IgG	42	Median: 9	0.297			TL	2024-11-14	Yes
	Chantasrisawad et al., 2024	CHARACTERIZATION OF CLINICAL AND BIOLOGIC MANIFESTATIONS OF CHIKUNGUNYA AMONG CHILDREN IN AN URBAN AREA, THAILAND.	Age: <18 Infection: CHIKV Confirmed: true Tool: RT-qPCR, IgM Elisa		NIH: Good	All included	45	Median: 12	0.36			TL	2024-11-14	Yes
	Gordon et al., 2018	Differences in Transmission and Disease Severity Between 2 Successive Waves of Chikungunya	age: 2-15 hospitalized: outpatient confirmed: suspected infection: CHIKV symptoms: undifferentiated fever symptoms: fever or feverishness symptoms: headache, muscle ache, joint pain, retro-orbital pain, rash, hemorrhagic manifestations, leucopenia n_symptoms: >=2	extra: serum samples obtained through the influenza cohort	NIH: Fair	infection: CHIKV; extra: during epidemic 1; year: 2014-2015	893		0.365			TL	2024-11-14	Yes
	Gordon et al., 2018	Differences in Transmission and Disease Severity Between 2 Successive Waves of Chikungunya	age: 2-15 hospitalized: outpatient confirmed: suspected infection: CHIKV symptoms: undifferentiated fever symptoms: fever or feverishness symptoms: headache, muscle ache, joint pain, retro-orbital pain, rash, hemorrhagic manifestations, leucopenia n_symptoms: >=2	extra: serum samples obtained through the influenza cohort	NIH: Fair	infection: CHIKV; extra: during epidemic 2; year 2014-2015			0.512			TL	2024-11-14	Yes
	Ball et al., 2019	Clinical and Epidemiologic Patterns of Chikungunya Virus Infection and Coincident Arboviral Disease in a School Cohort in Haiti, 2014-2015	age: children hospitalized: outpatient infection: febrile status: acute symptoms: subjective history of fever and/or fever on presentation Exclusion: respiratory symptoms, symptoms of urinary tract infection, or diagnostic criteria for malaria or typhoid) extra: child with no obvious source of infection		NIH: Fair	infection: CHIKV	74	Mean: 9.6; SD: 4.4	0.581			TL	2024-11-14	Yes
	Chopra et al., 2012	Acute Chikungunya and persistent musculoskeletal pain following the 2006 Indian epidemic: a 2-year prospective rural community study	confirmed: suspected infection: CHIKV status: acute symptoms: fever (short duration), polyarthralgias, body aches, pains n_symptoms: 4	infection: Malaria, DENV	NIH: Good	age: <16	69		0.667			TL	2024-11-14	Yes
	Imad et al., 2021	Chikungunya Manifestations and Viremia in Patients Who Presented to the Fever Clinic at Bangkok Hospital for Tropical Diseases during the 2019 Outbreak in Thailand	hospitalized: outpatient onset: <=5 symptomatic: CHIKV status: acute symptoms: #fever	infection: DENV confirmed: antigen, serology	NIH: Fair	age: children; confirmed: true; infection: CHIKV	10	Median: 9	0.7			TL	2024-11-14	Yes
	Raghavendhar et al., 2019	Virus load and clinical features during the acute phase of Chikungunya infection in children	age: 0.167-18 symptomatic: CHIKV symptoms: #fever, joint pain, rash, myalgia, retro-orbital pain n_symptoms: >= 1		NIH: Good	infection: CHIKV	54	Range: 0.67-13	0.703704			TL	2024-11-14	Yes
	Ananth et al., 2020	Clinical Symptoms of Arboviruses in Mexico	infection: DENV, ZIKA, CHIKV confirmed: true		NIH: Poor	infection: CHIKV; age: 0-4	8	Mean: -; SD: -	0.75			TL	2024-11-14	Yes
	Ananth et al., 2020	Clinical Symptoms of Arboviruses in Mexico	infection: DENV, ZIKA, CHIKV confirmed: true		NIH: Poor	infection: CHIKV; age: 5-15	52	Mean: -; SD: -	0.8077			TL	2024-11-14	Yes
	Shivaleela et al., 2022	The diagnostic utility of commercially available rapid IgM kit tests in comparison with MAC-ELISA IgM in the diagnosis of chikungunya in children	age: 0.167-12 symptoms: fever (7), and/or severe arthralgia/arthritis extra: residing or having left an epidemic area 15 days prior to onset of symptoms		NIH: Fair	Infection: CHIKV; Confirmed: true; tool: MAC ELISA	32	Mean: 7.6	0.93			TL	2024-11-14	Yes
	Ramacciotti et al., 2019	Zika and Chikungunya Virus and Risk for Venous Thromboembolism	confirmed: PCR infection: ZIKA, CHIKV hospitalized: treated		NIH: Poor	infection: CHIKV	141	Mean: 41.8; SD: 17.3		0.157		TL	2024-11-14	Yes
	Mohd Zim et al., 2013	Chikungunya infection in Malaysia: Comparison with dengue infection in adults and predictors of persistent arthralgia	age: >14 infection: CHIKV, DENV status: acute coinfection: false confirmed: laboratory		NIH: Fair	infection: CHIKV	60	Mean: 49.2; SD: 14		0.321		TL	2024-11-14	Yes
	Pouriayevali et al., 2019	Imported cases of Chikungunya virus in Iran	symptoms: #fever, arthralgia, arthritis n_symptoms: >= 1		NIH: Good	infection: CHIKV	40	Mean: 41.5; SD: 16.3		0.5		TL	2024-11-14	Yes
	Rauseo and Fernández-Mestre, 2019	X-linked Toll-like receptor 7 polymorphism associated with susceptibility to Chikungunya Fever	symptoms: fever symptomatic: CHIKV	age: <18 comorbidities: immunocompromised for transplant, chemotherapy, and/or autoimmunity	NIH: Fair	confirmed: RT-PCR; infection: CHIKV	73	Mean: 36.25; Range: 18-83; SD: 13.89		0.589		TL	2024-11-14	Yes
	Silva Junior et al., 2019	Risk factors for death among patients with Chikungunya virus infection during the outbreak in northeast Brazil, 2016-2017	infection: CHIKV		NIH: Fair	status: survived	182348	Mean: 38.4; SD: 19.2		0.66		TL	2024-11-14	Yes
	Delgado-De La Mora et al., 2021	Clinical features of patients with Rocky Mountain spotted fever, dengue and chikungunya infection	confirmed: laboratory infection: RMSF, DENV, CHIKV		NIH: Fair	infection: CHIKV; coinfection: false	161	Mean: 36.4; SD: 16.9		0.689		TL	2024-11-14	Yes
	Carvalho et al., 2019	Simultaneous circulation of arboviruses and other congenital infections in pregnant women in Rio de Janeiro, Brazil	pregnancy: true symptoms: rash		NIH: Fair	infection: CHIKV	33	Mean: 26.5; SD: 6.7		0.697		TL	2024-11-14	Yes
	Hossain et al., 2018	Chikungunya outbreak (2017) in Bangladesh: Clinical profile, economic impact and quality of life during the acute phase of the disease	symptomatic: CHIKV	infection: DENV	NIH: Fair	Infection: CHIKV; Status: probable	1087	Mean: 32.98; SD: 14.5		0.703		TL	2024-11-14	Yes
	De Paula et al., 2020	Chikungunya fever: How accurate is the clinical-epidemiological diagnosis compared to the gold standard of molecular and serological laboratory diagnosis?	infection: arboviral	Extra: clear source of infection (eg pneumonia, sinusitis)	NIH: Fair	infection: CHIKV; confirmed: true	110	Mean: 40; SD: 15.2		0.709		TL	2024-11-14	Yes
	Benjamanukul et al., 2021	Rheumatic manifestations of Chikungunya virus infection: Prevalence, patterns, and enthesitis	age: >=18 symptoms: rheumatic infection: CHIKV confirmed: RT-PCR/IgM	comorbidities: inflammatory rheumatic diseases	NIH: Fair	All included	164	Mean: 48.2; Range: 19-90; SD: 14		0.719512		TL	2024-11-14	Yes
	Aguilar-Luis et al., 2023	The Chikungunya virus: A reemerging cause of acute febrile illness in the high jungle of northern Peru.	Symptoms: fever, headache, myalgia, arthralgia, retro-ocular pain, lower back pain, rash, nausea Status: acute Onset: <7 Confirmed: laboratory, serologically Tool: RT-PCR, IgM	Infection: upper respiratory tract infections, pneumonia infections, urinary tract infections extra: incomplete medical records	NIH: Fair	infection: CHIKV	130	Mean: 38.3; SD: 18		0.723		TL	2024-11-14	Yes
	Medina-Cintrón et al., 2021	Clinical Manifestations and Outcomes in Disease-Modifying Antirheumatic Drug-Naive Adult Patients with Chronic Chikungunya Arthritis	infection: CHIKV age: >=21 retrospective: true	comorbidities: autoimmune/inflammatory rheumatic (RA), seronegative arthritis, systemic lupus erythematosus treatment: corticosteroids 3 months after the onset of CHIKV, synthetic or biologic DMARDs	NIH: Fair	status: recovered; symptoms: arthritis	28	Mean: 48.3; SD: 13.7		0.75		TL	2024-11-14	Yes
	Silva Junior et al., 2018	Impact of Chronic Kidney Disease on Chikungunya Virus Infection Clinical Manifestations and Outcome: Highlights during an Outbreak in Northeastern Brazil	infection: CHIKV status: past		NIH: Fair	status: chronic; comorbidities: kidney disease	691	Mean: 38.3; SD: 19.3		0.763		TL	2024-11-14	Yes
	Escobar et al., 2017	Pregnant Women Hospitalized with Chikungunya Virus Infection, Colombia, 2015	pregnancy: true hospitalized: UOHC (Unit of Obstetric High Complexity) infection: CHIKV confirmed: RT-PCR		NIH: Fair	All included	60	Mean: 26.4; SD: 5.6		0.767		TL	2024-11-14	Yes
	Mugabe et al., 2018	Evidence for chikungunya and dengue transmission in Quelimane, Mozambique: Results from an investigation of a potential outbreak of chikungunya virus	age: >=5 symptoms: #fever(<=7), headache, arthralgia, myalgia, retro-orbital pain and rash n_symptoms: >= 1	infection: other comorbidities: tuberculosis, bronchitis, pharyngitis, cellulitis	NIH: Fair	infection: CHIKV; status: past	91	Median: 33; Range: 24-45		0.769		TL	2024-11-14	Yes
	Jean-Baptiste et al., 2016	Chikungunya Virus Infection and Diabetes Mellitus: A Double Negative Impact	age: >=20 symptoms: fever, arthralgia, arthritis, periarticular edema, myalgia, headache, skin rash, pruritus, fatigue n_symptoms: >=2		NIH: Good	infection: CHIKV; comorbidities: diabetic	46	Mean: 47.4; SD: 15.6		0.804		TL	2024-11-14	Yes
	Carrera et al., 2017	Unusual pattern of chikungunya virus epidemic in the Americas, the Panamanian experience	symptoms: #fever, arthralgia*, arthritis* n_symptoms: >= 1		NIH: Fair	infection: CHIKV	114	Mean: 37.8; SD: 17.9		0.8322		TL	2024-11-14	Yes
	De Moraes et al., 2020	A clinical scoring system to predict long-term arthralgia in Chikungunya disease: A cohort study	symptoms: feverish, demonstrated fever or outpatient cutaneous rash symptoms: cutaneous pruritus, arthritis, arthralgia, headache, myalgia, retroocular pain n_symptoms: >=1	onset: >10 extra: sample confirmed: true coinfection: true	NIH: Good	Infection: CHIKV; groups: derivation cohort; location: Itabuna	24	Mean: 33.0 ; Range: 23.0 -43.0		0.833		TL	2024-11-14	Yes
	De Moraes et al., 2020	A clinical scoring system to predict long-term arthralgia in Chikungunya disease: A cohort study	symptoms: feverish, demonstrated fever or outpatient cutaneous rash symptoms: cutaneous pruritus, arthritis, arthralgia, headache, myalgia, retroocular pain n_symptoms: >=1	onset: >10 extra: sample confirmed: true coinfection: true	NIH: Good	Infection: CHIKV; groups: derivation cohort; location: Maranguape	34	Mean: 43.5; Range: 25.3-63.3		0.853		TL	2024-11-14	Yes
	Sánchez-Arcila et al., 2020	Clinical, Virological, and Immunological Profiles of DENV, ZIKV, and/or CHIKV-Infected Brazilian Patients			NIH: Fair	symptomatic: arbovirus; symptoms: febrile disease (<=7 days); infection: CHIKV+ZIKV; coinfection = true	14	Median: 44; Range: 39.5-55		0.86		TL	2024-11-14	Yes
	De Moraes et al., 2020	A clinical scoring system to predict long-term arthralgia in Chikungunya disease: A cohort study	symptoms: feverish, demonstrated fever or outpatient cutaneous rash symptoms: cutaneous pruritus, arthritis, arthralgia, headache, myalgia, retroocular pain n_symptoms: >=1	onset: >10 extra: sample confirmed: true coinfection: true	NIH: Good	Infection: CHIKV; groups: derivation cohort; location: Campo Formoso	76	Mean: 42.0; Range: 28-54.0		0.895		TL	2024-11-14	Yes
	Sánchez-Arcila et al., 2020	Clinical, Virological, and Immunological Profiles of DENV, ZIKV, and/or CHIKV-Infected Brazilian Patients			NIH: Fair	symptomatic: arbovirus; symptoms: febrile disease (<=7 days); infection: CHIKV	33	Median: 44; Range: 29-58		0.91		TL	2024-11-14	Yes
	Kosasih et al., 2013	Evidence for Endemic Chikungunya Virus Infections in Bandung, Indonesia	symptoms: fever status: acute infection: ~DENV		NIH: Fair	Infection: CHIKV	4380	Mean: 37.1; Range: 18-66; SD: 7.7		0.925		TL	2024-11-14	Yes
	Paul et al., 2011	Clinical profile and long-term sequelae of Chikungunya fever	Infection: CHIKV Confirmed: IgM (ELISA test) hospitalized: outpatient symptoms: fever, arthralgia, rash		NIH: Good	infection: CHIKV; confirmed: IgM; status: acute	100	Range: 20-60		0.93		TL	2024-11-14	Yes
	Medina-Cintrón et al., 2021	Clinical Manifestations and Outcomes in Disease-Modifying Antirheumatic Drug-Naive Adult Patients with Chronic Chikungunya Arthritis	infection: CHIKV age: >=21 retrospective: true	comorbidities: autoimmune/inflammatory rheumatic (RA), seronegative arthritis, systemic lupus erythematosus treatment: corticosteroids 3 months after the onset of CHIKV, synthetic or biologic DMARDs	NIH: Fair	status: chronic; symptoms: arthritis	33	Mean: 52.5; SD: 10.5		0.97		TL	2024-11-14	Yes
	Tauro et al., 2019	A localized outbreak of Chikungunya virus in Salvador, Bahia, Brazil	symptoms: #fever, #arthralgia		NIH: Fair	infection: CHIKV	50	Median: 38; Range: 23-48		1		TL	2024-11-14	Yes
	Economopoulou et al., 2009	Atypical chikungunya virus infections: clinical manifestations, mortality and risk factors for severe disease during the 2005–2006	hospitalized: inpatient symptomatic: CHIKV symptoms: atypical (other than fever and arthralgia) comorbidities: true age: >15		NIH: Fair	infection: CHIKV; symptoms: atypical	610	Median: 70; Range: 15-95			0.13	TL	2024-11-14	Yes
	Godaert et al., 2019	Long‐term survival and clinical forms in the acute phase of Chikungunya virus infection in older Caribbeans	age: >=65 hospitalized: ED symptomatic: false, CHIKV symptoms: fever, arthralgia n_symptoms: >= 1 infection: CHIKV confirmed: RTPCR days from onset: 3		NIH: Fair	All included	246	Mean: 80.7; SD: 7.9			0.175	TL	2024-11-14	Yes
	Godaert et al., 2017 (Atypical Clinical Presentations of Acute Phase Chikungunya Virus Infection in Older Adults)	Atypical Clinical Presentations of Acute Phase Chikungunya Virus Infection in Older Adults	onset: <= 3 hospitalized: ED for suspected CHIKV infection (presence of fever or arthralgia at admission) and had a positive biological diagnosis of CHIKV infection using reverse-transcription polymerase chain reaction (RT-PCR) on a plasma sample between January 10 and December 31, 2014, were eligible for inclusion. randomly selected sample of younger individuals for the purposes of comparison, a…		NIH: Fair	infection: CHIKV; age: >65	267	Mean: 80.4; SD: 7.9			0.176	TL	2024-11-14	Yes
	Rollé et al., 2016	Severe Sepsis and Septic Shock Associated with Chikungunya Virus Infection, Guadeloupe, 2014	hospitalized: inpatient symptomatic: CHIKV infection: CHIKV confirmed: RT-PCR		NIH: Good	status: severe; hospitalized: ICU	42	Median: 68			0.41	TL	2024-11-14	Yes
	Mesquita et al., 2021	Clinical outcomes of hospitalized patients with chikungunya fever: A retrospective analysis	age: >18 confirmed: IgM (ELISA) infection: CHIKV		NIH: Good	infection: CHIKV; confirmed: IgM	55	Median: 77; Range: 20-96			0.4364	TL	2024-11-14	Yes
	Rollé et al., 2016	Severe Sepsis and Septic Shock Associated with Chikungunya Virus Infection, Guadeloupe, 2014	hospitalized: inpatient symptomatic: CHIKV infection: CHIKV confirmed: RT-PCR		NIH: Good	status: non-severe, atypical form (>1 organ system was involved)	68	Median: 71			0.48	TL	2024-11-14	Yes
Vomiting	Chopra et al., 2012	Acute Chikungunya and persistent musculoskeletal pain following the 2006 Indian epidemic: a 2-year prospective rural community study	confirmed: suspected infection: CHIKV status: acute symptoms: fever (short duration), polyarthralgias, body aches, pains n_symptoms: 4	infection: Malaria, DENV	NIH: Good	age: <16	69		0.043			JB	2024-11-18	Yes
	Manimunda et al., 2010	Clinical progression of chikungunya fever during acute and chronic arthritic stages and the changes in joint morphology as revealed by imaging	age: >=10 symptoms: fever, joint pain n_symptoms: >=1 extra: reporting to the health facilities		NIH: Good	confirmed: serologically; infection: CHIKV; age: 14-19	13		0.08			JB	2024-11-18	Yes
	Bustos Carrillo et al., 2019	Epidemiological Evidence for Lineage-Specific Differences in the Risk of Inapparent Chikungunya Virus Infection	hospitalized: outpatient symptomatic: CHIKV		NIH: Good	infection: CHIKV	60	Mean: 8.6; Median: 9	0.094			JB	2024-11-18	Yes
	Ananth et al., 2020	Clinical Symptoms of Arboviruses in Mexico	infection: DENV, ZIKA, CHIKV confirmed: true		NIH: Poor	infection: CHIKV; age: 0-4	8	Mean: -; SD: -	0.125			JB	2024-11-18	Yes
	Chantasrisawad et al., 2024	CHARACTERIZATION OF CLINICAL AND BIOLOGIC MANIFESTATIONS OF CHIKUNGUNYA AMONG CHILDREN IN AN URBAN AREA, THAILAND.	Age: <18 Infection: CHIKV Confirmed: true Tool: RT-qPCR, IgM Elisa		NIH: Good	All included	45	Median: 12	0.13			JB	2024-11-18	Yes
	Manimunda et al., 2010	Clinical progression of chikungunya fever during acute and chronic arthritic stages and the changes in joint morphology as revealed by imaging	age: >=10 symptoms: fever, joint pain n_symptoms: >=1 extra: reporting to the health facilities		NIH: Good	confirmed: serologically; infection: CHIKV; age: 10-13	22		0.14			JB	2024-11-18	Yes
	Nyamwaya et al., 2022	Incidence of chikungunya virus infections among Kenyan children with neurological disease, 2014-2018: A cohort study	age: <16 extra: illness required sampling and analysis of CSF comorbidities: true		NIH: Fair	infection: CHIKV	367		0.155			JB	2024-11-18	Yes
	Ananth et al., 2020	Clinical Symptoms of Arboviruses in Mexico	infection: DENV, ZIKA, CHIKV confirmed: true		NIH: Poor	infection: CHIKV; age: 5-15	52	Mean: -; SD: -	0.230769			JB	2024-11-18	Yes
	Gomes et al., 2022	High prevalence of arthralgia among infants with Chikungunya disease during the 2019 outbreak in northern region of the state of Rio de Janeiro	age: 1-14 symptoms: fever	symptomatic: arboviruses	NIH: Fair	Infection: CHIKV; confirmed: laboratory		Mean: 8.408; SD: 3.096	0.373			JB	2024-11-18	Yes
	Sharma et al., 2018	A Comparitive Study of Short Course Corticosteroids v/s NSAIDS in Debilitating Post-Chikungunya Arthritis	infection: CHIKV confirmed: laboratory		NIH: Fair	status: severe	13	Median: 12; Range: 0.5-14	0.384			JB	2024-11-18	Yes
	Sharma et al., 2018	A Comparitive Study of Short Course Corticosteroids v/s NSAIDS in Debilitating Post-Chikungunya Arthritis	infection: CHIKV confirmed: laboratory		NIH: Fair	status: nonsevere	36	Median: 6.5; Range: 0.75-15	0.416			JB	2024-11-18	Yes
	Ngwe Tun et al., 2023	Coinfection and circulation of chikungunya virus and dengue virus in pediatric patients in Myanmar, 2019.	Symptoms: febrile illness Status: acute Age: pediatric		NIH: Fair	Infection: CHIKV; Coinfection: ~DENV	30	Median: 6.0	0.466			JB	2024-11-18	Yes
	Arif et al., 2020	Chikungunya in Indonesia: Epidemiology and diagnostic challenges	age: >=1 hospitalized: outpatient status: acute symptoms: fever history: no history of hospitalization in the past three months		NIH: Fair	status: acute; infection: CHIKV; confirmed: IgM, IgG; age: children	17	Median: 5.7; Range: 1-16.3	0.471			JB	2024-11-18	Yes
	Raghavendhar et al., 2019	Virus load and clinical features during the acute phase of Chikungunya infection in children	age: 0.167-18 symptomatic: CHIKV symptoms: #fever, joint pain, rash, myalgia, retro-orbital pain n_symptoms: >= 1		NIH: Good	infection: CHIKV	54	Range: 0.67-13	0.518			JB	2024-11-18	Yes
	Ngwe Tun et al., 2023	Coinfection and circulation of chikungunya virus and dengue virus in pediatric patients in Myanmar, 2019.	Symptoms: febrile illness Status: acute Age: pediatric		NIH: Fair	Infection: CHIKV; Coinfection: DENV	59	Median: 7.0	0.559			JB	2024-11-18	Yes
	Raghavendhar et al., 2016	Evaluation of chikungunya virus infection in children from India during 2009-2010: A cross sectional observational study: Chikungunya Infection in Children	age: <18 symptoms: #fever (<=7), joint pain, rash, myalgia, retro orbital pain n_symptoms: >=1 hospitalized: outpatient	treatment: ayurveda, homeopathy, unani comorbidities: chronic debilitating conditions, mental disorders	NIH: Fair	infection: CHIKV; symptoms: fever (<=7), joint pain, rash, myalgia, retro orbital pain; hospitalized: outpatient; age: 0-18	249		0.6235			JB	2024-11-18	Yes
	Shivaleela et al., 2022	The diagnostic utility of commercially available rapid IgM kit tests in comparison with MAC-ELISA IgM in the diagnosis of chikungunya in children	age: 0.167-12 symptoms: fever (7), and/or severe arthralgia/arthritis extra: residing or having left an epidemic area 15 days prior to onset of symptoms		NIH: Fair	Infection: CHIKV; Confirmed: true; tool: MAC ELISA	32	Mean: 7.6	0.7187			JB	2024-11-18	Yes
	Imad et al., 2021	Chikungunya Manifestations and Viremia in Patients Who Presented to the Fever Clinic at Bangkok Hospital for Tropical Diseases during the 2019 Outbreak in Thailand	hospitalized: outpatient onset: <=5 symptomatic: CHIKV status: acute symptoms: #fever	infection: DENV confirmed: antigen, serology	NIH: Fair	age: children; confirmed: true; infection: CHIKV	10	Median: 9	0.8			JB	2024-11-18	Yes
	Khai Ming et al., 1974	Clinical and laboratory studies on haemorrhagic fever in Burma, 1970-72	age: children symptoms: #fever hospitalized: true		NIH: Fair	infection: CHIKV	510		0.807			JB	2024-11-18	Yes
	Liu et al., 2022	Epidemiological and clinical characteristics of the chikungunya outbreak in Ruili City, Yunnan Province, China	symptoms: fever, joint pain, rash Infection: CHIKV confirmed: serologically		NIH: Fair	All included	112	Mean: 46.89; SD: 13.48		0.0089		JB	2024-11-18	Yes
	Delgado-De La Mora et al., 2021	Clinical features of patients with Rocky Mountain spotted fever, dengue and chikungunya infection	confirmed: laboratory infection: RMSF, DENV, CHIKV		NIH: Fair	infection: CHIKV; coinfection: false	161	Mean: 36.4; SD: 16.9		0.069		JB	2024-11-18	Yes
	Kosasih et al., 2013	Evidence for Endemic Chikungunya Virus Infections in Bandung, Indonesia	symptoms: fever status: acute infection: ~DENV		NIH: Fair	Infection: CHIKV	4380	Mean: 37.1; Range: 18-66; SD: 7.7		0.112		JB	2024-11-18	Yes
	Mugabe et al., 2018	Evidence for chikungunya and dengue transmission in Quelimane, Mozambique: Results from an investigation of a potential outbreak of chikungunya virus	age: >=5 symptoms: #fever(<=7), headache, arthralgia, myalgia, retro-orbital pain and rash n_symptoms: >= 1	infection: other comorbidities: tuberculosis, bronchitis, pharyngitis, cellulitis	NIH: Fair	infection: CHIKV; status: past	91	Median: 33; Range: 24-45		0.121		JB	2024-11-18	Yes
	Pouriayevali et al., 2019	Imported cases of Chikungunya virus in Iran	symptoms: #fever, arthralgia, arthritis n_symptoms: >= 1		NIH: Good	infection: CHIKV	40	Mean: 41.5; SD: 16.3		0.175		JB	2024-11-18	Yes
	Silva Junior et al., 2019	Risk factors for death among patients with Chikungunya virus infection during the outbreak in northeast Brazil, 2016-2017	infection: CHIKV		NIH: Fair	status: survived	182348	Mean: 38.4; SD: 19.2		0.179		JB	2024-11-18	Yes
	Paul et al., 2011	Clinical profile and long-term sequelae of Chikungunya fever	Infection: CHIKV Confirmed: IgM (ELISA test) hospitalized: outpatient symptoms: fever, arthralgia, rash		NIH: Good	infection: CHIKV; confirmed: IgM; status: acute	100	Range: 20-60		0.18		JB	2024-11-18	Yes
	Mohd Zim et al., 2013	Chikungunya infection in Malaysia: Comparison with dengue infection in adults and predictors of persistent arthralgia	age: >14 infection: CHIKV, DENV status: acute coinfection: false confirmed: laboratory		NIH: Fair	infection: CHIKV	60	Mean: 49.2; SD: 14		0.208		JB	2024-11-18	Yes
	Tauro et al., 2019	A localized outbreak of Chikungunya virus in Salvador, Bahia, Brazil	symptoms: #fever, #arthralgia		NIH: Fair	infection: CHIKV	50	Median: 38; Range: 23-48		0.22		JB	2024-11-18	Yes
	Aguilar-Luis et al., 2023	The Chikungunya virus: A reemerging cause of acute febrile illness in the high jungle of northern Peru.	Symptoms: fever, headache, myalgia, arthralgia, retro-ocular pain, lower back pain, rash, nausea Status: acute Onset: <7 Confirmed: laboratory, serologically Tool: RT-PCR, IgM	Infection: upper respiratory tract infections, pneumonia infections, urinary tract infections extra: incomplete medical records	NIH: Fair	infection: CHIKV	130	Mean: 38.3; SD: 18		0.269		JB	2024-11-18	Yes
	Silva Junior et al., 2018	Impact of Chronic Kidney Disease on Chikungunya Virus Infection Clinical Manifestations and Outcome: Highlights during an Outbreak in Northeastern Brazil	infection: CHIKV status: past		NIH: Fair	status: chronic; comorbidities: kidney disease	691	Mean: 38.3; SD: 19.3		0.307		JB	2024-11-18	Yes
	Esporcatte and Portes, 2021	Ocular manifestations of Chikungunya fever in the chronic phase			NIH: Fair	infection: CHIKV	32	Mean: 50.0; Range: 27-79; SD: 13.7		0.344		JB	2024-11-18	Yes
	Jain et al., 2018	Clinicobiochemical Difference of Patients Presenting with Dengue and Chikungunya during Post-Monsoon Season	age: >16 infection: DENV, CHIKV confirmed: antigen, serological	comorbidities: localised infections, ear discharge, dysuria, purulent discharge from wound coinfection: true	NIH: Fair	age: >16; infection: CHIKV	50	Mean: 37.8; SD: 12.2		0.46		JB	2024-11-18	Yes
	Sagar et al., 2024	Viremia and clinical manifestations in acute febrile patients of Chikungunya infection during the 2016 CHIKV outbreak in Delhi, India.	infection: CHIKV Status: confirmed tool: IgM, IgG symptoms: fever Duration of symptoms: =< 7 days		NIH: Good	All included	18	Median: 38; Range: 19-54		0.5556		JB	2024-11-18	Yes
	Economopoulou et al., 2009	Atypical chikungunya virus infections: clinical manifestations, mortality and risk factors for severe disease during the 2005–2006	hospitalized: inpatient symptomatic: CHIKV symptoms: atypical (other than fever and arthralgia) comorbidities: true age: >15		NIH: Fair	infection: CHIKV; symptoms: atypical	610	Median: 70; Range: 15-95			0.18	JB	2024-11-18	Yes
	Gupta et al., 2018	Clinical profile, intensive care unit course, and outcome of patients admitted in intensive care unit with chikungunya	age: adults infection: CHIKV hospitalized: ICU		NIH: Good	infection: CHIKV, comorbidities: in 85%	60	Mean: 65.72; Range: 18-88; SD: 17.4			0.2	JB	2024-11-18	Yes
	Mesquita et al., 2021	Clinical outcomes of hospitalized patients with chikungunya fever: A retrospective analysis	age: >18 confirmed: IgM (ELISA) infection: CHIKV		NIH: Good	infection: CHIKV; confirmed: IgM	55	Median: 77; Range: 20-96			0.3091	JB	2024-11-18	Yes
Arthritis	Kumar et al., 2017	Epidemiology, Clinical and Laboratory Features and Course of Chikungunya among a Cohort of Children during the First Caribbean Epidemic	age: <15 symptoms: #fever, limb pain, rash n_symptoms: >=1		NIH: Fair	infection: CHIKV	69		0			JB	2024-11-20	Yes
	Imad et al., 2021	Chikungunya Manifestations and Viremia in Patients Who Presented to the Fever Clinic at Bangkok Hospital for Tropical Diseases during the 2019 Outbreak in Thailand	hospitalized: outpatient onset: <=5 symptomatic: CHIKV status: acute symptoms: #fever	infection: DENV confirmed: antigen, serology	NIH: Fair	age: children; confirmed: true; infection: CHIKV	10	Median: 9	0.1			JB	2024-11-20	Yes
	Shivaleela et al., 2022	The diagnostic utility of commercially available rapid IgM kit tests in comparison with MAC-ELISA IgM in the diagnosis of chikungunya in children	age: 0.167-12 symptoms: fever (7), and/or severe arthralgia/arthritis extra: residing or having left an epidemic area 15 days prior to onset of symptoms		NIH: Fair	Infection: CHIKV; Confirmed: true; tool: MAC ELISA	32	Mean: 7.6	0.2187			JB	2024-11-20	Yes
	Tun et al., 2022	Virological, Serological and Clinical Analysis of Chikungunya Virus Infection in Thai Patients	symptoms: fever, headache, rash myalgia, arthralgia		NIH: Fair	infection: CHIKV; age: 10-17	8	Range: 10-17	0.375			JB	2024-11-20	Yes
	Gavotto et al., 2019	Chikungunya disease among infants in French West Indies during the 2014 outbreak	age: 0.083-2 hospitalized: inpatient infection: CHIKV confirmed: RT-PCR	comorbidities: maternal-fetal infection age: >=0.083	NIH: Fair	age: 1-2; infection: CHIKV	25		0.44			JB	2024-11-20	Yes
	Chantasrisawad et al., 2024	CHARACTERIZATION OF CLINICAL AND BIOLOGIC MANIFESTATIONS OF CHIKUNGUNYA AMONG CHILDREN IN AN URBAN AREA, THAILAND.	Age: <18 Infection: CHIKV Confirmed: true Tool: RT-qPCR, IgM Elisa		NIH: Good	All included	45	Median: 12	0.6			JB	2024-11-20	Yes
	Tritsch et al., 2020	Chronic Joint Pain 3 Years after Chikungunya Virus Infection Largely Characterized by Relapsing-remitting Symptoms	infection: CHIKV confirmed: clinically		NIH: Good	symptoms: joint pain; status: non-persistent	15	Mean: 46; SD: 17		0		JB	2024-11-20	Yes
	Srikirin et al., 2022	Prevalence, Risk Factors, and Prognosis of Liver Involvement in Adult Patients with Chikungunya in Thailand	age: >=15 symptoms: fever confirmed: laboratory	coinfection: true (other tropical diseases) comorbidities: causes of liver failure	NIH: Good	symptoms: fever; infection: CHIKV	400	Mean: 45.1; Range: 15-87; SD: 14.1		0.008		JB	2024-11-20	Yes
	Murillo-Zamora et al., 2018	Persistent Arthralgia and Related Risks Factors: A Cohort Study at 12 Months from Laboratory-Confirmed Chikungunya Infection	age: >=15 infection: CHIKV symptoms: arthralgia, arthritis status: acute	history: systemic rheumatic diseases (multiple sclerosis, rheumatoid arthritis, or systemic lupus erythematosus)	NIH: Good		354	Mean: 41.2; SD: 15.2		0.107		JB	2024-11-20	Yes
	Tun et al., 2022	Virological, Serological and Clinical Analysis of Chikungunya Virus Infection in Thai Patients	symptoms: fever, headache, rash myalgia, arthralgia		NIH: Fair	infection: CHIKV; age: 31-45	50	Range: 31-45		0.12		JB	2024-11-20	Yes
	Aguilar-Luis et al., 2023	The Chikungunya virus: A reemerging cause of acute febrile illness in the high jungle of northern Peru.	Symptoms: fever, headache, myalgia, arthralgia, retro-ocular pain, lower back pain, rash, nausea Status: acute Onset: <7 Confirmed: laboratory, serologically Tool: RT-PCR, IgM	Infection: upper respiratory tract infections, pneumonia infections, urinary tract infections extra: incomplete medical records	NIH: Fair	infection: CHIKV	130	Mean: 38.3; SD: 18		0.131		JB	2024-11-20	Yes
	Silva Junior et al., 2019	Risk factors for death among patients with Chikungunya virus infection during the outbreak in northeast Brazil, 2016-2017	infection: CHIKV		NIH: Fair	status: survived	182348	Mean: 38.4; SD: 19.2		0.22		JB	2024-11-20	Yes
	Paul et al., 2011	Clinical profile and long-term sequelae of Chikungunya fever	Infection: CHIKV Confirmed: IgM (ELISA test) hospitalized: outpatient symptoms: fever, arthralgia, rash		NIH: Good	infection: CHIKV; confirmed: IgM; status: chronic	100	Range: 20-60		0.22		JB	2024-11-20	Yes
	Tun et al., 2022	Virological, Serological and Clinical Analysis of Chikungunya Virus Infection in Thai Patients	symptoms: fever, headache, rash myalgia, arthralgia		NIH: Fair	infection: CHIKV; age: 18-30	31	Range: 18-30		0.226		JB	2024-11-20	Yes
	Sánchez-Arcila et al., 2020	Clinical, Virological, and Immunological Profiles of DENV, ZIKV, and/or CHIKV-Infected Brazilian Patients			NIH: Fair	symptomatic: arbovirus; symptoms: febrile disease (<=7 days); infection: CHIKV+ZIKV; coinfection = true	14	Median: 44; Range: 39.5-55		0.36		JB	2024-11-20	Yes
	Rauseo and Fernández-Mestre, 2019	X-linked Toll-like receptor 7 polymorphism associated with susceptibility to Chikungunya Fever	symptoms: fever symptomatic: CHIKV	age: <18 comorbidities: immunocompromised for transplant, chemotherapy, and/or autoimmunity	NIH: Fair	confirmed: RT-PCR; infection: CHIKV	73	Mean: 36.25; Range: 18-83; SD: 13.89		0.369		JB	2024-11-20	Yes
	Silva Junior et al., 2018	Impact of Chronic Kidney Disease on Chikungunya Virus Infection Clinical Manifestations and Outcome: Highlights during an Outbreak in Northeastern Brazil	infection: CHIKV status: past		NIH: Fair	status: chronic; comorbidities: kidney disease	691	Mean: 38.3; SD: 19.3		0.386		JB	2024-11-20	Yes
	De Souza et al., 2021	Alternate sessions of transcranial direct current stimulation (tDCS) reduce chronic pain in women affected by chikungunya. A randomized clinical trial	sex: female age: 28-70 status: chronic confirmed: laboratory, clinical exams infection: CHIKV VAS: >=4	comorbidities: epilepsy, metallic implants at the stimulation sites history: alcohol abuse extra: breastfeeding pregnancy: true	#REF!	treatment: Active-tDCS	29	Mean: 50.83; SD: 10.38		0.41		JB	2024-11-20	Yes
	Sánchez-Arcila et al., 2020	Clinical, Virological, and Immunological Profiles of DENV, ZIKV, and/or CHIKV-Infected Brazilian Patients			NIH: Fair	symptomatic: arbovirus; symptoms: febrile disease (<=7 days); infection: CHIKV	33	Median: 44; Range: 29-58		0.55		JB	2024-11-20	Yes
	De Paula et al., 2020	Chikungunya fever: How accurate is the clinical-epidemiological diagnosis compared to the gold standard of molecular and serological laboratory diagnosis?	infection: arboviral	Extra: clear source of infection (eg pneumonia, sinusitis)	NIH: Fair	infection: CHIKV; confirmed: true	110	Mean: 40; SD: 15.2		0.618		JB	2024-11-20	Yes
	Medina-Cintrón et al., 2021	Clinical Manifestations and Outcomes in Disease-Modifying Antirheumatic Drug-Naive Adult Patients with Chronic Chikungunya Arthritis	infection: CHIKV age: >=21 retrospective: true	comorbidities: autoimmune/inflammatory rheumatic (RA), seronegative arthritis, systemic lupus erythematosus treatment: corticosteroids 3 months after the onset of CHIKV, synthetic or biologic DMARDs	NIH: Fair	status: recovered; symptoms: arthritis	28	Mean: 48.3; SD: 13.7		0.714		JB	2024-11-20	Yes
	Paul et al., 2011	Clinical profile and long-term sequelae of Chikungunya fever	Infection: CHIKV Confirmed: IgM (ELISA test) hospitalized: outpatient symptoms: fever, arthralgia, rash	NA	NIH: Good	infection: CHIKV; confirmed: IgM; status: acute	100	Range: 20-60		0.78		JB	2024-11-20	Yes
	Medina-Cintrón et al., 2021	Clinical Manifestations and Outcomes in Disease-Modifying Antirheumatic Drug-Naive Adult Patients with Chronic Chikungunya Arthritis	infection: CHIKV age: >=21 retrospective: true	comorbidities: autoimmune/inflammatory rheumatic (RA), seronegative arthritis, systemic lupus erythematosus treatment: corticosteroids 3 months after the onset of CHIKV, synthetic or biologic DMARDs	NIH: Fair	status: chronic; symptoms: arthritis	33	Mean: 52.5; SD: 10.5		0.879		JB	2024-11-20	Yes
	Guillot et al., 2020	Chikungunya-Induced Arthritis in Reunion Island: A Long-Term Observational Follow-Up Study Showing Frequently Persistent Joint Symptoms, Some Cases of Persistent Chikungunya Immunoglobulin M Positivity, and No Anticyclic Citrullinated Peptide Seroconversion After 13 Years			NIH: Fair	infection: CHIKV; symptoms: inflammatory rheumatic; status: chronic	17	Mean: 58.5; Range: 54-63.5		1		JB	2024-11-20	Yes
	Sharma et al., 2018	A Comparitive Study of Short Course Corticosteroids v/s NSAIDS in Debilitating Post-Chikungunya Arthritis	symptoms: fever, joint pains, inflammatory polyarthritis affecting both major and/or minor joints of upper and/or lower limbs (>=15days)	comorbidities: significant renal and hepatic impairment, allergy to NSAIDs, lactiation, diabetes mellitus, rheumatoid arthritis, osteoarthritis, gout/gastric/duodenal ulcers pregnancy: true	NIH: Fair	infection: CHIKV; treatment: NSAIDs, aceclofenac	75	Mean: 29.58; SD: 8.1		1		JB	2024-11-20	Yes
	Sharma et al., 2018	A Comparitive Study of Short Course Corticosteroids v/s NSAIDS in Debilitating Post-Chikungunya Arthritis	symptoms: fever, joint pains, inflammatory polyarthritis affecting both major and/or minor joints of upper and/or lower limbs (>=15days)	comorbidities: significant renal and hepatic impairment, allergy to NSAIDs, lactiation, diabetes mellitus, rheumatoid arthritis, osteoarthritis, gout/gastric/duodenal ulcers pregnancy: true	NIH: Fair	infection: CHIKV; treatment: oral corticosteroids	75	Mean: 30.09; SD: 7.6		1		JB	2024-11-20	Yes
	Mesquita et al., 2021	Clinical outcomes of hospitalized patients with chikungunya fever: A retrospective analysis	age: >18 confirmed: IgM (ELISA) infection: CHIKV		NIH: Good	infection: CHIKV; confirmed: IgM	55	Median: 77; Range: 20-96			0.1273	JB	2024-11-20	Yes
Mortality	Arif et al., 2020	Chikungunya in Indonesia: Epidemiology and diagnostic challenges	age: >=1 hospitalized: outpatient status: acute symptoms: fever history: no history of hospitalization in the past three months		NIH: Fair	status: acute; infection: CHIKV; confirmed: IgM, IgG; age: children	17	Median: 5.7; Range: 1-16.3	0			SQ	2024-11-20	Yes
	Sharma et al., 2018	A Comparitive Study of Short Course Corticosteroids v/s NSAIDS in Debilitating Post-Chikungunya Arthritis	infection: CHIKV confirmed: laboratory		NIH: Fair	status: nonsevere	36	Median: 6.5; Range: 0.75-15	0			SQ	2024-11-20	Yes
	Dorléans et al., 2018	Outbreak of Chikungunya in the French Caribbean Islands of Martinique and Guadeloupe: Findings from a Hospital-Based Surveillance System (2013-2015)	infection: CHIKV status: acute hospitalized: ER (>=1)	days from onset: >=3w	NIH: Fair	age: <0.0274; newborn: true; status: severe	7	Mean: 6 days; Median: -	0			SQ	2024-11-20	Yes
	Dorléans et al., 2018	Outbreak of Chikungunya in the French Caribbean Islands of Martinique and Guadeloupe: Findings from a Hospital-Based Surveillance System (2013-2015)	infection: CHIKV status: acute hospitalized: ER (>=1)	days from onset: >=3w	NIH: Fair	age: <0.0274; newborn: true; status: non-severe	8	Mean: 6 days; Median: -	0			SQ	2024-11-20	Yes
	de Mendonça et al., 2023	Factors associated with death from dengue and chikungunya virus infection during an epidemic period in Northeast Brazil: A retrospective cohort study.	Infection: DENV, CHIKV Confirmed: true Tool: RT-PCR, ELISA IgM		NIH: Good	Infection: CHIKV; Age: 10-19	4412	Range: 10-19	0.0007			SQ	2024-11-20	Yes
	de Mendonça et al., 2023	Factors associated with death from dengue and chikungunya virus infection during an epidemic period in Northeast Brazil: A retrospective cohort study.	Infection: DENV, CHIKV Confirmed: true Tool: RT-PCR, ELISA IgM		NIH: Good	Infection: CHIKV; Age: 0-9	3662	Range: 0-9	0.004915			SQ	2024-11-20	Yes
	Nyamwaya et al., 2022	Incidence of chikungunya virus infections among Kenyan children with neurological disease, 2014-2018: A cohort study	age: <16 extra: illness required sampling and analysis of CSF comorbidities: true		NIH: Fair	infection: CHIKV	367		0.014			SQ	2024-11-20	Yes
	Ramful et al., 2007	Mother-to-Child Transmission of Chikungunya Virus Infection	newborn: true		NIH: Fair	infection: CHIKV; mother: infected	38		0.0263158			SQ	2024-11-20	Yes
	Pathak et al., 2021	Comparative Study of Chikungunya Only and Chikungunya-Scrub Typhus Coinfection in Children: Findings from a Hospital-Based Observational Study from Central Nepal	Age: 0- 15 confirmed: suspected symptoms: fever symptoms: joint pains, rashes, edema, hepatosplenomegaly, lymphadenopathy, and eschar n_symptoms: >=1 extra: without any identifiable infection (undifferentiated fever)		NIH: Good	infection: CHIKV; comorbidities: ~scrub typhus	25	Range: 0-15	0.04			SQ	2024-11-20	Yes
	Giovanetti et al., 2023	Rapid Epidemic Expansion of Chikungunya Virus East/Central/South African Lineage, Paraguay.	Infection: CHIKV Status: suspected, confirmed		NIH: Good	newborn: true	162		0.0493827			SQ	2024-11-20	Yes
	Sharma et al., 2018	A Comparitive Study of Short Course Corticosteroids v/s NSAIDS in Debilitating Post-Chikungunya Arthritis	infection: CHIKV confirmed: laboratory		NIH: Fair	status: severe	13	Median: 12; Range: 0.5-14	0.0769231			SQ	2024-11-20	Yes
	Pathak et al., 2021	Comparative Study of Chikungunya Only and Chikungunya-Scrub Typhus Coinfection in Children: Findings from a Hospital-Based Observational Study from Central Nepal	Age: 0- 15 confirmed: suspected symptoms: fever symptoms: joint pains, rashes, edema, hepatosplenomegaly, lymphadenopathy, and eschar n_symptoms: >=1 extra: without any identifiable infection (undifferentiated fever)		NIH: Good	infection: CHIKV; comorbidities: scrub typhus	17	Range: 0-15	0.176471			SQ	2024-11-20	Yes
	Yusoff et al., 2013	The assessment of risk factors for the Central/East African Genotype of chikungunya virus infections in the state of Kelantan: a case control study in Malaysia	symptoms: fever, rash, joint pain n_symptoms: >=1 Infection: CHIKV confirmed: suspected		NIH: Fair	confirmed: RT-PCR, IgM; infection: CHIKV	95	Mean: 41.5; Range: 11-80; SD: 15.97		0		SQ	2024-11-20	Yes
	Escobar et al., 2017	Pregnant Women Hospitalized with Chikungunya Virus Infection, Colombia, 2015	pregnancy: true hospitalized: UOHC (Unit of Obstetric High Complexity) infection: CHIKV confirmed: RT-PCR		NIH: Fair	All included	60	Mean: 26.4; SD: 5.6		0		SQ	2024-11-20	Yes
	Liu et al., 2022	Epidemiological and clinical characteristics of the chikungunya outbreak in Ruili City, Yunnan Province, China	symptoms: fever, joint pain, rash Infection: CHIKV confirmed: serologically		NIH: Fair	All included	112	Mean: 46.89; SD: 13.48		0		SQ	2024-11-20	Yes
	Delgado-De La Mora et al., 2021	Clinical features of patients with Rocky Mountain spotted fever, dengue and chikungunya infection	confirmed: laboratory infection: RMSF, DENV, CHIKV		NIH: Fair	infection: CHIKV; coinfection: false	161	Mean: 36.4; SD: 16.9		0.019		SQ	2024-11-20	Yes
	Silva Junior et al., 2018	Impact of Chronic Kidney Disease on Chikungunya Virus Infection Clinical Manifestations and Outcome: Highlights during an Outbreak in Northeastern Brazil	infection: CHIKV status: past		NIH: Fair	status: chronic; comorbidities: kidney disease	691	Mean: 38.3; SD: 19.3		0.03		SQ	2024-11-20	Yes
	Rollé et al., 2016	Severe Sepsis and Septic Shock Associated with Chikungunya Virus Infection, Guadeloupe, 2014	hospitalized: inpatient symptomatic: CHIKV infection: CHIKV confirmed: RT-PCR		NIH: Good	status: non-severe, atypical form (>1 organ system was involved)	68	Median: 71			0.02	SQ	2024-11-20	Yes
	Godaert et al., 2018	Prognostic factors of inhospital death in elderly patients: a time-to-event analysis of a cohort study in Martinique (French West Indies)	age: >=65 hospitalized: true Infection: CHIKV Confirmed: true Tool: RT-PCR	onset: >7	NIH: Good	All included	385	Mean: 80; SD: 8			0.091	SQ	2024-11-20	Yes
	Economopoulou et al., 2009	Atypical chikungunya virus infections: clinical manifestations, mortality and risk factors for severe disease during the 2005–2006	hospitalized: inpatient symptomatic: CHIKV symptoms: atypical (other than fever and arthralgia) comorbidities: true age: >15		NIH: Fair	age: >=65	370				0.110811	SQ	2024-11-20	Yes
	Godaert et al., 2020	Is Chikungunya Virus Infection an Independent Risk Factor for 2-Year Mortality in Older Afro-Caribbean Subjects?	age: >=65 symptomatic: CHIKV hospitalized: ER/ED		NIH: Fair	infection: CHIKV	467				0.262	SQ	2024-11-20	Yes
	Rollé et al., 2016	Severe Sepsis and Septic Shock Associated with Chikungunya Virus Infection, Guadeloupe, 2014	hospitalized: inpatient symptomatic: CHIKV infection: CHIKV confirmed: RT-PCR		NIH: Good	status: severe; hospitalized: ICU	42	Median: 68			0.31	SQ	2024-11-20	Yes
	Mesquita et al., 2021	Clinical outcomes of hospitalized patients with chikungunya fever: A retrospective analysis	age: >18 confirmed: IgM (ELISA) infection: CHIKV		NIH: Good	infection: CHIKV; confirmed: IgM	55	Median: 77; Range: 20-96			0.3455	SQ	2024-11-20	Yes
	Gupta et al., 2018	Clinical profile, intensive care unit course, and outcome of patients admitted in intensive care unit with chikungunya	age: adults infection: CHIKV hospitalized: ICU		NIH: Good	infection: CHIKV, comorbidities: in 85%	60	Mean: 65.72; Range: 18-88; SD: 17.4			0.3667	SQ	2024-11-20	Yes
Hospitalization	Kumar et al., 2017	Epidemiology, Clinical and Laboratory Features and Course of Chikungunya among a Cohort of Children during the First Caribbean Epidemic	age: <15 symptoms: #fever, limb pain, rash n_symptoms: >=1		NIH: Fair	infection: CHIKV	69		0.00087			TL	2024-11-20	Yes
	Imad et al., 2021	Chikungunya Manifestations and Viremia in Patients Who Presented to the Fever Clinic at Bangkok Hospital for Tropical Diseases during the 2019 Outbreak in Thailand	hospitalized: outpatient onset: <=5 symptomatic: CHIKV status: acute symptoms: #fever	infection: DENV confirmed: antigen, serology	NIH: Fair	age: children; confirmed: true; infection: CHIKV	10	Median: 9	0.003			TL	2024-11-20	Yes
	Thiberville et al., 2013	Chikungunya Fever: A Clinical and Virological Investigation of Outpatients on Reunion Island, South-West Indian Ocean	age: 18-65 weight: >= 60 kg onset: <48h symptoms: #arthralgia, #fever	pregnancy: true medications: counter-indications to chloroquine comorbidities: Renal Insufficiency, Retinopathy, Coeliac disease	NIH: Good	infection: CHIKV	54	Mean: 40.1; Range: 18-66; SD: 12.4		0		TL	2024-11-20	Yes
	Tauro et al., 2019	A localized outbreak of Chikungunya virus in Salvador, Bahia, Brazil	symptoms: #fever, #arthralgia		NIH: Fair	infection: CHIKV	50	Median: 38; Range: 23-48		0		TL	2024-11-20	Yes
	Delgado-De La Mora et al., 2021	Clinical features of patients with Rocky Mountain spotted fever, dengue and chikungunya infection	confirmed: laboratory infection: RMSF, DENV, CHIKV		NIH: Fair	infection: CHIKV; coinfection: false	161	Mean: 36.4; SD: 16.9		0.05		TL	2024-11-20	Yes
	Escobar et al., 2017	Pregnant Women Hospitalized with Chikungunya Virus Infection, Colombia, 2015	pregnancy: true hospitalized: UOHC (Unit of Obstetric High Complexity) infection: CHIKV confirmed: RT-PCR		NIH: Fair	All included	60	Mean: 26.4; SD: 5.6		0.15		TL	2024-11-20	Yes
	Fritel, 2010	Chikungunya Virus Infection during Pregnancy, Réunion, France, 2006	hospitalized: inpatient symptomatic: CHIKV pregnancy: true		NIH: Good	All included	658	Mean: 28.6; SD: 6.9		0.21		TL	2024-11-20	Yes
	Tozan et al., 2023	Impact, healthcare utilization and costs of travel-associated mosquito-borne diseases in international travellers: a prospective study.	Age: =>18 infection: CHIKV, DENV, ZIKA, MALARIA Status: Acute, onset:8 weeks Confirmed: True extra: pertinent international travel history	Coinfection: true	NIH: Fair	Infection: CHIKV	8	Median: 46; SD: 14		0.25		TL	2024-11-20	Yes
	Economopoulou et al., 2009	Atypical chikungunya virus infections: clinical manifestations, mortality and risk factors for severe disease during the 2005–2006	hospitalized: inpatient symptomatic: CHIKV symptoms: atypical (other than fever and arthralgia) comorbidities: true age: >15		NIH: Fair	infection: CHIKV; symptoms: atypical	610	Median: 70; Range: 15-95			0.0946	TL	2024-11-20	Yes
	Godaert et al., 2017 (Atypical Clinical Presentations of Acute Phase Chikungunya Virus Infection in Older Adults)	Atypical Clinical Presentations of Acute Phase Chikungunya Virus Infection in Older Adults	onset: <= 3 hospitalized: ED for suspected CHIKV infection (presence of fever or arthralgia at admission) and had a positive biological diagnosis of CHIKV infection using reverse-transcription polymerase chain reaction (RT-PCR) on a plasma sample between January 10 and December 31, 2014, were eligible for inclusion. randomly selected sample of younger individuals for the purposes of comparison, a…		NIH: Fair	infection: CHIKV; age: >65	267	Mean: 80.4; SD: 7.9			0.517	TL	2024-11-20	Yes
	Mesquita et al., 2021	Clinical outcomes of hospitalized patients with chikungunya fever: A retrospective analysis	age: >18 confirmed: IgM (ELISA) infection: CHIKV		NIH: Good	infection: CHIKV; confirmed: IgM	55	Median: 77; Range: 20-96			0.6182	TL	2024-11-20	Yes
	Godaert et al., 2020	Is Chikungunya Virus Infection an Independent Risk Factor for 2-Year Mortality in Older Afro-Caribbean Subjects?	age: >=65 symptomatic: CHIKV hospitalized: ER/ED		NIH: Fair	infection: CHIKV	467				0.701	TL	2024-11-20	Yes
Chronic disease rate	Warnes et al., 2024	Longitudinal analysis of post-acute chikungunya-associated arthralgia in children and adults: A prospective cohort study in Managua, Nicaragua (2014-2018).	Age => 6 Months Infection: CHIKV Confirmed: Suspected Confirmed: Laboratory Confirmed: clinically/epidemiologically Tools: RT-PCR, ELISA EXTRA: during the 2014–2015 chikungunya epidemics	Age: >55 years	NIH: Good	Infection: CHIKV; Age: 0-4 years	105	Range: 0-4	0.167			JB	2024-11-22	Yes
	Warnes et al., 2024	Longitudinal analysis of post-acute chikungunya-associated arthralgia in children and adults: A prospective cohort study in Managua, Nicaragua (2014-2018).	Age => 6 Months Infection: CHIKV Confirmed: Suspected Confirmed: Laboratory Confirmed: clinically/epidemiologically Tools: RT-PCR, ELISA EXTRA: during the 2014–2015 chikungunya epidemics	Age: >55 years	NIH: Good	Infection: CHIKV; Age: 5-9 years	200	Range: 5-9	0.197			JB	2024-11-22	Yes
	Warnes et al., 2024	Longitudinal analysis of post-acute chikungunya-associated arthralgia in children and adults: A prospective cohort study in Managua, Nicaragua (2014-2018).	Age => 6 Months Infection: CHIKV Confirmed: Suspected Confirmed: Laboratory Confirmed: clinically/epidemiologically Tools: RT-PCR, ELISA EXTRA: during the 2014–2015 chikungunya epidemics	Age: >55 years	NIH: Good	Infection: CHIKV; Age: 10-15 years	307	Range: 10-15	0.235			JB	2024-11-22	Yes
	Yusoff et al., 2013	The assessment of risk factors for the Central/East African Genotype of chikungunya virus infections in the state of Kelantan: a case control study in Malaysia	symptoms: fever, rash, joint pain n_symptoms: >=1 Infection: CHIKV confirmed: suspected		NIH: Fair	confirmed: RT-PCR, IgM; infection: CHIKV	95	Mean: 41.5; Range: 11-80; SD: 15.97		0.2528		JB	2024-11-22	Yes
	Win et al., 2010	Chikungunya fever in Singapore: Acute clinical and laboratory features, and factors associated with persistent arthralgia	infection: CHIKV symptoms: fever, arthralgia onset: <=5		NIH: Good	infection: CHIKV; confirmed: RT-PCR	97	Mean: 37; Range: 20-40		0.359		JB	2024-11-22	Yes
	Chusri et al., 2014	Kinetics of Chikungunya Infections during an Outbreak in Southern Thailand, 2008-2009	age: >18 status: acute symptoms: #fever, #joint_pain days from onset: <=4		NIH: Good	confirmed: true; infection: CHIKV	45	Mean: 49; SD: 8		0.53		JB	2024-11-22	Yes
	Chang et al., 2023	Chikungunya-virus-specific CD4+ T cells are associated with chronic chikungunya viral arthritic disease in humans.	Infection: CHIKV; Confirmed: clinically		NIH: Good	infection: CHIKV; Status: seropositive	31	Mean: 40.7; SD: 13.5		0.823		JB	2024-11-22	Yes
	Paul et al., 2011	Clinical profile and long-term sequelae of Chikungunya fever	Infection: CHIKV Confirmed: IgM (ELISA test) hospitalized: outpatient symptoms: fever, arthralgia, rash		NIH: Good	infection: CHIKV; confirmed: IgM; status: acute	100	Range: 20-60		0.9		JB	2024-11-22	Yes
